# Supplementary material for: Industrial brewing yeast engineered for the production of primary flavor determinants in hopped beer
Source: Nat Commun. 2018 Mar 20;9:965. doi: 10.1038/s41467-018-03293-x (PMC5861129; doi:10.1038/s41467-018-03293-x)
Supplement: Supplementary file 4 — Supplementary Data 1 [file 41467_2018_3293_MOESM4_ESM.txt]

{
 "cells": [
  {
   "cell_type": "markdown",
   "metadata": {},
   "source": [
    "# Brewing Strains Data Analysis & Modeling\n",
    "**Developed by Zak Costello**\n",
    "\n",
    "In this notebook, all analytics for the paper are performed and can be replicated. Three models informed by different levels of biological intuition were developed and applied to predicting the production of linalool and geraniol in genetically modified brewers yeast. These models are then evaluated using leave one out cross validation, and the error residuals of the models are reported.  To relate model outputs intutitively to engineering practice, a statistical model is derived where given model predictions and errors it can predict the number of strains needed to reach a 90% chance of hitting a specified beer terpine concentration profile.  "
   ]
  },
  {
   "cell_type": "markdown",
   "metadata": {},
   "source": [
    "## Run Instructions\n",
    "There are several options which can be used to alter the way in which the analytics are performed.  These are described below. Additionally, paths for output files must be set in order for figures and cached models to be saved out.\n",
    "\n",
    "**Options**: Here are the list of flags that can be set to change the way the file behaves when run.\n",
    "\n",
    "1. **Promoters** (True/False): Determines weather to condition models on promoter strenghts or protein counts\n",
    "\n",
    "2. **Remove Outliers** (True/False)\n",
    "\n",
    "3. **Cycle** (1,2,3): Determines which cycle of data to use (1 is for cycle 1, 2 is cycle 2, 3 is cycle 1 + cycle 2)\n",
    "\n",
    "4. **log_log_plots** (True/False): Plot the correlations on a log scale.\n",
    "\n",
    "**Path Variables**: Change these variables to set the output path for saved out files.\n",
    "\n",
    "1. **fig_save_path** : This determines the directory that figures are saved out as PDFs\n",
    "2. **pickle_path** : Determines where cached fit models are saved out.\n",
    "\n",
    "**TODO** Make a Residual histogram overlay with all three models (Same Axes).\n",
    "Make Predictions"
   ]
  },
  {
   "cell_type": "markdown",
   "metadata": {},
   "source": [
    "Set flags and paths for file run by editing the cell below.  Many variants of the analysis can be run on the data files provided using these flags."
   ]
  },
  {
   "cell_type": "code",
   "execution_count": 1,
   "metadata": {
    "collapsed": false
   },
   "outputs": [
    {
     "name": "stdout",
     "output_type": "stream",
     "text": [
      "Verify that Save Path is Correct:\n",
      "/Users/zakcostello/Documents/Kinetic Modeling/Scripts/figures/hopless_beer/Cycle1ProteinNoOutliers\n"
     ]
    }
   ],
   "source": [
    "#Where the figures are saved (If this doesn't exist then it may throw an error)\n",
    "fig_save_path = '/Users/zakcostello/Documents/Kinetic Modeling/Scripts/figures/hopless_beer'\n",
    "pickle_path = '/Users/zakcostello/Documents/Kinetic Modeling/Scripts/data/hopless_beer'\n",
    "\n",
    "#Flags for what analyses to run + how to process the data\n",
    "promoters = False\n",
    "remove_outliers = True\n",
    "log_log_plot = True\n",
    "#log_targets = False\n",
    "cycle = 1\n",
    "\n",
    "#If cycle 1 is active, setting this to true predicts round 2 for each model\n",
    "predict_next_round = True \n",
    "\n",
    "#This is very time consuming only run if you have about 10 hours for the notebook to execute\n",
    "run_kinetic_model = True \n",
    "\n",
    "#Create Condition String for naming Plots\n",
    "condition_string = fig_save_path + '/Cycle' + str(cycle)\n",
    "if promoters:\n",
    "    condition_string += 'Promoter'\n",
    "else:\n",
    "    condition_string += 'Protein'\n",
    "if remove_outliers:\n",
    "    condition_string += 'NoOutliers'\n",
    "\n",
    "print('Verify that Save Path is Correct:')\n",
    "print(condition_string)"
   ]
  },
  {
   "cell_type": "markdown",
   "metadata": {},
   "source": [
    "## Initial Import and Setup\n",
    "All required packages and utility functions are imported and defined below."
   ]
  },
  {
   "cell_type": "code",
   "execution_count": 2,
   "metadata": {
    "collapsed": false
   },
   "outputs": [],
   "source": [
    "%matplotlib inline\n",
    "\n",
    "#Data Processing + OS support\n",
    "import csv\n",
    "import itertools\n",
    "import sys\n",
    "import pickle\n",
    "import os.path\n",
    "import re\n",
    "import pandas as pd\n",
    "from IPython.display import display, HTML, Image\n",
    "\n",
    "#scipy imports\n",
    "import scipy\n",
    "from scipy.special import erf\n",
    "from scipy.stats import pearsonr\n",
    "from scipy.integrate import dblquad\n",
    "import scipy.integrate as integrate\n",
    "from scipy.interpolate import LinearNDInterpolator\n",
    "from scipy.optimize import curve_fit, differential_evolution, minimize\n",
    "\n",
    "#Math and Statistics Tools\n",
    "import math\n",
    "from math import pi,sqrt,exp,log\n",
    "from math import ceil,floor,log\n",
    "\n",
    "import random\n",
    "import numpy as np\n",
    "import statistics as stats\n",
    "\n",
    "#Plotting Tools\n",
    "import seaborn as sns\n",
    "import matplotlib.pyplot as plt\n",
    "from mpl_toolkits.mplot3d import Axes3D\n",
    "import matplotlib.patches as mpatches\n",
    "\n",
    "#Parallelization\n",
    "from joblib import Parallel, delayed\n",
    "\n",
    "#Import Scikit learn 0.18 functions\n",
    "from sklearn.svm import SVR\n",
    "from sklearn.decomposition import PCA\n",
    "from sklearn.pipeline import Pipeline\n",
    "from sklearn.feature_selection import RFECV,RFE\n",
    "from sklearn.gaussian_process import GaussianProcessRegressor\n",
    "from sklearn.preprocessing import PolynomialFeatures, StandardScaler, MinMaxScaler\n",
    "from sklearn.ensemble import BaggingRegressor, RandomForestRegressor\n",
    "from sklearn.linear_model import BayesianRidge, LinearRegression, Ridge, LassoLarsIC,LassoLarsCV\n",
    "from sklearn.model_selection import ShuffleSplit, cross_val_score, RandomizedSearchCV,learning_curve\n",
    "from sklearn.metrics import mean_squared_error"
   ]
  },
  {
   "cell_type": "code",
   "execution_count": 3,
   "metadata": {
    "collapsed": false
   },
   "outputs": [],
   "source": [
    "#Outlier Detection\n",
    "def is_outlier(points, thresh=3.5):\n",
    "    \"\"\"\n",
    "    Returns a boolean array with True if points are outliers and False \n",
    "    otherwise.\n",
    "\n",
    "    Parameters:\n",
    "    -----------\n",
    "        points : An numobservations by numdimensions array of observations\n",
    "        thresh : The modified z-score to use as a threshold. Observations with\n",
    "            a modified z-score (based on the median absolute deviation) greater\n",
    "            than this value will be classified as outliers.\n",
    "\n",
    "    Returns:\n",
    "    --------\n",
    "        mask : A numobservations-length boolean array.\n",
    "\n",
    "    References:\n",
    "    ----------\n",
    "        Boris Iglewicz and David Hoaglin (1993), \"Volume 16: How to Detect and\n",
    "        Handle Outliers\", The ASQC Basic References in Quality Control:\n",
    "        Statistical Techniques, Edward F. Mykytka, Ph.D., Editor. \n",
    "    \"\"\"\n",
    "    points = np.array(points)\n",
    "    if len(points.shape) == 1:\n",
    "        points = points[:,None]\n",
    "    median = np.median(points, axis=0)\n",
    "    diff = np.sum((points - median)**2, axis=-1)\n",
    "    diff = np.sqrt(diff)\n",
    "    med_abs_deviation = np.median(diff)\n",
    "\n",
    "    modified_z_score = 0.6745 * diff / med_abs_deviation\n",
    "\n",
    "    return modified_z_score > thresh\n",
    "\n",
    "#Plot Correlations For Many Variables\n",
    "def plot_corr(df,title='',mask_insignificant=True):\n",
    "    sns.set(style=\"white\")\n",
    "    plt.figure(figsize=(14,8))\n",
    "    n = len(df.columns)\n",
    "    correction_factor= (n**2 - n)/2\n",
    "    # Compute the correlation matrix\n",
    "    corr = round(df.corr()*100)\n",
    "\n",
    "    # Generate a mask for the upper triangle\n",
    "    mask = np.zeros_like(corr, dtype=np.bool)\n",
    "    mask[np.triu_indices_from(mask)] = True\n",
    "\n",
    "    #Generate a Mask for coefficients that are statistically insignificant\n",
    "    p_vals = []\n",
    "    for sp1 in df.columns:\n",
    "        p_val_row = []\n",
    "        for sp2 in df.columns:\n",
    "            p_val = pearsonr(df[sp1].values,df[sp2].values)\n",
    "            #print(sp1,sp2,p_val)\n",
    "            p_val_row.append(p_val[1])\n",
    "        p_vals.append(p_val_row)\n",
    "    \n",
    "    p_vals = [[val > (0.1/correction_factor) for val in row] for row in p_vals]\n",
    "    mask = mask | np.array(p_vals)\n",
    "    \n",
    "    # Generate a custom diverging colormap\n",
    "    cmap = sns.diverging_palette(220, 10, as_cmap=True)\n",
    "    ax = sns.heatmap(corr,annot=True,square=True,mask=mask,fmt='0.3g',cmap=cmap,linewidths=.5)\n",
    "\n",
    "    plt.title(title)\n",
    "    plt.show()\n",
    "    \n",
    "def plot_learning_curve(estimator, title, X, y, ylim=None, cv=None,\n",
    "                        n_jobs=1, train_sizes=np.linspace(.1, 1.0, 5)):\n",
    "    \"\"\"\n",
    "    Generate a simple plot of the test and training learning curve.\n",
    "\n",
    "    Parameters\n",
    "    ----------\n",
    "    estimator : object type that implements the \"fit\" and \"predict\" methods\n",
    "        An object of that type which is cloned for each validation.\n",
    "\n",
    "    title : string\n",
    "        Title for the chart.\n",
    "\n",
    "    X : array-like, shape (n_samples, n_features)\n",
    "        Training vector, where n_samples is the number of samples and\n",
    "        n_features is the number of features.\n",
    "\n",
    "    y : array-like, shape (n_samples) or (n_samples, n_features), optional\n",
    "        Target relative to X for classification or regression;\n",
    "        None for unsupervised learning.\n",
    "\n",
    "    ylim : tuple, shape (ymin, ymax), optional\n",
    "        Defines minimum and maximum yvalues plotted.\n",
    "\n",
    "    cv : int, cross-validation generator or an iterable, optional\n",
    "        Determines the cross-validation splitting strategy.\n",
    "        Possible inputs for cv are:\n",
    "          - None, to use the default 3-fold cross-validation,\n",
    "          - integer, to specify the number of folds.\n",
    "          - An object to be used as a cross-validation generator.\n",
    "          - An iterable yielding train/test splits.\n",
    "\n",
    "        For integer/None inputs, if ``y`` is binary or multiclass,\n",
    "        :class:`StratifiedKFold` used. If the estimator is not a classifier\n",
    "        or if ``y`` is neither binary nor multiclass, :class:`KFold` is used.\n",
    "\n",
    "        Refer :ref:`User Guide <cross_validation>` for the various\n",
    "        cross-validators that can be used here.\n",
    "\n",
    "    n_jobs : integer, optional\n",
    "        Number of jobs to run in parallel (default 1).\n",
    "    \"\"\"\n",
    "    #plt.figure()\n",
    "    plt.title(title)\n",
    "    if ylim is not None:\n",
    "        plt.ylim(*ylim)\n",
    "    plt.xlabel(\"Training examples\")\n",
    "    plt.ylabel(\"Score\")\n",
    "    train_sizes, train_scores, test_scores = learning_curve(\n",
    "        estimator, X, y, cv=cv, n_jobs=n_jobs)\n",
    "    train_scores_mean = np.mean(train_scores, axis=1)\n",
    "    train_scores_std = np.std(train_scores, axis=1)\n",
    "    test_scores_mean = np.mean(test_scores, axis=1)\n",
    "    test_scores_std = np.std(test_scores, axis=1)\n",
    "    plt.grid()\n",
    "\n",
    "    plt.fill_between(train_sizes, train_scores_mean - train_scores_std,\n",
    "                     train_scores_mean + train_scores_std, alpha=0.1,\n",
    "                     color=\"r\")\n",
    "    plt.fill_between(train_sizes, test_scores_mean - test_scores_std,\n",
    "                     test_scores_mean + test_scores_std, alpha=0.1, color=\"g\")\n",
    "    plt.plot(train_sizes, train_scores_mean, 'o-', color=\"r\",\n",
    "             label=\"Training score\")\n",
    "    plt.plot(train_sizes, test_scores_mean, 'o-', color=\"g\",\n",
    "             label=\"Cross-validation score\")\n",
    "\n",
    "    plt.legend(loc=\"best\")\n",
    "    return plt\n",
    "\n",
    "def plot_model_fit(name,predicted,actual,log=False):\n",
    "    if log:\n",
    "        predicted = [math.log(x) for x in predicted]\n",
    "        actual = [math.log(y) for y in actual]\n",
    "\n",
    "    mu,sigma = calculate_moments(actual,predicted)\n",
    "    #r2,pval = pearsonr(predicted,actual)\n",
    "    #mse = mean_squared_error(predicted,actual)\n",
    "    #print(name,'R^2: ', r2,'p-val: ',pval,'MSE: ',mse)\n",
    "    \n",
    "    plt.scatter(predicted,actual)\n",
    "    plt.title(name + ' Predicted vs. Actual')\n",
    "    ax = plt.gca()\n",
    "    ax.plot([-120,120], [-120,120], ls=\"--\", c=\".3\")\n",
    "    \n",
    "    #Plot Correct Ranges\n",
    "    padding_y = (max(actual) - min(actual))*0.1\n",
    "    plt.ylim(min(actual)-padding_y,max(actual)+padding_y)\n",
    "    \n",
    "    padding_x = (max(predicted) - min(predicted))*0.1\n",
    "    plt.xlim(min(predicted)-padding_x,max(predicted)+padding_x)\n",
    "    \n",
    "    plt.xlabel('Predicted ' + name)\n",
    "    plt.ylabel('Actual ' + name)\n",
    "    \n",
    "    plt.show()\n",
    "    \n",
    "    return mu,sigma\n",
    "\n",
    "#Kinetic Model Iteration 0\n",
    "def model_0(parameters,inputs):\n",
    "    DMAPP,beta,alpha_0,alpha_1,alpha_2 = parameters[0:5]\n",
    "    K_cat = parameters[5:11]\n",
    "    K_m = parameters[11:17]\n",
    "    time = parameters[17] #Time in seconds between collection\n",
    "\n",
    "    linalool, geraniol, FPPS, LIS, GerS = inputs\n",
    "    \n",
    "    #Find Steady State GPP Concentration using equation in section above\n",
    "    steady_state_fcn = lambda GPP: K_cat[0]*alpha_0*beta*FPPS*DMAPP/(K_m[0] + DMAPP) + \\\n",
    "                                   K_cat[1]*alpha_0*(1 - beta)*FPPS*DMAPP/(K_m[1] + DMAPP) - \\\n",
    "                                   K_cat[2]*alpha_0*beta*FPPS*GPP/(K_m[2] + GPP) - \\\n",
    "                                   K_cat[3]*alpha_0*(1 - beta)*FPPS*GPP/(K_m[3] + GPP) - \\\n",
    "                                   K_cat[4]*alpha_1*LIS*GPP/(K_m[4] + GPP) - \\\n",
    "                                   K_cat[5]*alpha_2*GerS*GPP/(K_m[5] + GPP)\n",
    "    cost_fcn = lambda GPP: (GPP>0)*steady_state_fcn(GPP)**2 + (GPP<0)*10**99\n",
    "    \n",
    "    result = minimize(cost_fcn,0.1,method='Nelder-Mead')#,constraints=({'type': 'ineq', 'fun': lambda x:  x[0]}))\n",
    "\n",
    "    GPP = result.x\n",
    "    linalool = K_cat[4]*alpha_1*LIS*GPP/(K_m[4] + GPP)*time\n",
    "    geraniol = K_cat[5]*alpha_2*GerS*GPP/(K_m[5] + GPP)*time\n",
    "\n",
    "    return linalool, geraniol\n",
    "\n",
    "#Kinetic Model Iteration 1\n",
    "def model_1(parameters,inputs):\n",
    "    s0,beta,alpha_0,alpha_1,alpha_2,alpha_3,gamma_0,gamma_1,gamma_2,gamma_3 = parameters[0:10]\n",
    "    K_cat = parameters[10:17]\n",
    "    K_m = parameters[17:24]\n",
    "    time = parameters[24] #Time in seconds between collection\n",
    "\n",
    "    linalool, geraniol, FPPS, LIS, GerS, tHMG1 = inputs\n",
    "    \n",
    "    #Solve for DMAPP\n",
    "    a = K_cat[6]*(alpha_3*tHMG1+gamma_3)*s0/(K_m[6] + s0) \n",
    "    b = K_cat[0]*beta*(alpha_0*FPPS + gamma_0)\n",
    "    c = K_m[0]\n",
    "    d = K_cat[1]*(1 - beta)*(alpha_0*FPPS + gamma_0)\n",
    "    e = K_m[1]\n",
    "    sol1 = (-b*c - a*d + b*e + d*e - math.sqrt(-4*b*d*e*(-a - c + e) + (-b*c - a*d + b*e + d*e)**2))/(2*(a + c - e))\n",
    "    sol2 = (-b*c - a*d + b*e + d*e + math.sqrt(-4*b*d*e*(-a - c + e) + (-b*c - a*d + b*e + d*e)**2))/(2*(a + c - e))\n",
    "    DMAPP = max(sol1,sol2)\n",
    "    \n",
    "    #Find Steady State GPP Concentration using equation in section above\n",
    "    steady_state_fcn = lambda GPP: K_cat[0]*beta*(alpha_0*FPPS+gamma_0)*DMAPP/(K_m[0] + DMAPP) + \\\n",
    "                                   K_cat[1]*(1 - beta)*(alpha_0*FPPS+gamma_0)*DMAPP/(K_m[1] + DMAPP) - \\\n",
    "                                   K_cat[2]*beta*(alpha_0*FPPS+gamma_0)*GPP/(K_m[2] + GPP) - \\\n",
    "                                   K_cat[3]*(1 - beta)*(alpha_0*FPPS+gamma_0)*GPP/(K_m[3] + GPP) - \\\n",
    "                                   K_cat[4]*(alpha_1*LIS+gamma_1)*GPP/(K_m[4] + GPP) - \\\n",
    "                                   K_cat[5]*(alpha_2*GerS+gamma_2)*GPP/(K_m[5] + GPP)\n",
    "    cost_fcn = lambda GPP: (GPP>0)*steady_state_fcn(GPP)**2 + (GPP<0)*10**99\n",
    "    \n",
    "    result = minimize(cost_fcn,0.1,method='Nelder-Mead')#,constraints=({'type': 'ineq', 'fun': lambda x:  x[0]}))\n",
    "\n",
    "    GPP = result.x\n",
    "    linalool = K_cat[4]*(alpha_1*LIS+gamma_1)*GPP/(K_m[4] + GPP)*time\n",
    "    geraniol = K_cat[5]*(alpha_2*GerS+gamma_2)*GPP/(K_m[5] + GPP)*time\n",
    "    \n",
    "    return linalool, geraniol\n",
    "    \n",
    "#Calculate Fit with Data Model and Plot Predicted vs Actual\n",
    "def predict_LG(parameters,data,model_fcn=model_0):\n",
    "    #DMAPP,beta,alpha_0,alpha_1,alpha_2 = parameters[0:5]\n",
    "    #K_cat = parameters[5:11]\n",
    "    #K_m = parameters[11:17]\n",
    "    #time = 3600*24*5 #parameters[17] #Time in seconds between collection\n",
    "    \n",
    "    \n",
    "    #First Find GPP for each peice of data\n",
    "    Linalool_Predicted = []\n",
    "    Geraniol_Predicted = []\n",
    "    Linalool_Actual = []\n",
    "    Geraniol_Actual = []\n",
    "    for point in data:\n",
    "        linalool = point[0]\n",
    "        geraniol = point[1]\n",
    "        \n",
    "        model = lambda data: model_fcn(parameters,data)\n",
    "        #Unpack data variables\n",
    "        #linalool, geraniol, FPPS, LIS, GerS = point\n",
    "        \n",
    "        #Find Steady State GPP Concentration using equation in section above\n",
    "        #steady_state_fcn = lambda GPP: K_cat[0]*alpha_0*beta*FPPS*DMAPP/(K_m[0] + DMAPP) + \\\n",
    "        #                               K_cat[1]*alpha_0*(1 - beta)*FPPS*DMAPP/(K_m[1] + DMAPP) - \\\n",
    "        #                               K_cat[2]*alpha_0*beta*FPPS*GPP/(K_m[2] + GPP) - \\\n",
    "        #                               K_cat[3]*alpha_0*(1 - beta)*FPPS*GPP/(K_m[3] + GPP) - \\\n",
    "        #                               K_cat[4]*alpha_1*LIS*GPP/(K_m[4] + GPP) - \\\n",
    "        #                               K_cat[5]*alpha_2*GerS*GPP/(K_m[5] + GPP)\n",
    "        #cost_fcn = lambda GPP: (GPP>0)*steady_state_fcn(GPP)**2 + (GPP<0)*10**99\n",
    "        \n",
    "        #Y = [cost_fcn(val) for val in np.linspace(0,0.001,1000)]\n",
    "        #plt.plot(np.linspace(0,0.001,1000),Y)\n",
    "        #plt.show()\n",
    "        \n",
    "        #Minimize Cost Fcn Subject to [GPP] > 0. Initialize GPP at 1.\n",
    "        #result = differential_evolution(cost_fcn,[(0,1000),(0,10000)])\n",
    "        #result = minimize(cost_fcn,0.1,method='Nelder-Mead')#,constraints=({'type': 'ineq', 'fun': lambda x:  x[0]}))\n",
    "        #print(result.x,result.fun)\n",
    "        \n",
    "        #GPP = result.x\n",
    "        #lp = K_cat[4]*alpha_1*LIS*GPP/(K_m[4] + GPP)*time\n",
    "        \n",
    "        #gp = K_cat[5]*alpha_2*GerS*GPP/(K_m[5] + GPP)*time\n",
    "        lp,gp = model(point)\n",
    "        Linalool_Predicted.append(lp[0])\n",
    "        Geraniol_Predicted.append(gp[0])\n",
    "        Linalool_Actual.append(linalool)\n",
    "        Geraniol_Actual.append(geraniol)\n",
    "        \n",
    "    #Plot Linalool Predictions\n",
    "    plot_model_fit('Linalool',Linalool_Predicted,Linalool_Actual,log=False)\n",
    "\n",
    "    #Plot Geraniol Predictions\n",
    "    plot_model_fit('Geraniol',Geraniol_Predicted,Geraniol_Actual)\n",
    "\n",
    "    #Plot Total Terpine Production Predictions\n",
    "    Total_Terpines_Predicted = [g+l for g,l in zip(Geraniol_Predicted,Linalool_Predicted)]\n",
    "    Total_Terpines_Actual = [g+l for g,l in zip(Geraniol_Actual,Linalool_Actual)]\n",
    "    plot_model_fit('Total Terpines',Total_Terpines_Predicted,Total_Terpines_Actual,log=False)\n",
    "\n",
    "def cost(parameters,data,model_fcn=model_0):    \n",
    "    model = lambda data: model_fcn(parameters,data)\n",
    "    \n",
    "    value = 0\n",
    "    for point in data:\n",
    "        lp,gp = model(point)\n",
    "        linalool = point[0]\n",
    "        geraniol = point[1]\n",
    "        value += (lp - linalool)**2 + (gp - geraniol)**2       \n",
    "    return value\n",
    "\n",
    "def plot_model_accuracy(model_predictions,log=False,noise_floor=0.018):\n",
    "    '''Check a models ability to predict Linalool and Geraniol from a list of prediction ground truth pairs'''\n",
    "    \n",
    "    mu_vec = []\n",
    "    sigma_vec = []\n",
    "    \n",
    "    #Plot individual Terpine Predictions\n",
    "    for i,metabolite in enumerate(['Linalool','Geraniol']):\n",
    "        predicted_value = [max(point[0][i],noise_floor) for point in model_predictions]\n",
    "        actual_value = [max(point[1][i],noise_floor) for point in model_predictions]\n",
    "        mu,sigma = plot_model_fit(metabolite,predicted_value,actual_value,log=log)\n",
    "        mu_vec.append(mu)\n",
    "        sigma_vec.append(sigma)\n",
    "        \n",
    "    # Plot Total Terpine Predictions\n",
    "    predicted_value =  [max(point[0][0] + point[0][1],noise_floor) for point in model_predictions]\n",
    "    actual_value = [max(point[1][0] + point[1][1],noise_floor) for point in model_predictions]\n",
    "    \n",
    "    value_hist = [math.log(actual) - math.log(predicted) for predicted,actual in zip(predicted_value,actual_value)]\n",
    "    sns.distplot(value_hist)\n",
    "    plt.show()\n",
    "    mu,sigma = plot_model_fit('Total Terpines',predicted_value,actual_value,log=log)\n",
    "    mu_vec.append(mu)\n",
    "    sigma_vec.append(sigma)\n",
    "    return mu_vec,sigma_vec\n",
    "    \n",
    "def calculate_moments(actual,predicted):\n",
    "    error = [p - a for p,a in zip(predicted,actual)]\n",
    "    sigma = stats.stdev(error)\n",
    "    mu = stats.mean(error)\n",
    "    print('Residual Mean: ',mu,' Residual Standard Deviation: ',sigma)\n",
    "    print('90% of the predictions are within ',1.645*sigma,' of the actual value.')\n",
    "    return mu,sigma"
   ]
  },
  {
   "cell_type": "code",
   "execution_count": 4,
   "metadata": {
    "collapsed": false
   },
   "outputs": [],
   "source": [
    "#Functions to support Number of required strains calculation\n",
    "def bivariate_gaussian(x,y,c_x,c_y,sigma_X,sigma_Y,rho=0):\n",
    "    z = (x - c_x)**2/sigma_X**2 + (y - c_y)**2/sigma_Y**2 - 2*rho*(y - c_y)*(x - c_x)/(sigma_X*sigma_Y)\n",
    "    return 1/(2*pi*sigma_X*sigma_Y*sqrt(1-rho**2))*exp(-1*z/(2*(1-rho**2)))\n",
    "\n",
    "def sample_bivariate_pdf(X,Y,sigma_X,sigma_Y,num_samples):\n",
    "    samples = []\n",
    "    cov = [[sigma_X**2, 0], [0, sigma_Y**2]]\n",
    "    for i in range(num_samples):\n",
    "        dist_num = np.random.randint(low=0, high=len(X))\n",
    "        mean = [X[dist_num],Y[dist_num]]\n",
    "        sample = np.random.multivariate_normal(mean, cov)\n",
    "        #print(sample)\n",
    "        samples.append(sample)\n",
    "    return samples\n",
    "\n",
    "def integrate_bivariate_gaussian_patch(x,y,c_x,c_y,r_success,sigma_X,sigma_Y,rho=0):\n",
    "    #Find the probability of the realized prediction being in the success radius\n",
    "    z = lambda l,g: (l - x)**2/sigma_X**2 + \\\n",
    "                    (g - y)**2/sigma_Y**2 - \\\n",
    "                     2*rho*(g - y)*(l - x)/(sigma_X*sigma_Y)\n",
    "\n",
    "    integrand = lambda l,g: 1/(2*pi*sigma_X*sigma_Y*sqrt(1-rho**2))*exp(-1*z(l,g)/(2*(1-rho**2)))\n",
    "\n",
    "    Gmin = lambda l: c_y - sqrt(r_success**2 - (l- c_x)**2) \n",
    "    Gmax = lambda l: c_y + sqrt(r_success**2 - (l- c_x)**2)\n",
    "\n",
    "    a = c_x - r_success\n",
    "    b = c_x + r_success\n",
    "\n",
    "    #Integrate to find the probability given this sample\n",
    "    return dblquad(integrand,a,b,Gmin,Gmax)[0]\n",
    "\n",
    "#Create Map From Promoter to Protein\n",
    "def create_univariate_map(df_promoter,df_protein):\n",
    "    protein = [val for val in df_protein.values]\n",
    "    promoter = np.array(df_promoter.values).reshape(-1, 1)\n",
    "    regressor = LassoLarsCV(positive=False,normalize=True)\n",
    "    regressor.fit(promoter,protein)\n",
    "    return regressor\n",
    "\n",
    "#Create a random strain from existing proteomics\n",
    "def random_strain(df):\n",
    "    promoters = ['Promoter tHMG1','Promoter FPPS','Promoter LIS','Promoter GerS']\n",
    "    proteins =['tHMG1','FPPS','LIS','GerS']\n",
    "    \n",
    "    #Pick a random promoter uniformly from all unique ones\n",
    "    strain = []\n",
    "    for promoter,protein in zip(promoters,proteins):\n",
    "        #Get a unique list of promoters\n",
    "        promoter_vals = df[promoter].values\n",
    "        promoter_vals = list(set(promoter_vals))\n",
    "        #print(promoter_vals)\n",
    "        \n",
    "        #Randomly Select From List 1 Promoter\n",
    "        promoter_val = random.choice(promoter_vals)\n",
    "        \n",
    "        #Find the corresponding protein values which share that promoter number\n",
    "        protein_vals = df[protein].loc[df[promoter]== promoter_val].values\n",
    "        #print(protein_vals)\n",
    "        \n",
    "        #Randomly Select one protein value\n",
    "        protein_val = random.choice(protein_vals)\n",
    "        \n",
    "        #Append Protein value to strain\n",
    "        strain.append(protein_val)\n",
    "\n",
    "    return strain\n",
    "\n",
    "#Calculate Round 2 From Kinetic Model for random coordinates\n",
    "def kinetic_model_proteomics_to_terpines(samples):\n",
    "    linalool_vals = []\n",
    "    geraniol_vals = []\n",
    "    \n",
    "    for sample in samples:\n",
    "        linalool,geraniol = model_1(kinetic_model.x,[0,0,sample[1],sample[2],sample[3],sample[0]])\n",
    "        linalool[0] = max(linalool[0],0.018)\n",
    "        geraniol[0] = max(geraniol[0],0.018)\n",
    "        linalool_vals.append(float(math.log(linalool[0])))\n",
    "        geraniol_vals.append(float(math.log(geraniol[0])))\n",
    "    return [linalool_vals,geraniol_vals]\n",
    "\n",
    "def linear_model_proteomics_to_terpines(samples):\n",
    "    linear_regressor_1 = LassoLarsCV(positive=False,normalize=False)\n",
    "    linear_regressor_2 = LassoLarsCV(positive=True,normalize=False,fit_intercept=False)\n",
    "    linear_regressor_3 = LassoLarsCV(positive=True,normalize=False,fit_intercept=False)\n",
    "    \n",
    "    #Linear Model Cycle 2 Predictions\n",
    "    for k,data in [(0,linear_df1.values),(1,linear_df2.values),(2,linear_df3.values)]:\n",
    "        Y_train = [x[2:].tolist() for j,x in enumerate(data)]\n",
    "        X_train = [x[:2].tolist() for j,x in enumerate(data)]\n",
    "\n",
    "        #Get Correct Test Data For Model\n",
    "        \n",
    "        #Set Up Promoter/Protein DF\n",
    "        #test_df = pd.DataFrame()\n",
    "        #if promoters:\n",
    "        #    for test_name,name in [('tHMG1','Promoter tHMG1'),('FPPS','Promoter FPPS'),('LIS','Promoter LIS'),('GerS','Promoter GerS')]:\n",
    "        #        test_df[test_name] = df2[name]\n",
    "        #else:\n",
    "        #    for name in ['tHMG1','FPPS','LIS','GerS']:\n",
    "        #        test_df[name] = df2[name]\n",
    "        \n",
    "        #Create Model + Predictions using all Training Data with cycle 2 test data\n",
    "        if k == 0:\n",
    "            linear_regressor_1.fit(X_train,Y_train)\n",
    "            #X_test = test_df[['tHMG1','FPPS']].values\n",
    "            X_test = [[sample[0],sample[1]] for sample in samples]\n",
    "            flux_prediction = linear_regressor_1.predict(X_test).tolist()\n",
    "        elif k==1:\n",
    "            #X_test = test_df[['LIS','GerS']].values\n",
    "            X_test = [[sample[2],sample[3]] for sample in samples]\n",
    "            linear_regressor_2.fit(X_train,Y_train)\n",
    "            percent_linalool_prediction = linear_regressor_2.predict(X_test).tolist()\n",
    "        elif k==2:\n",
    "            #X_test = test_df[['LIS','GerS']].values\n",
    "            X_test = [[sample[2],sample[3]] for sample in samples]\n",
    "            linear_regressor_3.fit(X_train,Y_train)\n",
    "            percent_geraniol_prediction = linear_regressor_3.predict(X_test).tolist()\n",
    "            \n",
    "    #Generate Final Predictions\n",
    "    flux_prediction = [max(fp,0.018) for fp in flux_prediction]\n",
    "    percent_linalool_prediction = [max(plp,0.018) for plp in percent_linalool_prediction]\n",
    "    percent_geraniol_prediction = [max(pgp,0.018) for pgp in percent_geraniol_prediction]\n",
    "    linalool_prediction = [math.log(fp*plp) for fp,plp in zip(flux_prediction,percent_linalool_prediction)]\n",
    "    geraniol_prediction = [math.log(fp*pgp) for fp,pgp in zip(flux_prediction,percent_geraniol_prediction)]\n",
    "    \n",
    "    #linear_regressor_cycle2_predictions = [[lin,ger] for lin,ger in zip(linalool_prediction,geraniol_prediction)]\n",
    "    linear_regressor_cycle2_predictions = [linalool_prediction,geraniol_prediction]\n",
    "    return linear_regressor_cycle2_predictions\n",
    "\n",
    "#Create Loopy Plot\n",
    "def loopy_plot(random_prb,targeted_prb,num_strains=100): \n",
    "    #Calculate Plot Range\n",
    "    min_prb = min(random_prb,targeted_prb)\n",
    "    \n",
    "    n = 0\n",
    "    while 1 - (1 - min_prb)**n < 0.9:\n",
    "        n += 1\n",
    "    num_strains = int(n*1.20)\n",
    "    \n",
    "    num_samples = [m for m in range(num_strains)]\n",
    "    p_rnd = [1- (1 - random_prb)**n for n in num_samples]\n",
    "    p_tar = [1- (1 - targeted_prb)**n for n in num_samples]\n",
    "    \n",
    "    plt.plot(num_samples,p_rnd)\n",
    "    plt.plot(num_samples,p_tar)\n",
    "    \n",
    "    plt.axhline(y=0.9, color='k', linestyle='--')\n",
    "    plt.title('Strains to hit terpine target for ' + beer)\n",
    "    plt.xlabel('Number of Strains')\n",
    "    plt.ylabel('Probability of at Least One Strain Meeting Specification') \n",
    "    \n",
    "    #Print out Plot For Dressing Up\n",
    "    plt.savefig(condition_string + beer + 'NumStrainsPrediction.pdf',format='pdf')\n",
    "    \n",
    "    plt.show()\n",
    "    \n",
    "#Use Each Model to calculate a selection Centroid and Radius For the set of strains under Test in Cycle 2\n",
    "def calculate_success_distribution(r_selection,r_success,sigma_L,sigma_G,p_target,rho=0,n = 5000):\n",
    "    #Sample From the 2d circular uniform distribution centered at 0 with radius r_selection\n",
    "    p = []\n",
    "    radius = lambda x: sqrt(x[0]**2 + x[1]**2)\n",
    "    for _ in range(n):\n",
    "        p_sample = np.random.uniform(low=-1*r_selection,high=r_selection,size=2).tolist()\n",
    "        while radius(p_sample) < r_selection:\n",
    "            p_sample = np.random.uniform(low=-1*r_selection,high=r_selection,size=2).tolist()\n",
    "\n",
    "        #Find the probability of the realized prediction being in the success radius\n",
    "        z = lambda l,g: (l - p_sample[0])**2/sigma_L**2 + \\\n",
    "                        (g - p_sample[1])**2/sigma_G**2 - \\\n",
    "                         2*rho*(g - p_sample[1])*(l - p_sample[0])/(sigma_L*sigma_G)\n",
    "\n",
    "        integrand = lambda l,g: 1/(2*pi*sigma_L*sigma_G*sqrt(1-rho**2))*exp(-1*z(l,g)/(2*(1-rho**2)))\n",
    "\n",
    "        Gmin = lambda l: p_sample[1] - sqrt(r_success**2 - (l- p_sample[0])**2) \n",
    "        Gmax = lambda l: p_sample[1] + sqrt(r_success**2 - (l- p_sample[0])**2)\n",
    "\n",
    "        a = p_sample[0] - r_success\n",
    "        b = p_sample[0] + r_success\n",
    "\n",
    "        #Integrate to find the probability given this sample\n",
    "        p.append(dblquad(integrand,a,b,Gmin,Gmax)[0])\n",
    "\n",
    "    return p"
   ]
  },
  {
   "cell_type": "markdown",
   "metadata": {},
   "source": [
    "## Load & Process Data\n",
    "Data sets from both DBTL Cycles are loaded.  Each DBTL Cycle has a dataframe associated with it, also a combined data frame is created to process the data sets together. The data is loaded in from EDD & the google sheets files provided.  This data is then processed to get moments for the replicates and combinded into a single table for use in the rest of the analysis.  A sample output with a subset of the columns and rows is shown below."
   ]
  },
  {
   "cell_type": "code",
   "execution_count": 5,
   "metadata": {
    "collapsed": false
   },
   "outputs": [
    {
     "name": "stdout",
     "output_type": "stream",
     "text": [
      "Cycle 1 Data Loaded!\n"
     ]
    },
    {
     "name": "stderr",
     "output_type": "stream",
     "text": [
      "/usr/local/lib/python3.5/site-packages/ipykernel/__main__.py:110: SettingWithCopyWarning: \n",
      "A value is trying to be set on a copy of a slice from a DataFrame.\n",
      "Try using .loc[row_indexer,col_indexer] = value instead\n",
      "\n",
      "See the caveats in the documentation: http://pandas.pydata.org/pandas-docs/stable/indexing.html#indexing-view-versus-copy\n",
      "/usr/local/lib/python3.5/site-packages/pandas/core/frame.py:2454: SettingWithCopyWarning: \n",
      "A value is trying to be set on a copy of a slice from a DataFrame\n",
      "\n",
      "See the caveats in the documentation: http://pandas.pydata.org/pandas-docs/stable/indexing.html#indexing-view-versus-copy\n",
      "  self._where(-key, value, inplace=True)\n",
      "/usr/local/lib/python3.5/site-packages/ipykernel/__main__.py:114: SettingWithCopyWarning: \n",
      "A value is trying to be set on a copy of a slice from a DataFrame.\n",
      "Try using .loc[row_indexer,col_indexer] = value instead\n",
      "\n",
      "See the caveats in the documentation: http://pandas.pydata.org/pandas-docs/stable/indexing.html#indexing-view-versus-copy\n"
     ]
    }
   ],
   "source": [
    "#Name Replacements\n",
    "h_names = {'sp|Q8H2B4|LLOS_MENAQ mean'  : 'LIS',\n",
    "           'sp|Q8H2B4|LLOS_MENAQ stdev' : 'LIS stdev',\n",
    "           'sp|Q6USK1|GERS_OCIBA mean'  : 'GerS',\n",
    "           'sp|Q6USK1|GERS_OCIBA stdev' : 'GerS stdev',\n",
    "           'sp|P54839|HMCS_YEAST mean'  : 'tHMG1',\n",
    "           'sp|P54839|HMCS_YEAST stdev' : 'tHMG1 stdev',\n",
    "           'sp|P08524|FPPS_YEAST mean'  : 'FPPS', \n",
    "           'sp|P08524|FPPS_YEAST stdev' : 'FPPS stdev', \n",
    "           'Rank'   : 'Promoter tHMG1',\n",
    "           'Rank.1' : 'Promoter FPPS',\n",
    "           'Rank.2' : 'Promoter LIS',\n",
    "           'Rank.3' : 'Promoter GerS'\n",
    "          }\n",
    "\n",
    "#Load Data Frames cycle 1\n",
    "dfc1  = pd.read_csv('../Data/HoplessBeerProductionCycle1.csv')\n",
    "pdfc1 = pd.read_csv('../Data/HoplessBeerProteomicsCycle1.csv')\n",
    "\n",
    "#Load Data Frames cycle 2\n",
    "dfc2 = pd.read_csv('../Data/HoplessBeerProduction.csv')\n",
    "proteomics_df = pd.read_csv('../Data/HoplessBeerProteomics.csv')\n",
    "\n",
    "#Noise Floor to remove zeros for use in log plots\n",
    "linalool_noise_floor = 0.018\n",
    "geraniol_noise_floor = 0.018\n",
    "\n",
    "#Import Proteomics Data Frame Cycle 1\n",
    "\n",
    "\n",
    "#Import Proteomics Data Frame Cycle 2\n",
    "#Add Replicate column to DataFrame\n",
    "line_names = proteomics_df['Line Name'].values\n",
    "\n",
    "#Separate Line Names from Replicates\n",
    "new_line_names = []\n",
    "replicate = []\n",
    "for line_name in line_names:\n",
    "    new_line_name = \"-\".join(line_name.split(\"-\", 2)[:2])\n",
    "    replicate_no = int(line_name.split(\"-\", 2)[-1])\n",
    "    \n",
    "    new_line_names.append(new_line_name)\n",
    "    replicate.append(replicate_no)\n",
    "\n",
    "#Update DF With new names and replicates\n",
    "proteomics_df['Line Name'] = new_line_names\n",
    "proteomics_df['Replicate'] = replicate\n",
    "\n",
    "#Calculate Proteomics Statistics & Add to Table\n",
    "def unique(seq, idfun=None): \n",
    "    # order preserving\n",
    "    if idfun is None:\n",
    "        def idfun(x): return x\n",
    "    seen = {}\n",
    "    result = []\n",
    "    for item in seq:\n",
    "        marker = idfun(item)\n",
    "        # in old Python versions:\n",
    "        # if seen.has_key(marker)\n",
    "        # but in new ones:\n",
    "        if marker in seen: continue\n",
    "        seen[marker] = 1\n",
    "        result.append(item)\n",
    "    return result\n",
    "\n",
    "def reindex(items,indecies):\n",
    "    items = sorted(zip(indecies,items))\n",
    "    items = [item[1] for item in items]\n",
    "    return items\n",
    "\n",
    "#print('proteomics_df')\n",
    "#display(proteomics_df)\n",
    "line_names = unique(proteomics_df['Line Name'].values)\n",
    "measurement_types = unique(proteomics_df['Measurement Type'].values)\n",
    "\n",
    "means = {}\n",
    "stdevs = {}\n",
    "for measurement_type in measurement_types:\n",
    "    m1 = []\n",
    "    m2 = []\n",
    "    for line_name in line_names:\n",
    "        values = proteomics_df['0'].loc[(proteomics_df['Measurement Type'] == measurement_type) & (proteomics_df['Line Name'] == line_name)].values\n",
    "        m1.append(stats.mean(values))\n",
    "        m2.append(stats.stdev(values))\n",
    "    means[measurement_type] = m1\n",
    "    stdevs[measurement_type] = m2\n",
    "\n",
    "\n",
    "#Add Updated Proteomics data to df\n",
    "df_line_names = unique(dfc2['Line Name'].values)\n",
    "#print(line_names)\n",
    "#print(df_line_names)\n",
    "#print(df.columns)\n",
    "\n",
    "#Go Back and check this on a fresh mind -- Make sure they are lining up correctly...\n",
    "indecies =  []\n",
    "for line_name in line_names:\n",
    "    indecies.append(df_line_names.index(line_name))\n",
    "\n",
    "for measurement_type in measurement_types:\n",
    "    dfc2[measurement_type + ' mean'] =  reindex(means[measurement_type],indecies)\n",
    "    dfc2[measurement_type + ' stdev'] = reindex(stdevs[measurement_type],indecies)\n",
    "    \n",
    "#Change Column Names\n",
    "dfc2 =dfc2.rename(columns=h_names)\n",
    "display_columns = ['Line Name','Linalool','Geraniol','GerS','LIS','LIS stdev','Maltose','Maltotriose','Glucose','EtOH','Promoter LIS','Promoter tHMG1','Promoter GerS','Promoter FPPS']\n",
    "\n",
    "noise_floor = 0.018\n",
    "dfc2LinGer = dfc2[['Linalool','Geraniol']]\n",
    "dfc2LinGer[dfc2<noise_floor] = noise_floor \n",
    "dfc2[['Linalool','Geraniol']] = dfc2LinGer\n",
    "\n",
    "dfc1LinGer = dfc1[['Linalool','Geraniol']]\n",
    "dfc1LinGer[dfc1<noise_floor] = noise_floor \n",
    "dfc1[['Linalool','Geraniol']] = dfc1LinGer\n",
    "\n",
    "#display(dfc1[display_columns])\n",
    "#display(dfc2[display_columns])\n",
    "\n",
    "if cycle==1:\n",
    "    df = dfc1.iloc[0:-1]\n",
    "    df2 = dfc2.iloc[0:-1]\n",
    "    df_total = pd.concat([dfc1.iloc[0:-1],dfc2.iloc[0:-1]])\n",
    "    print('Cycle 1 Data Loaded!')\n",
    "elif cycle==2:\n",
    "    df = dfc2.iloc[0:-1]\n",
    "    print('Cycle 2 Data Loaded!')\n",
    "elif cycle==3:\n",
    "    df = pd.concat([dfc1.iloc[0:-1],dfc2.iloc[0:-1]])\n",
    "    print('Cycle 1 & 2 Data Loaded!')\n",
    "#df = dfc1.iloc[0:-1]\n",
    "#display(df)\n",
    "#print(df.columns)"
   ]
  },
  {
   "cell_type": "markdown",
   "metadata": {},
   "source": [
    "### Outlier Detection and Removal\n",
    "\n",
    "In order to process our data we can opt to take out extreme values that are likely not due to experimental conditions. "
   ]
  },
  {
   "cell_type": "code",
   "execution_count": 6,
   "metadata": {
    "collapsed": false
   },
   "outputs": [
    {
     "name": "stdout",
     "output_type": "stream",
     "text": [
      "Removed following Strains as Outliers:  [8, 1, 9]\n"
     ]
    }
   ],
   "source": [
    "if remove_outliers:\n",
    "    variables = ['Geraniol','Linalool','EtOH']\n",
    "    outlier_strains = []\n",
    "    for variable in variables:\n",
    "        frame = df[variable].loc[df[variable] != 0]\n",
    "        log_values = np.array([math.log(value) for value in frame.values])\n",
    "        outlier_strains  += list(frame.loc[is_outlier(log_values)].index.values)\n",
    "\n",
    "    outlier_strains = list(set(outlier_strains))\n",
    "    print('Removed following Strains as Outliers: ',outlier_strains)\n",
    "\n",
    "    df = df.drop(outlier_strains)\n",
    "    #display(df)"
   ]
  },
  {
   "cell_type": "markdown",
   "metadata": {},
   "source": [
    "## Initial Correlation Analysis\n",
    "\n",
    "We look at the raw correlations in the data to get a basic understanding of the linear relationships present in the data."
   ]
  },
  {
   "cell_type": "code",
   "execution_count": 7,
   "metadata": {
    "collapsed": false
   },
   "outputs": [
    {
     "data": {
      "image/png": "iVBORw0KGgoAAAANSUhEUgAAAw4AAAKqCAYAAACTuAkBAAAABHNCSVQICAgIfAhkiAAAAAlwSFlz\nAAAPYQAAD2EBqD+naQAAIABJREFUeJzs3Xl8DHfcB/DPRuQQcUZonKWebCQidxAih6NSZx1xhahW\naFCKiqvlKXUfJSIh7vtWSh0J2VQEifuqIi0tkopUCJIIv+cPr53H5toJGyvN5/167YudzM5857cz\ns/Od3zEKIYQAERERERFRIQz0HQAREREREb3/mDgQEREREZFWTByIiIiIiEgrJg5ERERERKQVEwci\nIiIiItKKiQMREREREWnFxIGIiIiIiLRi4kBERERERFoxcSAiIiIiIq3eeeJw/fp1fP3112jRogXs\n7OzQokULjBo1Cr/99pvGfAEBAejfv7/O1x8aGgobGxvpfUZGBoYMGQIHBwe4u7vj1q1bUCqV2L17\nt87Xrc3NmzfRq1cvWfNmZGSgdevWSEpKKpZYfv75Z3To0AFNmjSBn59fkcvjyJEjUCqVeaYHBATg\nl19+0fr58ePHQ6lUarzU+8s333yD5OTkIsXzX3Dw4EF8/vnn8PDwgKOjIzp27IilS5fiyZMn+g4N\nixcvzvf7LkxKSgqGDBmCu3fvStN8fHwwfvx4XYdXqPj4eAwfPhyenp5wcHDAxx9/jNmzZyMtLa3Y\n1jlnzhy4u7vD0dERP/30E1JSUtC3b1/Y29vDw8MDKpUKSqUSCQkJspZ36tSpIs1fFNu3b8esWbPe\nahm7du3Kczyrzy0RERF4+fJlkZcZHh6OlStXvlVc+pa7TNTl0qFDB0RGRkIIoZP1vElZFec+9S7t\n3LkTSqVS4zyTW0BAAJRKJXr37l3gPKNGjYJSqSzy+enMmTMICgoq0mcA3Z0Lc5+bc19b6eL4ptLF\n8F2u7MaNG/D394ejoyMmT56MqlWrIjk5GevWrYO/vz/WrVsHe3t7AMCUKVOKJYYePXrA09NTev/T\nTz8hJiYGU6ZMwUcffQQrKyts3boVtWvXLpb1F+aXX37B+fPnZc07bdo0tG7dGvXr19fJuoUQUCgU\nAF5doI4dOxaBgYFo0aIFoqKiEBISAiMjI/j5+Wld1smTJzF69Ghpea+bMGECBg0aBHd3d1SpUqXQ\n5VSrVg1LliyR3j9//hx//PEH5s6di3PnzuHnn3+GkZFREbe05BFCYMyYMTh48CC6deuG3r17w8zM\nDOfPn0dkZCSioqKwZs0alC9fXm8xKhSKfL/vwhw/fhwqlUpjWlhYGMzMzHQZWqHmzZuHyMhItG/f\nHpMmTUKlSpVw7do1LFu2DIcOHcKGDRtQvXp1na7z+vXrWLFiBfz9/dG5c2d8+OGHWLZsGc6fP495\n8+bB0tIS//M//4OtW7eiQYMGspZpa2tbpPmLIiwsDO7u7m+9HIVCgdDQUFSrVg1CCDx9+hRnzpzB\nokWLkJWVhREjRhRpeQsXLsSwYcPeOi5969mzJ7p37y69f/r0KQ4fPoy5c+fi8ePHGDVq1Fuv403K\nqjj3qXdJ7rmpTJkyOH/+PFJSUvIc85mZmYiJiSnyOQ4Atm3bhhs3bhT5c7qSe/tzX1vp6vim0uOd\nJg4rV65E5cqVERkZqbEj+/r6on379ggLC0N4eDgAFNvJqnr16honhX///RcKhULjTr86eXnX5N5d\nunz5Mn7++WfExsa+9TofP36M7du3Y8OGDYiKigIALFiwAH5+fhg3bhwAwMPDAw8fPsSPP/5YaOLw\n5MkTLFu2DJGRkTA3N0dmZmaeeWxsbGBvb4+lS5di4sSJhcZmZGSU57twdnZG2bJlERISgqioKFmJ\nTEm3fPly7N+/H6GhofD19ZWmN23aFK6urujbty+WLFkifV8lRX77e1FrLd7G/v37sXz5ckycOBEB\nAQHSdDc3N3h6eqJLly6YPn06Fi1apNP1qs85n3zyCZycnAAADx8+hKWlJdq1ayfNV5TzkJmZmd7O\nW0VhY2MDKysr6X2zZs3w119/YfPmzUVOHP4rLC0t83x3TZs2xc2bN7FhwwaMGDECZcqUeedxlZR9\nSlcaNWqEGzdu4ODBg3laOxw5cgQmJiaoWLGinqLTnZKeCJL+vdOmSg8ePIAQAi9evNCYbmpqigkT\nJuDjjz+WpuWuTnvy5Am+/fZbNG/eHI6Ojvj666+xevXqPFVwkyZNwvLly+Ht7Q17e3v07t0bFy5c\nkOZ5vdouICAAoaGhEEJIVZB37tzJ01Tpjz/+wLBhw+Du7g43NzcMGTIEN2/elP5+584dfPPNN2jZ\nsiXs7OzQvHlzjBs3Dg8fPpTm8fHxweLFizF79mx4eHigSZMm+Pzzz3H79m0Ar5pQLVmyBEII2NjY\nIDQ0tMByjIiIQNOmTTXu2Pv4+GDhwoWYMWMG3Nzc4O7ujnHjxiE9PT3fZdy8eRNTpkyBp6cnQkND\n0apVK2lb/vzzT40LVABo164dbt++LcWbn+3bt2P79u2YMmUK+vXrV+B8HTt2xPbt2/Hvv/8WOE9h\n7OzsIITQqHpOTExEQECA1OQsJCQkT1OThIQEDBo0CG5ubrCzs4Ovr69GOau/+9WrV8PPzw+Ojo7Y\ntWsXsrKyMGXKFLRq1QqNGzdG+/bt81T7379/H+PHj4eXlxeaNGmCHj164MiRIxrzKJVKbNy4EZMm\nTYK7uzucnJwwcuTIQpvE5OTkYNWqVWjVqlWe7wQAnJyc8NVXX2n8GGRkZGDGjBlo06YN7O3t0bFj\nR+zYsUPjcz4+PpgxYwYCAwPRpEkTTJ48WWqasGXLFvj4+MDFxQXx8fGyy/d1L1++xLJly9CxY0c0\nadIEjo6O6NWrF06ePAngVdOVCRMmSLGoq+RzV8/L3Zb8jq1bt24VGB/w6jhq2LChRtKgVrduXYwb\nNw6Ojo7StOzsbCxZsgTt27eHvb092rVrh+XLl+dJgKKiotCtWzfY29ujRYsWmD59Op49ewbg1XGu\nPq/1798fPj4+8PHxwa5du3D37l3p2M+vmci5c+fw2WefwdnZGc2aNcPo0aORkpICIP9mJb///juC\ngoLg7OwMZ2dnDBs2DH/99Zf0d/Vn4uPjMWjQIDg4OKBFixaYO3eutE0+Pj64d+8edu3aBRsbG9y9\nexdCCCxYsAC+vr5o3LgxfH19sWDBAuTk5BRa3gWpUKFCnju59+7dw9dffw13d3c4ODggMDAQV69e\nlf6uVCqlGgwbGxusXbsWjRo10jjfhYaGQqlUSvscABw+fBg2Nja4f/++rDICgPT0dHz77bfw8PCA\nvb09/P39pePi9XiKemxrY2dnhydPnkjbpFQqERoaiu7du6NJkyYICwsDAPz5558YMWIEWrRoAUdH\nR/Tv3x9nzpwpsKzU5O4f6n0qNDQUbdu2hUqlQqdOndC4cWO0a9cOP/30k0bca9askY4RT09PTJ06\nFRkZGYVuq9xz84EDBzBixAg4OTnB3d0dkydP1rhBJYRAWFgYvL294eDggODg4AJ/A3MzNTVFq1at\n8m1Ku3//frRv3x4GBpqXTEIILFu2DG3btpXKY/369dLfx48fj127duHOnTuwsbGRrivkXDMAr87/\n06ZNg5ubG9zc3PI978bFxaFv375wcXGBu7s7Ro8eXWhT3tevrfI7vgHtxx/wqjlz586d0aRJEzRr\n1gxjx47FP//8o62Y6b9AvEMbN24U1tbWomvXrmL9+vXixo0bBc7br18/ERAQIL3v37+/cHNzE5s3\nbxYxMTEiKChING7cWCiVSo3PuLi4CH9/fxEdHS0OHz4sWrduLby8vMTLly+FEEIsXrxY+syNGzfE\nxIkThVKpFOfPnxe3b98Wf//9t7C2tha7du0SQgiRnJwsXFxcRIcOHcQvv/wiYmJiRLdu3USLFi1E\nenq6ePbsmfD29hbdu3cXUVFR4uTJkyI8PFzY2tqK7777TorN29tbuLi4iKCgIBEbGyv27t0r3N3d\nhb+/v7Se12NJTk7Ot1yePHkibG1txdatWzWme3t7C1dXV9GjRw9x5MgRsXXrVuHm5iYtXy0mJkZ8\n9tlnQqlUCj8/P7F+/XqRkZEh/V2lUgmlUimuXLmi8bkrV64Ia2trERMTU+B3dvv2bZGZmZmnnHN7\n+vSpaNy4cZ5teF1ISIjw8fHJ92+HDx8W1tbW4tChQ0IIIU6dOiVsbW3F4MGDRUxMjNi9e7fw9vYW\nHTp0EFlZWUIIIa5evSpsbW3F2LFjRVxcnDh27JgYN26csLa2Fvv27RNCCOm7d3Z2Fjt37hSHDh0S\nycnJYvLkycLX11fs379fnDp1SsydO1colUqxc+dOIYQQqampomXLlqJt27Ziz549QqVSiZEjRwql\nUin27t0rxW1tbS1cXV3F+PHjRVxcnNi8ebOwt7cXX3/9dYHlcO7cOWFtbS02bdpU4Dyvy8zMFB06\ndBAeHh5iy5Yt4tixY2LKlCnC2tpaRERESPN5e3sLW1tbMX/+fBEXFyfOnTsnTp48KaytrUXLli3F\nwYMHxU8//SSePXsmq3xzf98zZ84UDg4OYv369SIhIUH8/PPP4uOPPxbu7u4iMzNTPHjwQCxcuFAo\nlUoRFRUlbt++LcUVEhJS5G0p7NjKz/3794W1tbWYO3eurHIVQojAwEDh5OQkVq1aJY4fPy7mz58v\nGjVqJCZPnizNs2fPHmFtbS2++eYb8euvv4rNmzcLNzc3MXDgQCHEq+N8w4YNQqlUik2bNomrV6+K\nq1evisGDB4sWLVpIx/7JkyeFUqkUp06dEkIIcfnyZWFnZyf69esnoqOjxaFDh0Tbtm1Fhw4dxIsX\nL/LMn5SUJJycnESPHj3E4cOHxYEDB0SnTp2Eh4eHePDggRBCSN+3h4eHCAsLEydOnBAzZ84U1tbW\nYsuWLUKIV8eNh4eHCAoKEufPnxdZWVkiPDxcuLm5iV27domEhAQRGRkpGjVqJBYvXlxg2e3cuVMo\nlUpx+/ZtkZOTI3JyckRGRoZQqVTCzc1NhIWFSfOmpaWJli1binbt2ol9+/aJ6OhoERAQIBwdHcXN\nmzeFEEKcP39eWFtbi0mTJknnbqVSKQ4cOCAtp1+/fkKpVGrENXnyZPHpp5/KLqOsrCxp2vbt24VK\npRIjRowQtra24sSJE9Jy3+TYVn+uoHIbOnSocHZ21pi3cePGYtWqVSImJkbcuHFD3LhxQzg5OYlu\n3bqJgwcPiujoaDFgwABha2srEhIS8i2rouwfr+9TixcvFg4ODsLX11fs2LFDHD9+XPotSUpKEkII\nsXfvXmFnZycd91u2bBGOjo7SMZ2fopyb3dzcxKxZs0R8fLyIiIgQSqVSzJ8/X1rWzJkzha2trQgL\nCxPHjh0TkyZNEra2tkKpVIo7d+4UGIP6euPgwYNCqVRq/P4+fvxYNG7cWCQmJmqcn4R4tT/Z2dmJ\n0NBQERcXJxYsWCBsbGyk/fn27dsax3ZaWlqRrhkaNWok+vTpI44cOSK2bdsm3N3dRffu3aXrmd27\ndwtra2sxZswYoVKpxO7du4WPj4/w9PSUvsfc5+bXr62uXLmicXxnZ2fLOv4SExNFo0aNRFhYmDh1\n6pTYs2eP8PDwEP369SuwjOm/4502VerduzdSU1OxYsUKTJs2DUIIVK5cGS1atED//v3RuHHjfD8X\nHx+PkydPIjQ0FK1btwYAeHp6omPHjhp3/oFXGfrKlStRrlw5AK/uWI4fPx5Xr15Fo0aNNOZt0KAB\natSoAeD/mwXcuXNHY57Vq1cjJycHa9aske7wqztRnTt3DpaWlrCyssKsWbNQs2ZNAK+aOpw7dw6n\nTp3SWFbFihWxdOlS6e7arVu3EBoaivT0dFSvXj1PLPlJTEzEixcv8i0rAwMDrFq1SmojXrlyZQwb\nNgzHjh1DixYt0KtXL1y8eBHe3t5YtWoVmjZtmmcZ6jtDudvLq5dZ2J0juf1CTE1N0aBBA8THx6NH\njx6Fzvt67VRGRgYuXLiAmTNnonbt2lItybx589CgQQNERERI8zo4OMDPzw/bt29Hnz59cO3aNbRo\n0QKzZ8+W5mnevDmio6Nx6tQpjSZPfn5+6Nq1q/Q+ISEBzZs3R/v27QEArq6uKFeunLQ/rFy5Eg8f\nPsTWrVul79DT0xMPHz7ErFmz0KFDB2lZ1tbW+OGHH6T358+fx8GDBwvc/nv37kGhUKBWrVqFlpPa\njh07cOPGDWzZskXajzw8PPD8+XOEhYWhV69eqFChAgCgZs2aGu2n1ftr37590bZtW2m6nPLNLTU1\nFaNHj0bfvn2laUZGRhgxYgSuXbsGe3t71KlTB0De5itvsi2FHVv5NS+4d+8eAMguV5VKhfj4eCxY\nsEDaD5o1awYTExMsWrQIAwYMQIMGDTBv3jy0atVKo7Nh3bp1ERgYCJVKhVatWuGjjz4C8Or8o679\nrFKlikbTvFu3bmnUZISHh6Ny5cpYuXIlypYtC+BVH6AxY8bg999/B6DZ9Cs0NBSmpqZYvXq1dC5s\n1qwZfH19sWLFCowdO1aa19/fH0OHDgUAuLu74/Dhwzh69Ch69uwJpVIJIyMjVK5cWYotISEBdnZ2\n6NKlCwDAxcUFJiYm0ndRECEE2rRpk2e6vb29Rq3P6tWr8ejRozzHU/v27bFo0SIsXLhQiqV69erS\n/+vVq4fjx4+jXbt2yMzMxLlz52Bra6txHj527Bi6desmu4x2796N33//HVu3bpXOuZ6enggICMDc\nuXOxbds2adlFPbZfLxf1eU4IgdTUVOzZswdHjx7F4MGDNeZ1dXVFYGCg9H7kyJEwNjbGunXrYGpq\nCgBo1aoVOnTogNmzZ2Pr1q35lpXc/UPkqk3LzMzE9OnTpTbx9erVg7e3N1QqFT788EMkJCSgdu3a\n0nHv4uKCcuXKFXrXvyjnZm9vb3zzzTcAXjXniouLw9GjRzFq1Cg8fvwY69atw6BBg6T92cPDA8nJ\nyTh27JjW70FddqamphrNlQ4fPoyqVavC2dlZY94//vgD27Ztw5gxYzBo0CApboVCgYiICPTp0we1\na9fOc2z/9ttvsq8Z1Me8sbGx9D44OBixsbHw9PTEnDlzpH/VnJyc4Ofnh5UrV2LMmDGFbq+NjU2e\n41vO8Xf69GmYmpri888/l85HlSpVwsWLF2WVM5Vs73xUpeHDh+PXX3/FvHnz0KNHD5ibm+Pnn39G\nz549sW7dunw/c+LECZQtW1ZKGoBXHX5eb9qk1rBhQ+lECEDa8Z8+ffpG8Z45cwYODg4azYKqV6+O\nI0eOwNPTE0qlEuvXr4eVlRVu3boFlUqFlStXIikpCdnZ2RrLaty4sUaVvDo2dTMGOdRVyfld8Pj6\n+mp0LPX19YWhoaFU1VymTBkoFIo81a2vK2h0E/UPyJt0DstPzZo18ffffxc6z507d2Brayu93N3d\nMXjwYFhYWCA0NBRGRkbIzMzEhQsX0KpVK7x48UJ61axZE/Xr18fx48cBAJ07d0Z4eDiys7Nx7do1\nHDp0CIsWLUJOTk6e78na2lrjvbu7O7Zu3YrBgwdjw4YN+PvvvzF06FApcUlISICjo6P0fap16tQJ\nqampGsltkyZNNOapUaNGod+/oeGr3D53876CJCQkoGbNmnmSz06dOkkXU2oF9Sd4fbrc8s1tzpw5\n6NevH9LS0nD69Gns3LkTe/bsAYA85a2LbSnqsfUm5WpoaKjRB0EdixACp06dQlJSEpKTk+Ht7a1R\nVi4uLihfvnyBZSXHmTNn4OnpKf1IA6+St6ioqHy/x5MnT8Ld3R3GxsZSHOXKlYOzs3OeOIq6T7q7\nu0vNI1asWIGbN2+ib9++6NixY6HboL6g2rFjB3bs2IGNGzdi6tSpSElJQa9evaTRwU6cOAGlUolq\n1apJsQOvLl4KK0MvLy+NpnVGRkYICAjAhQsX8Pz5c9y4cQN3796Ft7e37DI6ceIELCws0KhRI2me\nnJwceHl54dKlS3j8+PEbl6NaWFiYdI6zs7ODl5cXli5dit69eyM4OFhj3tznpoSEBHh5eUlJA/Dq\nPP/JJ5/g0qVLBa6/KPtHbg4ODhrbCPz/76u7uzuSkpLQtWtXLFmyBJcuXUKHDh00biDkVpRzc2Fl\nfPbsWbx48QJeXl4a86gTfTmMjY3h7e2t0Vxp//79+OSTT/LMe+LECQCv9rvXj3dvb29kZmYiMTEx\n33UU5ZrBy8tLShqAV02L1L/pSUlJSE1NzdPPr3bt2nBwcMiThMgl5/hzc3PD06dP0aFDB8yfPx+J\niYnw8PDAl19++UbrpJLlndY4qJmbm8PPz0/a4X/77TeMGTMGc+fORadOnfLcIfz3339RqVKlPMux\nsLDIM83ExETjvYGBAYQQbzys3cOHD7XelVy1ahUiIiKQnp6OqlWrws7ODqampho/KgXFBhR8sZ4f\n9R3/15MjtdwjQSgUClSqVElqN7lhwwbExsZizZo1CAwMxEcffYQ+ffqgS5cu0vLMzc0BIM8Qn+r3\n6r+/rfzKJzdLS0uEh4dL352RkRFq1KihEUN6ejpevnyJ5cuXY9myZRqfVygU0nZlZWXhf//3f7Fn\nzx68ePECtWrVgqOjI8qWLZtn38g9qs/EiRPxwQcfYM+ePZg2bRq+//57ODg4YOrUqbC2tkZ6enq+\ntS3q/fP17Sxo/yyIlZVVnv4cuaWlpaF8+fIwMjJCenp6vsdFfrHktw+9XmaA/PLN7eLFi5g6dSou\nXboEU1NTNGzYEB988AEA+YMAFGVbinpsffDBB1AoFIWW66NHj2BoaCjdMa1cuXKepLtatWpSLOrj\nbOrUqXlGLlEoFG/V/vfhw4eoWrVqkebfv38/9u3blyeO15ejUCg0LjrV0wo7J33xxRcwMzPDjh07\nMG/ePMyZMwcNGzaU2vcXpmHDhhq1S05OTmjYsCH69OmDbdu2ITAwEA8fPsTt27dha2ubJy6FQoGs\nrCyNiym1Vq1aYfXq1bhz5w5OnDgBJycnNGvWDJmZmTh//jwuXboES0tLqeZZThk9fPgQ9+/fLzCW\nf/75RzofFfXYVuvRowf8/f2l5ZqZmaFWrVr5dojOfbylp6dL++DrLCwsIIRARkZGnu9XvV1y9o/8\nvF726mRdvb+of9M3btyIpUuXYvHixahZsybGjBlT4AV8Uc7NubfFwMBAWvejR48AvLor/7r8yqcw\nfn5+GD58OFJSUmBsbIz4+Hh8/fXXeeZLT0+HECLfpELb8S73miH3+U/9m/7o0SOpFie/7atWrRqu\nXLkia3tzk3P8OTg4YPny5Vi1ahVWr16NZcuWwcLCAkOGDCm0fyP9N7yzxCElJQXdu3fHyJEjpapi\nNaVSiZEjR2L48OG4fft2nmY4NWrUyLcjbWpqarHGDLy6UM5v3fHx8ahduzbOnj2LWbNmYdy4ceja\ntauU4IwcObJYqu3UJ8VHjx7lSaZyx/ny5cs8Fxyenp7w9PTEzZs3sXbtWsyZMwfz589H165dMXHi\nRHz44YcQQkjPs1C7desWFAqFzkZkePToUZ4TfG5ly5bN07wst/Lly0OhUCAwMFCjSZCa+sd82rRp\nOHz4MBYtWiQ1MQFeVS1rU7ZsWQQFBSEoKAjJyck4cuQIwsLCMGbMGOzduxcVK1bMd19U/3BoG3a2\nMDY2NrCwsIBKpSpwjPFJkybhwoULiImJQcWKFfPtwK7uDFrUWOSW7+syMjLwxRdfwMbGBvv375eG\nDFapVDh06JDsdet6W15XqVIl2NraIjY2tsDq/MWLF2PLli04evQoKlasiH///RcvX77USB7U33Hl\nypWlpjrjxo2Dq6trnuVpa8pTGHNz83w72qpUqnyPEXNzczRv3hyDBg3Kc/GlixF6+vTpgz59+iAt\nLQ2xsbFYunQpRowYgbi4OKk2Ry47OzsAkDqzm5ubw9XVFSEhIfleeBc0BPPrNTsnTpxAu3btYGlp\niXr16uHkyZM4ffq0xt1oOWVkbm6OevXqYf78+fnGoothuy0tLfNcpMlVsWJF6Xh4nXq/zO+GG1C8\n+4f6pmBGRgbi4uKwfPlyjB07Fi4uLvle5L7Nufl1lStXlpp61atXT5qeu8OxNi1btoSZmRkOHjwI\nU1NT1KpVS6NTuZq5uTkUCgXWrl2b7w0U9Y2S3Pbu3Sv7miF3Ey/1b3qVKlWkG6z5ff/379/X+vta\nELnHn4eHBzw8PJCVlYUTJ05g7dq1mD59OhwcHKRjmv6b3llTpWrVqsHQ0BAbNmzIt6lCUlISjI2N\nNQ54NTc3N7x48SLPKDXR0dGy1v02zWtcXFxw7tw5jZPPgwcP8MUXX0ClUuHMmTOoUKECBg4cKJ0A\nnjx5gtOnTxe5lqOwJkRq6rt1+Y2aoFKpNEY2iYqKwosXL/I9ATdo0ABTp06FSqXC4MGDpaFY69Sp\ng1q1auVpm3vw4EHUrVs337bobyI5OVknyzIzM0OjRo3wxx9/aDRr+uijj/Djjz9K1bVnzpyBu7s7\nvL29pR+mS5cuIS0trdDvKSsrC+3atcOqVasAvEpi+/Tpg08++UTqD+Pq6oqzZ89K7ebV9uzZAwsL\nC6kt/5tQX7SrVCocPXo0z99PnDiB2NhYfPzxxzA0NISrqyvu3LmT53kgP/30E4yMjArsR1SQwsp3\n0aJF+VaHJyUl4eHDhwgICNB4zoh6+GD1HUJt+7uutyW3QYMG4fr16xqjoKjduHEDO3fuhIeHB6pW\nrQpXV1e8ePECBw4cyBOLQqGAs7Mz6tevj6pVq+Kvv/7SKKtq1aph7ty5eUYl0eb185aLiwuOHTum\ncXxfuXIFQUFB+d5ZdHV1xc2bN6FUKjViWblypXSsy5X7QrJXr16YPn06gFfJW5cuXdC3b188evRI\n6+g5+VGPeqc+97u6uuKPP/5A3bp1NWLftWsXtm/fLpVL7v3H0NAQzZo1Q3R0NH777Tep9qNp06ZQ\nqVQ4ffq01ExJvR5tZeTm5obk5GRUqVJFY55ff/0Vy5cv18swqa9zdXVFTEyMRlPcly9fYt++fbC3\nt5eatuUuK7n7R1F/O0eNGoXhw4cDeHXToV27dhg6dChevHhR4B34Nz035+bo6AgTE5M8x2ju6wZt\njIyM4Os6gpl9AAAgAElEQVTriwMHDuCXX37J94YJ8GrfAF7V+L5ehqmpqVi4cKF0zZC77ItyzRAX\nF6dR+3fgwAG8ePECTZs2Rf369WFhYZGn1uivv/7C2bNn4eLiImt7c+/Dco6/WbNmSf0TjY2N0apV\nK4wdO1Zr7Tj9N7yzGgcDAwNMmTIFwcHB6NatG/r27YsGDRrg2bNnOHbsGDZu3IhRo0bl2xTGxcUF\nzZs3x4QJEzBq1ChYWVlh+/btuHbtmqwT25s2UwKAwMBA7N69G5999hmGDBkCQ0NDhIeHw8rKCp06\ndUJUVBQ2b96MWbNmwdvbGykpKVi5ciUePHhQ5DuM6vn37duHJk2a5NtEysXFBcbGxjh9+nSets3J\nyckYOnQo+vXrh3v37mHBggVo2bJloSeQChUqYPDgwfj888+lacHBwZgwYQIqVqwIHx8fREdH4+DB\ng1iwYIE0T1paGv766y80aNCgyA8ey8jIwPXr16UOZW/r66+/RlBQEMaMGYOOHTvixYsXWLlyJS5e\nvCg99Mje3h4HDhzA5s2b0aBBA1y9ehXh4eEwMDAotP+LsbEx7OzssGTJEpQtWxbW1tZISkrCrl27\npD42AwcOxJ49exAYGIjg4GBUqlQJu3btwqlTpzBjxoy33r7AwEAkJiZi+PDh6NmzJ1q1agUDAwOc\nOnUK69evR6NGjTB69GgAwKeffoqNGzciODgYw4cPR61atRAdHY1du3Zh2LBhWr+r/I6Vwso3dxts\nAKhfvz7Kly+P8PBwlClTBoaGhjh48CC2b98O4P/7HVSoUAFCCBw6dAienp55Hmb4ttuiTfv27XH8\n+HFMnz4d58+fR7t27aQH661atQpVq1bFtGnTALxqBuPm5obJkycjJSVFGuYzMjISXbt2lWIfOXIk\npkyZAoVCAR8fH6Snp2Pp0qVISUnRuKss55z0+jxffvklevXqhcGDB6N///549uwZfvzxRzg4OMDD\nw0Nj+E3g1TGsnr93794wMjLCli1bcOTIEY3nUsiJw9zcHFevXkVCQgLs7e3h5uaGlStXwsLCAo6O\njkhOTsaqVavg5uZW4B1u9bquXLki3SF9+fIlbty4gdDQUFhaWkoDEgwcOBB79+5FYGAgPvvsM1Sq\nVAn79+/H9u3bpSF81XGdPXsWiYmJ0jnOy8sLEyZMgJmZmXTX093dHZs3b4aJiYnGTRQ5ZfTpp59i\n/fr1CAwMxJAhQ/DBBx8gLi4OkZGR6N+/v94Th2HDhqFnz54ICAjA4MGDYWhoiPXr1+POnTuYOnWq\nNF/ustLl/vG6pk2bYsqUKZg1axZatWqF9PR0hIaGol69egX2qXrTc3Nu5cqVw5dffokff/wRpqam\naNq0KWJiYhATE1OkbQBenRuGDBmCMmXKYNKkSfnO07BhQ3Ts2BGTJ0/G33//DTs7OyQlJWHhwoWo\nXbs2PvzwQwCvznMPHjxAbGys9BwjudcM9+/fx7BhwxAQEIA//vgDCxYsgIeHhzSwyejRozFhwgSM\nHj0anTt3RlpaGpYsWYLKlStrdKIvTO7jW87x17x5c6xZswYhISHo1KkTsrOzERkZiUqVKuU76Ar9\nt7zTPg6tWrXCtm3bEBkZiYiICKSlpcHIyAiNGjXCwoULNTo/A5p3OxYsWICZM2di/vz5eP78OVq3\nbo3evXvnGUM6v0Qi97SivK9RowY2bdqE2bNnY/z48ShbtiyaNm2KhQsXwtzcHF27dsWdO3ewY8cO\nbNq0CdWrV4eXlxf69OmDb7/9Fjdv3kSDBg1kPb2ybdu22LNnD0JCQtCjRw98++23eeYxMTGBp6cn\nYmNj83Q48/PzQ8WKFTFq1CiUK1cOn376qeynjr5+V6Rr1654/vw5VqxYgZ07d6J27dqYPXu2Rmd0\nlUqFCRMmYO3atfk2y8hdjq+LjY2FkZFRnk5scj+fm4eHByIjI7FkyRKMHDkSZcuWha2tLVavXi11\nrA0JCUFOTg5+/PFHZGdno1atWvjyyy9x/fp1HD16tNDO399//z0WLlyIlStXIjU1FVWrVkXPnj2l\nB1ZZWFhg8+bNmDdvHqZPn47s7GwolUosXbpUYxsL2ge0baehoSHCwsKwZcsW/PTTT/jll1+QlZWF\nOnXqIDg4GP369ZPu1JmYmGD9+vWYN28eFi1ahIyMDNSvXx8//PCDxkhRRYlFTvm+/tny5ctj6dKl\nmD17NkaOHCnVWmzYsAFffPEFEhMT4eXlBXd3d3h4eGD+/Pk4ceKE9PBH9XLedlvk+P7779G0aVNs\n3boVU6ZMwZMnT2BlZYVevXrhs88+0+hvtWzZMvz4449Ys2YN0tLSUKtWLYwePVrjB1o94ENkZCS2\nbdsmdTidN2+eNIJKQeVc2HnIxsYG69atw7x58zBq1CiYmZnB29sbo0ePlpoGvT6/tbU1Nm7ciAUL\nFmDcuHEQQqBhw4YICwvLs0/m5/XpgwYNwowZM/D5559j1apVGDlyJIyMjLBz506EhYXB3NwcPj4+\nUvJaEIVCId2NBl7d6axSpQqaNm2K4cOHSxdNlpaW2LRpE+bPn48pU6YgOzsb9erVy/O9Dx06FEuX\nLsUXX3yBX375BTVq1JCSamdnZ+mc5u7uDgMDAzRt2lSjfb6cMjI1NcWGDRswf/586UnONWvWxNix\nYzFw4ECNbXuTY7so+25+83700UfSNkyYMAEKhQL29vZYt26dxjNIcpfVm+4fBW2jerq/vz9ycnKw\nefNmbN68GcbGxvDw8MCYMWMKTLLe5tyce/rgwYNhZmaGNWvWYO3atXB0dERISEiePkfaluPh4YEK\nFSpIg0Dkt60AMHPmTERERGDLli1YuHAhLCws0KFDB3z11VfSfJ9++iliY2MRHByMESNG4IsvvpB9\nzdC7d29kZGQgODgYRkZG6Ny5s0bTyq5du6J8+fKIiIiQbqZ4enpi1KhRefoyFbStuY9vJycnrcdf\ny5YtMXfuXKxYsQLDhw+HQqGAi4sL1q1b91ZNMqlkUIi3uR3/jty9exfnzp1D69atNdq3jhgxAn//\n/Td27typx+jevUuXLqFXr144fPiw1I7Sx8cH7u7uOrnDXdwCAwOhVCoREhKi71CIiIiISKZ3Phzr\nmzAwMEBISAjGjRuHuLg4xMfHY/bs2YiKisKAAQP0Hd47Z2dnJz21tqS5ePEirl69ii+++ELfoRAR\nERFREZSIxKFGjRqIjIxEWloaRo0ahS+//BIJCQmYO3cuOnfurO/w9OLbb7+FSqWSnhHwNs013qWZ\nM2fiu+++K9LQkkRERESkfyWiqRIREREREelXiahxICIiIiIi/WLiQEREREREWr3T4ViJiIiIiN43\n11u009u6Gx47qH2m9wRrHIiIiIiISCsmDkREREREpBWbKhERERFR6abgvXQ5WEpERERERKQVEwci\nIiIiItKKTZWIiIiIqHRTKPQdQYnAGgciIiIiItKKNQ5EREREVKopDFjjIAdrHIiIiIiISCvWOBAR\nERFR6cbhWGVhKRERERERkVZMHIiIiIiISCs2VSIiIiKi0o3DscrCGgciIiIiItKKNQ5EREREVLpx\nOFZZWONARERERERaMXEgIiIiIiKt2FSJiIiIiEo1BTtHy8IaByIiIiIi0oo1DkRERERUuhnwXroc\nLCUiIiIiItKKiQMREREREWnFpkpEREREVLqxc7QsRapxuHv3LpYvX45Hjx4BALKysvDDDz+gY8eO\n6N+/P2JiYoojRiIiIiIi0jPZicPly5fRsWNH7NixA0+ePAEAjBs3Dhs3boSXlxdatGiBcePG4ciR\nI8UWLBERERGRzikU+nuVILKbKi1cuBAdOnTA1KlTAQB//fUXDhw4gD59+mD06NEAgCpVqiAiIgI+\nPj7FEy0REREREemF7BqHs2fPIiAgQHqvUqmgUCjg5+cnTXN2dsa1a9d0GyERERERUTFSGBjo7VWS\nyI42JycHxsbG0vvjx4/D3NwcTk5O0rTnz5+jbNmyuo2QiIiIiIj0TnbiYGNjg7i4OABAWloa4uLi\n4OXlBYPXMqW9e/dCqVTqPkoiIiIiItIr2X0chg0bhuDgYBw7dgzXrl2DgYEBgoKCAADXrl3Dzp07\nsX79eoSGhhZbsEREREREOlfCmgzpi+xS8vDwwPr161GrVi20bt0a27dvR4MGDQAAu3fvRnx8PObP\nnw9vb+9iC5aIiIiIiPRDIYQQ+g6CiIiIiEhfkjr11tu66+/ZpLd1F5Xspkp3796VvVArK6s3CoaI\niIiIiN5PshMHHx8fKLQ8pEIIAYVCgatXr751YERERERE9P6QnThER0cXZxxERERERHqh7eY4vSI7\ncahZs6bWebKysvDPP/+8VUBERERERPT+0enYU6dOnULbtm11uUgiIiIiouJloNDfqwThoLVERERE\nRKQVEwciIiIiItJKdh8HIiIiIqL/JAXvpcshO3FISEjQOs+1a9feKhgiIiIiIno/yU4cAgICZM3H\n4ayIiIiIqEQpYZ2U9UV24vDbb78VZxxERERERPQeYx8HIiIiIirV2GJGHvYEISIiIiIirZg4EBER\nERGRVmyqRERERESlG4djlYWlREREREREWrHGgYiIiIhKNw7HKgtrHIiIiIiISCsmDkREREREpBWb\nKhERERFRqaYw4L10OVhKRERERESkFWsciIiIiKh045OjZWGNAxERERERacXEgYiIiIhKN4VCf68i\nSE5OxpAhQ+Ds7AxfX1+sWbNG+tuVK1fQs2dPODg4oEePHrh8+bKuS4mJAxERERFRSfDVV1/BzMwM\nu3btwoQJE7Bw4UJERUXh2bNnGDx4MFxdXbFz5044ODggKCgImZmZOl0/EwciIiIiovfco0ePcP78\neQwdOhR16tSBr68vWrZsiRMnTmD//v0wNTXF2LFjUb9+fUycOBFmZmY4cOCATmNg4kBEREREpZuB\ngf5eMpmYmMDU1BQ7duxATk4OkpKScObMGdjY2OD8+fNwdnbWmN/JyQlnz57VbTHpdGlERERERKRz\nRkZG+Pbbb7F582Y0adIEfn5+8PT0RLdu3fDPP//A0tJSY/6qVasiJSVFpzFwOFYiIiIiKtUUJWQ4\n1ps3b8LHxweDBg3C77//ju+//x7NmjVDZmYmjIyMNOY1MjJCdna2TtfPxIGIiIiI6D0XHx+P7du3\nIzY2FkZGRmjUqBGSk5OxdOlS1KlTJ0+SkJ2dDRMTE53GwKZKRERERETvucuXL6NevXoaNQs2Nja4\ne/cuLC0tcf/+fY35U1NTUa1aNZ3GwMSBiIiIiEo3A4X+XjJZWlri1q1byMnJkaYlJSWhdu3acHBw\nwJkzZzTmP3v2LBwcHHRWRAATByIiIiKi956Pjw8MDQ0xadIk/Pnnnzhy5AgiIiLQv39/tG3bFo8f\nP8YPP/yAmzdvYtq0aXj69Cnat2+v0xiYOBARERFR6aYw0N9LpvLly2P16tW4f/8+evTogVmzZiE4\nOBg9evRA+fLlERERgcTERHTr1g0XL17E8uXLdd7HQSGEEDpdIhERERFRCXL7s2F6W3edlaF6W3dR\nscaBiIiIiIi04nCsRERERFS6lZDnOOgbaxyIiIiIiEgr1jgQERERUammKMKwqKUZaxyIiIiIiEgr\n1jgQERERUenGPg6ysMaBiIiIiIi0YuJARERERERasakSEREREZVuBryXLgdLiYiIiIiItGKNAxER\nERGVagrWOMjCUiIiIiIiIq2KXONw4cIFKJVKGBkZAQCioqIQHx+PypUro3v37qhRo4bOgyQiIiIi\nIv2SXeOQmpqKLl26wN/fH3///TcAIDw8HMOHD8fly5dx7tw5dO7cGTdu3Ci2YImIiIiIdE6h0N+r\nBJGdOCxYsABmZmaIiYlB/fr1kZ6ejrCwMLRs2RKbN29GZGQk+vTpg3nz5hVnvEREREREpAeyEweV\nSoWxY8eievXq0vvnz5/D399fmqdNmzZITEzUfZRERERERMWFNQ6yyE4c0tPTYWlpKb2Pj4+HoaEh\nmjVrJk0zNzdHTk6ObiMkIiIiIiK9k5041KlTB9evXwcAPH/+HCqVCm5ubihXrpw0T1xcHGrXrq37\nKImIiIiISK9kj6rk7++PKVOmYODAgUhMTERaWhoCAwMBvEokYmNjsWDBAgwZMqS4YiUiIiIi0j0+\nx0EW2YlD//79AQC7d++GQqHAzJkz0bJlSwDA9OnTsW3bNvTq1QsDBgwonkiJiIiIiEhvFEIIUdQP\n3b59G3Xq1JHeJycnw8jICFWqVNFpcERERERExe3OVyF6W3fNH2fqbd1F9Ub1Mr1798alS5ek9zVq\n1GDSQERERET0H1bkJ0cDgIWFBVJTU3UdCxERERHRu1fChkXVlzdKHBo1aoTg4GA0btwYNWvWhJGR\nkcbfZ8yYoZPgiIiIiIjo/fBGiQMAdOrUSZdxEBERERHRe+yNEgfWKBARERHRf4YBmyrJ8caD1p4+\nfRojRoxA586dce/ePSxbtgz79u3TZWxERERERPSeeKPE4dChQxg8eDBq1qyJP/74Azk5OTA0NERI\nSAg2btyo6xiJiIiIiIqPwkB/rxLkjaINDQ3Fd999h3HjxqFMmTIAgM8++ww//PADVq1apdMAiYiI\niIhI/94ocbh16xYcHR3zTLe3t0dKSspbB0VERERERO+XN0ocPvroI/z66695pu/atQsfffTRWwdF\nRERERPSuKAwUenuVJG80qtL48eMxZMgQnDhxAs+fP0d4eDj+/PNPXLp0CeHh4bqOkYiIiIiI9OyN\nEgcXFxccOHAAGzZsAACkp6fDyckJc+bMgZWVlU4DJCIiIiIqVgYlq5OyvhSplO7cuYNp06YhOzsb\nFhYWOHz4MC5fvowrV65g//79WLRoUXHFSUREREREeiS7xuHGjRvo1asX7O3t8ejRI1hYWODOnTsI\nDg5G1apVkZycjNDQULRt2xY+Pj7FGTMRERERke4oSlZfA32RnTgsWrQIbdq0yfPU6Hbt2qF27doA\ngLt372LTpk1MHIiIiIiI/mNkN1U6deoUAgICCp2nR48euHDhwlsHRURERERE7xfZNQ7Pnj1D5cqV\nNaaFhYXB0tJSel+lShVkZ2frLjoiIiIiomKmYFMlWWTXOFhZWeHatWsa05o1awZjY2Pp/eXLl1G3\nbl3dRUdERERERO8F2YlDu3btMGPGDGRkZOT79ydPniA0NBQdO3bUWXBERERERMXOwEB/rxJEdrRB\nQUEwMTGBn58fVq9ejQsXLuD27du4dOkS1q1bh86dO8PMzAwDBgwozniJiIiIiEgPZPdxMDU1xaZN\nmxAaGoply5YhLS0NCoUCQghUqlQJ3bp1w/Dhw2Fo+EbPlCMiIiIioveYQgghivohIQRu376Nf//9\nFxUqVEDdunVRpkyZ4oiPiIiIiKhY3Zs0TW/r/mDaJL2tu6jeqHpAoVCgbt267AhNRERERFRKsF0R\nEREREZVuHI5VlpLVlZuIiIiIiPSCiQMREREREWnFpkpEREREVKopStjzFPSFpURERERERFqxxoGI\niIiISjd2jpaFNQ5ERERERKQVaxyIiIiIqHQzYI2DHKxxICIiIiIirZg4EBERERGRVmyqRERERESl\nGztHy8IaByIiIiIi0oo1DkRERERUqvEBcPKwlIiIiIiISCsmDkREREREpBWbKhERERFR6abgvXQ5\nWEpERERERKQVaxyIiIiIqHTjk6NlYY0DERERERFpxcSBiIiIiIi0YlMlIiIiIirVFHxytCyscSAi\nIiIiIq1Y40BEREREpRuHY5WFpURERERERFqxxoGIiIiISjcOxyoLaxyIiIiIiEgrWTUOu3fvlr3A\nLl26vHEwRERERET0fpKVOOzduxfHjx9HhQoVYGZmVuB8CoWCiQMRERERlSwcjlUWWYnDihUr8P33\n3+Po0aPYuXMnKlWqVNxxERERERHRe0R2H4dJkyahVq1amDlzZnHGQ0RERET0TikMFHp7lSSyR1VS\nKBSYM2cOrly5UpzxEBERERHRe6hIw7FWr14d1atXL65YiIiIiIjoPVWkxOHly5cwMHjVuun06dN4\n+fKl9LeaNWvCyspKt9ERERERERU3PjlaFtmJw6pVqxAeHo49e/agevXq+Pzzz5GZmQkhBADAysoK\ne/bsQfny5YstWCIiIiIi0g9Z6dXOnTuxZMkSTJw4EVWrVpWmHzp0CL/99htUKhWys7Oxfv36YguU\niIiIiKhYKBT6e5UgshKHTZs2YezYsejUqRMMDfNWUlSvXh1Dhw7FL7/8ovMAiYiIiIhI/2QlDtev\nX4eHh4fGNAsLC5QpU0Z637JlS9y6dUu30RERERER0XtBVh8HY2NjPH/+XGPa4cOHNd5nZWWhXLly\nuouMiIiIiOhdKGHPU9AXWTUO1tbWOHToUKHzREVFoXHjxjoJioiIiIiI3i+yahwCAgLw9ddfo27d\nuvj444/z/P3IkSNYtmwZwsLCdB4gEREREVFxUhhwOFY5ZCUObdq0wdChQzF69GiEhYXB2dkZFStW\nxOPHj3H27Fn8/vvvGD16NJo1a1bc8RIRERERkR4ohPpBDDJcu3YNu3btwvnz5/Hvv/+iYsWKsLe3\nR/fu3WFtbV2ccRIRERERFYvUsBV6W7fFl4P0tu6iKlLiQERERET0X8PEQR5ZTZV2794te4FdunR5\n42CIiIiIiOj9JCtxCAkJgYGBAWrUqAGFQoGCKikUCgUTByIiIiIqWTgcqyyyEodBgwbhyJEjePLk\nCdq0aYPWrVvDzc1N4wFwRERERET031WkPg43b95EdHQ0Dh8+jNu3b8PLywtt2rRBixYtYGJiUpxx\nEhEREREViwcRq/S27qpBA/W27qJ6487RKSkpiI6ORnR0NC5evAg3Nze0bt2aTZWIiIiIqERh4iDP\nW4+qdOfOHezduxfLly/H06dPcfXqVV3FRkRERERU7Jg4yCOrj0NuFy9exJEjR3DkyBHcvHkTjo6O\nGDZsGHx9fXUdHxERERFR8VKwc7QcshKH7OxsxMfHIzo6GkePHkVGRgY8PDwQGBgILy8vVK5cubjj\nJCIiIiIiPZKVOLi7uyMnJweurq4YMmQImjVrJnWGfvbsGZ49eybNa2VlVTyREhEREREVBwMDfUdQ\nIshKHNSJwfHjx3H8+HEo8qnOEUJAoVCwjwMRERER0X+QrMQhOjq6uOMgIiIiItIP9nGQRVbiULNm\nzeKOg4iIiIiI3mOyEoeAgIB8myflZ+3atW8VEBERERERvX9kd47OLTw8HL169UKlSpV0HhQRERER\n0bsi9wZ5affGD4BzdHTEnj17ULt2bV3HRERERET0zqStXK+3dVf5rJ/e1l1Ub/QAOCIiIiKi/wwO\nxyoLS4mIiIiIiLRi4kBERERERFrJaqqUkJCQZ5oQAhcuXEBycrLGdFdXV91ERkRERET0LrBztCyy\nOkcrlcr//4BCgYI+widHExEREVFJk7Zmk97WXWVAb72tu6hk1Tj89ttv0v/Hjx+PiRMnonz58hrz\nPHz4EN9++61uoyMiIiIiKm7sHC2LrMTh3Llz+PPPPwEAu3fvhq2tbZ7EISkpCceOHdN5gERERERE\npH+yEgcTExMsXrwYQggIIRAZGQmD1zIzhUKBcuXKYcyYMcUWKBERERER6Y+sxEGpVCI6OhoAEBAQ\ngNDQUFSsWLFYAyMiIiIiehcUBuwcLUeRHwC3bt264oiDiIiIiIjeY+wJQkRERESlm0Khv9cbGjx4\nMMaPHy+9v3LlCnr27AkHBwf06NEDly9f1kXJaGDiQERERERUguzbtw+xsbHS+2fPnmHw4MFwdXXF\nzp074eDggKCgIGRmZup0vUwciIiIiKh0Uxjo71VE6enpmDNnDuzt7aVp+/btg6mpKcaOHYv69etj\n4sSJMDMzw4EDB3RZSkwciIiIiIhKilmzZqFz585o0KCBNO3ChQtwdnbWmM/JyQlnz57V6bqZOBAR\nERERlQDx8fE4ffo0goODNab/888/sLS01JhWtWpVpKSk6HT9RR5ViYiIiIjov6QkDMeanZ2NKVOm\n4LvvvoORkZHG3zIzM/NMMzIyQnZ2tk5jYI0DEREREdF7bvHixbCzs0Pz5s3z/M3Y2DhPkpCdnQ0T\nExOdxsAaByIiIiIq3d5iWNR3Zf/+/Xjw4AEcHR0BAM+fPwcAHDx4EB06dMD9+/c15k9NTUW1atV0\nGgMTByIiIiKi99z69euRk5MjvZ8zZw4AYOzYsTh16hSWL1+uMf/Zs2cxZMgQncbAxIGIiIiI6D33\nwQcfaLw3MzMDANSuXRuVK1fG/Pnz8cMPP8Df3x+bNm3C06dP0b59e53GwD4ORERERFS6laDnOOSn\nfPnyCA8PR2JiIrp164aLFy9i+fLlOu/joBBCCJ0ukYiIiIioBHm47Se9rbtSj856W3dRsakSERER\nEZVuJWA41vcBmyoREREREZFWTByIiIiIiEgrNlUiIiIiolJNUQKe4/A+YI0DERERERFpxRoHIiIi\nIird2DlaFtY4EBERERGRVqxxICIiIqLSzYD30uVgKRERERERkVZMHIiIiIiISCs2VSIiIiKi0k3B\ne+lyFDlxuHDhApRKJYyMjAAAUVFRiI+PR+XKldG9e3fUqFFD50ESEREREZF+yU6vUlNT0aVLF/j7\n++Pvv/8GAISHh2P48OG4fPkyzp07h86dO+PGjRvFFiwRERERka4pFAq9vUoS2YnDggULYGZmhpiY\nGNSvXx/p6ekICwtDy5YtsXnzZkRGRqJPnz6YN29eccZLRERERER6IDtxUKlUGDt2LKpXry69f/78\nOfz9/aV52rRpg8TERN1HSUREREREeiW7j0N6ejosLS2l9/Hx8TA0NESzZs2kaebm5sjJydFthERE\nRERExYlPjpZFdo1DnTp1cP36dQDA8+fPoVKp4ObmhnLlyknzxMXFoXbt2rqPkoiIiIiI9Ep2jYO/\nv0P0GrQAACAASURBVD+mTJmCgQMHIjExEWlpaQgMDATwKpGIjY3FggULMGTIkOKKlYiIiIhI90pY\nJ2V9kZ049O/fHwCwe/duKBQKzJw5Ey1btgQATJ8+Hdu2bUOvXr0wYMCA4omUiIiIiIj0RiGEEG+7\nkOTkZBgZGaFKlSq6iImIiIiI6J15dCBab+uu8LGv3tZdVEV6ANxff/2Fo0ePwtjYGM2bN5f6M/Ch\nb0RERERE/22yEweVSoXg4GAYGxsDAHJycjBjxgz4+fkVW3BERERERPR+kD2qUkREBHr37o2TJ0/i\n9OnTGDBgAGbPnl2csRERERERFTuFgUJvr5JEduJw+fJlDBgwAIaGryopgoKCkJycjLS0tGILjoiI\niIiI3g+ymyplZWXB1NRUem9mZgZTU1M8efKEnaKJiIiIqOTicKyyyK5xICIiIiKi0qtIoyolJycj\nKytLY1pKSgrKlCmjMc3KyurtIyMiIiIioveG7Oc4KJVKKHJV46g/qp4uhIBCocDVq1d1HCYRERER\nUfF4HK3S27rNfVvpbd1FJbvGITpafw/GICIiIiIi/ZKdONSsWRMA8PjxY5QtWxYmJibFFhQRERER\n0buSu1UN5U925+j79+9j4MCBcHNzg5OTEwYNGoR79+4VZ2xERERERPSekJ04zJ8/H6mpqZg3bx7m\nz5+Phw8fYty4ccUZGxERERERvSdkN1U6evQoVqxYAVtbWwCvOkv7+fnh2bNnGs93ICIiIiIqUQz4\nhAI5ZJfSo0ePUL16del9vXr1UKZMGT45moiIiIioFJBd4/Dy5cs8HUcMDQ3x8uVLnQdFRERERPTO\nsHO0LLJrHBQKRZ7EgT3QiYiIiIhKB9k1DkIIBAcHo2zZstK0zMxMjBkzBsbGxhrzrl27VncREhER\nEf0fe3ceVlW593/8sxHBARVBxTFDrTALcYAGMxO1cijN4aSZWlqWqafymEZmpmlY9ngasMw0n6zM\n7CSmlhqBRz2GkQMOOZSoOSVqIAShDHv//ugXTxwyFou1WRt5v65rX1esvfa6P2yE+PK973UD7uTF\nH8ONMFw4jBs3rtixiIgIS8MAAAAA8EyGC4fExES99dZbql27duGxCxcusBEcAAAAUAkYXuOwY8cO\n5eXlFTl288036/jx45aHAgAAAMqLw+Fl26MiMZzW5XIZOgYAAADg8mN4qhIAAABwWeJOoYZUrP4I\nAAAAAFuUquOwdu1a+fn5FX7sdDoVFxengICAIuf169fPmnQAAAAAPILDZXChQmRkpLELOhyKj48v\nUygAAACgvGQnJtk2ds2bKs72BoY7DgkJCe7MAQAAAMCDsTgaAAAAlVsFuy2qXXiXAAAAAJSIwgEA\nAABAiZiqBAAAgErN4cU+DkbQcQAAAABQIjoOAAAAqNzYOdoQOg4AAAAASkTHAQAAAJUbHQdD6DgA\nAAAAKBGFAwAAAIASlWmq0g8//KCjR4+qU6dO+vnnn9W0aVM5aPUAAACgAnF48bd0I0wVDhkZGXri\niSf0zTffSJLWr1+vWbNm6fjx41qwYIGaNGliaUgAAAAA9jJVXs2cOVPVqlXT1q1b5evrK0l68cUX\n1bBhQ82cOdPSgAAAAIBbeXnZ96hATKXdvHmzJkyYoNq1axceCwgIUFRUlL799lvLwgEAAADwDKbL\nnIsXLxY7lpaWJm9v7vAKAAAAXG5MFQ59+vTRrFmz9MMPP8jhcOjXX3/V1q1bNXXqVPXq1cvqjAAA\nAID7OBz2PSoQh8vlcpX2Rbm5uZo7d64+/PBD5eXlSZKqVKmiQYMG6emnn1a1atUsDwoAAAC4Q86u\nvbaNXb3tdbaNXVqmCoffXbhwQcePH1dBQYGaNWummjVrWpkNAAAAcLucPd/ZNnb169vYNnZpmV7j\nsGnTJmVnZ+uqq67S3r179eSTT+rVV19Vbm6ulfkAAAAAeABThcO8efP0+OOP68SJE0pKStJzzz2n\nRo0aKS4uTtHR0VZnBAAAANzG4fCy7VGRmEq7fPlyvfHGG2rbtq0+++wzhYeHa/r06Zo9e7a++OIL\nqzMCAAAAsJmpwiEjI0MtWrSQy+XSv//9b3Xt2lWS5Ofnp4KCAksDAgAAALCfqU0XQkJCtGjRIvn7\n+ystLU09evRQamqq5s6dq7CwMKszAgAAAO5TwW6LahdTHYfnn39e27Zt03vvvacJEyaoSZMmWrhw\noU6ePKlp06ZZnREAAACAzcp0O9Y/ys3NlY+PjxWXAgAAAMrNhf0HbRu7WutrbBu7tExNVZKkffv2\nadGiRTp8+LAKCgoUHBysoUOHKiIiwsp8AAAAADyAqalKcXFx+tvf/iaXy6X+/furf//+cjgcGjly\npL766iurMwIAAACwmampSn369NHAgQP1wAMPFDn+v//7v4qNjdVnn31mVT4AAADArS4c+N62sauF\nXG3b2KVlquNw/Pjxwluw/lHXrl115MiRMocCAAAA4FlMFQ4tW7bUpk2bih3fuHGjmjRpUuZQAAAA\nQHlh52hjTC2OHj9+vMaPH69du3apbdu2cjgc2rlzp9avX6+XX37Z6owAAAAAbGb6dqyJiYlaunSp\nUlJS5Ovrq+DgYD3wwAMKDQ21OiMAAADgNhcPHrJtbN9rWtk2dmlZto8DAAAAUBFd/CHFtrF9r2pp\n29ilZXiqUlRUlKZMmSI/Pz9FRUX95bnR0dFlDgYAAADAc5jeAA4AAAC4LHhVrEXKdjE1VWnhwoXq\n3bu3GjVq5I5MAAAAQLm5mGLfdgK+LYNtG7u0TJVX8+fPV35+vtVZAAAAgHLncDhse1QkpgqHPn36\n6K233tLRo0eVm5trdSYAAAAAHsbUVKXIyEidOnXqklXS/v37yxwMAAAAKA+5h4/aNrZPiyttG7u0\nTC2Onj17ttU5AAAAAHuwONoQU4VDbGxs4a1Z/ygjI0NTp05VRESEJeEAAAAAeAbDhcPOnTv1448/\nSpJWrlypNm3aFCscDh8+rP/85z/WJgQAAADcqYItUraL4cKhevXqeuONN+RyueRyubRw4UJ5/aGt\n43A4VKNGDU2cONEtQQEAAADYx9Ti6GHDhikmJkZ16tRxRyYAAACg3OT+eNy2sX2aN7Nt7NIyVTj8\nbsuWLUpJSZHT6VRwcLBuvvlmVa1a1cp8AAAAgFvlHjth29g+VzS1bezSMrU4OjU1VWPGjNGRI0cU\nHBysgoIC/fjjj2rcuLEWL16soKAgq3MCAAAAsJGpjsOYMWOUn5+vV155pXC6Unp6up566inVqFFD\nr7/+uuVBAQAAAHfIO3HStrGrNm1i29ilZeqmtVu3btVTTz1VZI1D3bp1NXHiRG3ZssWycAAAAAA8\ng6nCoU6dOsrIyCh2PDMzkzUOAAAAwGXIVOHQu3dvPfvss0pMTFRWVpaysrK0ZcsWTZ06Vb169bI6\nIwAAAOA+Di/7HhWIqcXRjz/+uH7++WeNGjVKvy+RqFKligYNGqRJkyZZGhAAAACA/cp0O9bMzEwd\nPXpUPj4+uuKKK1SjRg2lpaUpICDAyowAAACA2+SdOm3b2FUbN7Rt7NIy1R9p3bq10tLSVLt2bYWG\nhiokJEQ1atTQyZMn1a1bN6szAgAAALCZ4alKK1eu1IoVKyRJLpdLY8eOLbYQ+syZM6pfv761CQEA\nAAB38nLYnaBCMFw49OjRQydO/LarXlJSksLCwlSzZs0i59SoUUM9evSwNiEAAAAA25la4xAbG6ve\nvXvLx8fHHZkAAACAcpN3OtW2sas2DLJt7NIyXDisXLnS8EX79etnOhAAAABQnvJTz9o2tndQxZnm\nb7hwiIyMNHZBh0Px8fFlCgUAAACUFwoHY8p0O1YAAACgoss/e862sb3r17Nt7NIytQGcJKWlpenI\nkSNyOp2SfrvTUm5urvbt26fRo0dbFhAAAACA/UwVDsuXL9eMGTOUn58vh8NRuHu0w+FQaGgohQMA\nAABwmTFVOMyfP1+PPvqoRo8ercjISH3yySfKzs7WpEmTuB0rAAAAKpScar62jV3LtpFLz9TO0WfO\nnFG/fv3k4+OjNm3aKDk5Wa1atdIzzzyjTz75xOqMAAAAAGxmqnAICAhQWlqaJKlFixbav3+/JCko\nKEipqfbdBxcAAACAe5gqHHr27KnJkydrx44d6ty5s1asWKH169dr3rx5at68udUZAQAAANjM1BqH\niRMnqlatWkpPT1e3bt00YMAATZs2Tf7+/nrxxRetzggAAADAZuzjAAAAgErtl19+sW3sWrWML4/O\nzc3V888/r7i4OFWrVk0jR47Ugw8+6MZ0RRnuOMTExBi+6Lhx40yFAQAAAPDnXnrpJe3bt0/vv/++\nTpw4ocmTJ6tJkya6/fbby2V8wx2HkJAQeXl5qXXr1qpZs6Yu9TKHw6ElS5ZYGhIAAABwl4rQccjJ\nydGNN96oRYsWqWPHjpKkt956S4mJieX2u7fhjsNzzz2n+Ph4JScnKzw8XN26dVO3bt0UEBDgznwA\nAABApXfgwAEVFBQoLCys8FiHDh309ttvl1sGw4XDfffdp/vuu09ZWVnauHGj4uLiNGfOHF199dXq\n3r27unfvrqZNm7ozKwAAAFApnT17Vv7+/vL2/r9f3wMDA3Xx4kWlp6erbt26bs9Q6rsq+fn5qXfv\n3urdu7dyc3OVmJio+Ph4DRkyRPXq1VP37t01duxYd2QFAAAAKqWcnBz5+PgUOfb7x7m5ueWSwdQ+\nDr/z8fFR586dddddd6l37946duyY3nnnHauyAQAAAJDk6+tbrED4/ePq1auXSwZT+zhkZ2dr8+bN\nSkhI0MaNG+VwOHTbbbcpOjpat9xyi9UZAVwGDnXva3eEctXqq8/sjgAAuIwEBQXp/Pnzcjqd8vL6\n7W//586dU7Vq1VS7du1yyWC4cDh9+rTi4+OVkJCgpKQkNWzYUJGRkXrjjTfUsWPHwk8AAAAAgLVa\nt24tb29vJScnq3379pKkbdu26brrriu3DIYLh65du8rb21vh4eF6+umndfXVVxc+t3379iLnhoeH\nW5cQAAAAqOSqVaumvn37atq0aXrxxReVmpqqxYsXa/bs2eWWoVT7OBi6oMOh/fv3lykUgMsPU5UA\nAJ6qIuzjIEkXLlzQ9OnTtX79etWqVUsPPfSQhg0b5sZ0RRkuHACgLCgcAACeqqIUDnZjYQIAAACA\nElE4AAAAACgRhQMAAACAElE4AAAAACiR6cJh1apV6t+/vzp27Kjjx49r1qxZWrBggZXZAAAAAHgI\nU4XD0qVL9fLLL6t///7Ky8uTJF133XVatGiRYmJiLA0IAAAAwH6mCof3339fM2fO1P3331+4Y3Tf\nvn318ssv65NPPrE0IAAAAAD7Gd45+o9OnTqlli1bFjverFkznT9/vsyhAAAAgPKSV6Wq3REqBFMd\nh7Zt22rlypVFjrlcLr377rsKDQ21JBgAAAAAz2Gq4/Dss89q9OjR+ve//63c3FxNnz5dR48eVU5O\njhYuXGh1RgAAAMBtXC67E1QMpgqHq6++WuvXr9fq1auVkpKigoICdevWTXfffbdq1qxpdUYAAAAA\nNjNVOEiSr6+v+vfvLy8vL505c0bbt2/XmTNnFBwcbGU+AAAAAB7A1BqH7du3q3PnzkpKStKZM2fU\nv39/Pffcc7rrrru0du1aqzMCAAAAbuN0uWx7VCSmCofo6Gj16tVLbdu21fLly+Xr66stW7bohRde\n0Ouvv251RgAAAAA2M1U4fP/99xoxYoSqV6+uhIQE3X777fLx8VFERIROnTpldUYAAADAbVwul22P\nisRU4VCvXj0dOnRIhw4d0r59+9S1a1dJ0tdff61GjRpZGhAAAACA/Uwtjn7ggQc0duxYeXl56frr\nr1dERITmz5+vmJgYRUdHW50RAAAAgM0cLpM9kn379unUqVPq3LmzfH19lZycrGrVqikkJMTqjAAu\nA4e697U7Qrlq9dVndkcAABiUmplt29hBtSvOVgamb8d67bXXKj09XR9//LGcTqeCg4PVpk0bK7MB\nAAAA8BCmCofTp0/rscce05EjRxQcHKyCggL9+OOPaty4sRYvXqygoCCrcwLAJfkP6qfave+Qd/1A\n5Z8+o4zPvlDGqi8Knw96+kn5Rd5a9EUul06/8LKy/7O1nNMCADxNRbstql1MFQ7Tp09XYGCgFi9e\nrDp16kiS0tPT9dRTT2nWrFnckhVAuak3ZpTq3NNHGavWKvvrb1S1UUMFPjhU3g0b6OcF/ytJ8ml5\npbISNul87Joir807wV3gAAAwylThsHXrVn388ceFRYMk1a1bVxMnTtTQoUMtCwcAf8Wrdi3V6dtL\nmZ9/qXMxCyRJOdql/HPn1GjGFGV+/qXyzpyRT9MmOv/JZ7p48AebEwMAPBENB2NM3Y61Tp06ysjI\nKHY8MzNTVatWLXMoADDCp0ljyctL2Vu/LXI8J3mP5HCoRnh7+V7ZXKpSRRcPH7EpJQAAlwdTHYfe\nvXvr2Wef1fPPP6/rr79ekrRr1y7NmDFDvXr1sjQgAFxKQWamJKlqUIMix6s2/m0/maqNguS8cEGS\nVKfX7ap5842qUruWLhz4XufeXkwHAgCAUjBVODz++OP6+eefNWrUqMId76pUqaJBgwZp0qRJlgYE\ngEvJO/mTLuzdr4Dhg5V/7mf9mrxbVRs3VIMnHpMrN0+O6tXk2ypYcrnk8PXV6VlzVKV2bdUdPEBN\nXpmpE+OfUu7RY3Z/GgAAm1W0HZztYnofB+m3qUlHjx6Vj4+PrrjiCtWoUUNpaWkKCAiwMiOAy4C7\n9nHwqlNbDZ54TDVvjpAcDjmzsnRuwXsKHDFEWZsTlfHZ5/IOaqCcHbv+7zU1a+iK/31LOTt3K/XF\n/3FLLvZxAICK42T6L7aN3aRuLdvGLi1THYfWrVtry5YtCggIUGhoaOHxkydPqk+fPtq5c6dlAQHg\nrzgzMnV6+mw5alSXd2CA8k6dllwuNXjyMRX88ovyTv6kvJM/FX1N9q+68N0B+bS40p7QAACP4hQd\nByMMFw4rV67UihUrJP3Wzhk7dmyxhdBnzpxR/fr1rU0IAH/B77ZblPvjceUe+VF5v56UJPle3Upy\nOHTxh8Py69JJBb9kFek4SJLD10fOjEw7IgMAUCEZLhx69OihEydOSJKSkpIUFhammjWLbpFdo0YN\n9ejRw9qEAPAX6g4dpNzDPyo1em7hMf8Bd8uZla2cXXvVaHqUvIMa6NiDj0lOpySpSmCAqrdprfRP\nYu2KDQBAhWO4cKhZs6bGjRsnSWrSpIl69+4tHx8ftwUDACMyYteo/uNjlHv0mC7sOyC/rp3ld9st\nOvvaW3Ll5Cj9w+Vq/NJ0NXphijJi18irdi0F3H+vCjIydP5fq+yODwDwACyONsbw4uiVK1cavmi/\nfv1MBwJweXLX4mhJqtOvt+r06y3vgADlHj+p88tXKGvjlsLnq7e9XgHDB/+2psHl1K9JO3Ru4RIV\nnPvZbZlYHA0AFcextOL7k5WXKwLqlHyShzBcOERGRhq7oMOh+Pj4MoUCcPlxZ+HgiSgcAKDiOPrz\nedvGvjLQ37axS8vwVKWEhAR35gAAAADgwUzdjlWS0tLSdOTIETn//2JDl8ul3Nxc7du3T6NHj7Ys\nIAAAAAD7mSocli9frhkzZig/P18Oh6NwQYnD4VBoaCiFAwAAACoMp5PF0UZ4mXnR/Pnz9eijj2r3\n7t0KDAzUhg0btGbNGrVu3ZrbsQIAAACXIVOFw5kzZ9SvXz/5+PioTZs2Sk5OVqtWrfTMM8/ok08+\nsTojAAAA4DYul32PisRU4RAQEKC0tDRJUosWLbR//35JUlBQkFJTU61LBwAAAMAjmCocevbsqcmT\nJ2vHjh3q3LmzVqxYofXr12vevHlq3ry51RkBAAAAt3G5XLY9KhJTi6MnTpyoWrVqKT09Xd26ddOA\nAQM0bdo0+fv768UXX7Q6IwAAAACbGd4ADgDKgg3gAACe6lBqmm1jtwoKsG3s0jLccYiJiTF80XHj\nxpkKAwAAAJQ3p/g7uhGlKhy8vLzUunVr1axZ85JzshwOh2XhAAAAAHgGw4XDc889p/j4eCUnJys8\nPFzdunVTt27dFBBQcdorAAAAwH9j5r4xpV7jkJWVpY0bNyouLk5ff/21rr76anXv3l3du3dX06ZN\n3ZUTQAXHGgcAgKc6ePqcbWNf07CebWOXVpkWR+fm5ioxMVHx8fHasGGD6tWrp+7du2vs2LFWZgRw\nGaBwAAB4KgoHY0zt4/A7Hx8fde7cWXfddZd69+6tY8eO6Z133rEqGwAAAOB27ONgjKl9HLKzs7V5\n82YlJCRo48aNcjgcuu222xQdHa1bbrnF6owAAAAAbGa4cDh9+rTi4+OVkJCgpKQkNWzYUJGRkXrj\njTfUsWNHeXmVqXkBAAAA2MJZsf7wbxvDhUPXrl3l7e2t8PBwPf3007r66qsLn9u+fXuRc8PDw61L\nCAAAAMB2hgsHl8ulvLw8ff311/r6668veZ7D4dD+/fstCQcAAAC4W0Vba2AXw4XDgQMH3JkDAAAA\ngAdjYQIAAACAEpm6qxIAAABwuWCqkjF0HAAAAACUiI4DgHLBTsoAAE/lpONgCB0HAAAAACWicAAA\nAABQIqYqAQAAoFJjqpIxdBwAAAAAlIiOAwAAACo1bsdqDB0HAAAAACWicAAAAABQIqYqAQAAoFJj\ncbQxZeo4ZGVlad++fcrNzVVWVpZVmQAAAAB4GFMdh4sXL+qFF17QihUrJEnr16/XSy+9pJycHM2d\nO1d16tSxNCQAAADgLjQcjDHVcZgzZ44OHTqk2NhY+fr6SpLGjx+v9PR0zZw509KAAAAAAOxnquPw\n5Zdfat68ebrmmmsKj11zzTV64YUXNHLkSMvCAQAAAO7G7ViNMdVxyM7OVvXq1YsddzqdKigoKHMo\nAAAAAJ7FVOEQGRmpf/7zn0UWRB8/flwzZ85Uly5dLAsHAAAAwDM4XCZ6M7/88oueeeYZxcfHy+l0\nqnbt2srMzFTnzp01Z84c+fv7uyMrAAAAYLlvUo7bNvYNLZvZNnZpmSocfnf8+HGlpKQoPz9fwcHB\natmypZXZAAAAALejcDDG9D4OKSkp8vf312233SZfX1998MEH+uSTT6zMBgAAALidy+Wy7VGRmCoc\nPv74Y919993av3+/9u3bpzFjxuj48eN67bXX9Nprr1mdEQAAAIDNTBUOixYt0ksvvaSIiAh9+umn\nat26tRYuXKh//vOfdB0AAACAy5CpfRxOnz6tDh06SJI2bNige++9V5LUsGFDZWdnW5cOAAAAcLMK\nNmPINqYKhxYtWmj16tUKCAjQqVOn1L17d+Xl5endd99VSEiI1RkBAAAA2MxU4TB58mQ98cQTysjI\n0H333aeWLVtqxowZiouL0/z5863OCAAAALiNk5aDIaZvx+p0OvXLL7+oTp06kqRz586pTp06qlq1\nqqUBAQAAAHfa8v2Pto3d6ermto1dWqY6DpJ09uxZLV26VCkpKSooKFBwcLD+9re/6corr7QwHgAA\nAABPYOquStu2bdOdd96pb775Rk2bNlXTpk21bds29e3bV9u3b7c6IwAAAOA27ONgjKmpSgMHDtRN\nN92kf/zjH0WOv/LKK9q2bZuWLVtmWUAAAADAnf5z8KhtY99yzZW2jV1apjoOP/zwgwYMGFDs+MCB\nA7V///4yhwIAAADKi9Plsu1RkZgqHJo0aaLdu3cXO75r1y7Vq1evzKEAAAAAeBZTi6MfeughTZs2\nTYcPH1ZoaKgcDoeSk5P1/vvva8KECVZnBAAAANymov3l3y6mCof+/ftLkj744AMtXrxYvr6+Cg4O\n1qxZs9SzZ09LAwIAAACwn+l9HPLz83X+/PnCqUk7d+5UmzZt5OPjY2lAAAAAwJ3+vf+wbWPf1rqF\nbWOXlqk1Dvv371e3bt307rvvFh6bOHGi7rzzTv3www+WhQMAAADcjduxGmOqcJgxY4Z69OihJ598\nsvBYXFycIiMjNWPGDMvCAQAAAPAMpjsOI0aMUNWqVf/vQl5eGj58uPbu3WtZOAAAAMDd6DgYY6pw\naNSokRITE4sd37FjB7djBQAAAC5Dpu6q9Oijj2rKlCnauXOnrrvuOknSgQMHtGrVKk2bNs3SgAAA\nAADsZ6pw6Nu3rwICArR8+XJ99NFH8vb2VvPmzbVo0SJ17NjR6owAAACA2zgr1owh25i+HSsAAABw\nOfhq7yHbxu5+XSvbxi4tUx2HqKiov3w+OjraVBgAAACgvPF3dGNMLY7+b/n5+Tpy5Ii++OILBQQE\nWHFJAAAAAB7EVMfhUh2FhQsX6vvvvy9TIAAAAKA80XEwxpKOw+/uvPNOxcXFWXlJAAAAAB7AssLh\n119/1fLly1W3bl2rLgkAAADAQ5iaqhQSEiKHw1HsuK+vr2bOnFnmUAAAAEB5cYqpSkaYKhzee++9\nIoWDw+FQ1apV1apVK/n5+VkWDgAAAIBnMFU43HDDDVbnAAAAAGzB4mhjDBcOkZGRfzo96c/Ex8eb\nDgQAAADA8xguHMaPH+/OHAAAAAA8mOHC4Z577tHJkye1ePFiTZo0ST4+PurTp49ycnIKzwkPD9fs\n2bPdEhQAAABwByczlQwxfDvWQ4cOqW/fvjp8+LAyMzMlSSdPntSQIUM0btw4DRw4UKtXr1ZCQoLb\nwgIAAACwh+GOw+uvv64ePXoU2zX6jjvuULNmzSRJp06d0kcffaTIyEhrUwIAAABu4qTlYIjhjkNS\nUpKGDRv2l+cMGjRIu3fvLnMoAAAAAJ7FcOGQk5NTbFfoN998Uw0aNCj8OCAgQLm5udalAwAAAOAR\nDE9Vaty4sQ4ePKhGjRoVHrvpppuKnPPdd9+pefPm1qUDAAAA3Ix9HIwx3HG44447FB0draysrD99\nPjs7WzExMbrrrrssCwcAAADAMzhcBkusnJwcDR48WOnp6Ro5cqTat28vf39/ZWZmaufOnXrvONOv\nogAAIABJREFUvfdUr149ffDBB/L2NrUhNQAAAFDuPtv2nW1j9+3YxraxS8vwb/jVq1fXRx99pJiY\nGC1YsEBpaWlyOBxyuVzy9/fXgAEDNH78eIoGAAAAwEbPP/+8UlJS9P777xceO3HihKZOnark5GQ1\nadJEUVFR6tSpU6mua7jj8Ecul0vHjh1Tenq6ateurebNm6tKlSqlvQwAAABgu9hte20b+56O11l6\nvR07dmjo0KEKDw/XkiVLCo/37dtXISEheuSRR/TVV1/prbfe0tq1a9WwYUPD1zbVHnA4HGrevDkL\noQEAAAAPkZeXp2nTpqldu3ZFjicmJur48eNavny5fH19NXr0aCUmJupf//qXxo0bZ/j6hhdHAwAA\nAPBcb7/9tq655hrdfPPNRY7v3r1bbdq0ka+vb+GxDh06KDk5uVTXp3AAAABApeZyuWx7WCUlJUXL\nli3TM888U+y5s2fPFtl7TZICAwOVmppaqjFYyQwAAAB4uIsXL17yF/369etr2rRpevzxxxUQEFDs\n+ZycHPn4+BQ55uPjU+qNmykcAAAAUKlVhP3fdu3apeHDh8vhcBR7bsKECXI6nRo0aNCfvtbX11cZ\nGRlFjuXm5qpatWqlykDhAAAAAHi4iIgIHThw4E+fGz58uPbu3Vu4KDovL09Op1Pt27fXF198oaCg\nIB06dKjIa86dO6f69euXKgOFAwAAAFCBvfLKK7p48WLhx++995727NmjV155RQ0aNFDbtm31zjvv\nKDc3t3DK0vbt29WxY8dSjUPhAAAAgErNWRHmKv2F/1747O/vL19fXzVr1kzSb92KRo0a6emnn9Zj\njz2mhIQE7dmzR7Nnzy7VONxVCQAAALiMeXl56c0339TZs2c1YMAArV69WvPmzSvV5m+SyZ2jAQAA\ngMvF8q27bBv7bze2tW3s0qLjAAAAAKBEFA4AAAAASsTiaAAAAFRqzNw3ho4DAAAAgBLRcQAAAECl\nVtFvx1pe6DgAAAAAKBEdBwAAAFRqdByMoeMAAAAAoEQUDgAAAABKxFQlAAAAVGrcjtUYOg4AAAAA\nSkTHAQAAAJWak4aDIXQcAAAAAJTIcMdh2LBhcjgchs5dsmSJ6UAAAAAAPI/hwuGGG24odmz+/Pka\nPHiw/P39LQ0FAAAAlBcWRxvjcJXhnWrXrp1WrVqlZs2aWZkJAAAAKDfvbdpm29gjbu1o29ilxeJo\nAAAAVGp0HIxhcTQAAACAElE4AAAAACiR4alK3377bbFjLpdLu3fv1unTp4scDw8PL3syAAAAoBw4\nmapkiOHF0SEhIcYu6HBo//79ZQoFAAAAlJd3/51k29gjb4uwbezSMtxxOHDggDtzAAAAALag4WCM\nqbsquVwuHTt2TOfPn1fdunXVtGlTeXmxXAIAAAC4XJWqcMjJyVFMTIxWrFih8+fPy+VyyeFwyN/f\nX/3799f48eNVrVo1d2UFAAAALMftWI0xXDjk5ORo6NChSk9P1+jRo9WhQwfVrl1bZ86c0Z49e7R4\n8WJt3bpVH374IcUDAAAAcJkxXDgsWLBABQUFWr16tfz8/AqPX3nllYqIiNC9996r4cOH65133tH4\n8ePdEhYAAACAPQwvTPjiiy80YcKEIkXDH/n5+ekf//iH1qxZY1k4AAAAwN2cLpdtj4rEcOHw008/\n6aqrrvrLc1q0aKHU1NQyhwIAAADgWQxPVapXr56OHj2qxo0bX/KcI0eOqEGDBpYEAwAAAMoDi6ON\nMdxxuOOOO/Q///M/unjx4p8+n5OTo7lz56p3796WhQMAAADgGQwXDmPHjlVubq769eunZcuWae/e\nvTp+/Lh27Nih999/Xz179pQkjR492m1hAQAAANjD8FQlPz8/LVu2TK+++qpeeeUVZWVlyeFwyOVy\nqU6dOhowYIDGjRun6tWruzMvAAAAYKmKtkjZLg6XiUldTqdTR44cUUZGhurUqaMrr7xSVapUcUc+\nAAAAwK3eivvatrHH9LjZtrFLy/BUpT/q0aOHAgMD1b59e7Vs2bKwaEhNTdVNN91kaUAAAADAnbgd\nqzGGpyqtW7dOGzdulCSdPHlSM2bMkK+vb5FzTp48SecBAAAAuAwZ7jhEREQU+fjPZjhdddVVevPN\nN8ueCgAAACgnLpfLtkdFYrjjkJKSohkzZqhq1apq0qSJRo4cqRo1ahQ5JycnR++9955CQ0MtDwoA\nAADAPoY7DsOHD1dmZqYkady4capRo4buuusu/fTTT4XnZGdn67XXXrM+JQAAAABbGe44/Fkr5cSJ\nE8rPz7c0EAAAAFCeKtiMIduYuqsSAAAAgMrFcMcBAAAAuBxVtNui2oWOAwAAAIASlarjsHbtWvn5\n+RV+7HQ6FRcXp4CAAEnSL7/8Ym06AAAAAB7BcOHQuHFjvfvuu0WOBQYG6oMPPihyrFGjRtYkAwAA\nAMpBRdtPwS6GC4eEhAR35gAAAADgwVgcDQAAgEqNjoMxLI4GAAAAUCIKBwAAAAAlYqoSAAAAKjX2\ncTCGjgMAAACAEtFxAAAAQKVGv8EYOg4AAAAASkTHAQAAAJUaaxyMoeMAAAAAoEQUDgAAAABKxFQl\nAAAAVGrsHG0MHQcAAAAAJaLjAAAAgErN6aTjYAQdBwAAAAAlonAAAAAAUCKmKgEAAKBSY3G0MXQc\nAAAAAJSIjgMAAAAqNXaONoaOAwAAAIASUTgAAAAAKBFTlQAAAFCpMVHJGDoOAAAAAEpkuOMQEhIi\nh8Nh6Nz9+/ebDgQAAACUJ27HaozhwmHJkiXuzAEAAADAgxkuHCIiIoodO3r0qFJSUuR0OhUcHKxW\nrVpZGg4AAABwN27HaoypxdGZmZmKiopSfHy86tSpo4KCAmVnZys8PFzz5s1TrVq1rM4JAAAAwEam\nFkfPnDlTp0+f1tq1a/XNN99o27ZtWr16tX799VdFR0dbnREAAACAzUx1HBISErR48WIFBwcXHmvV\nqpWee+45Pfzww5aFAwAAANyNxdHGmOo4+Pr6/ukdlhwOhwoKCsocCgAAAIBnMVU4REZGasaMGTp2\n7FjhsaNHj2rmzJnq0qWLZeEAAAAAd3O6XLY9KhJTU5WeeuopjR07Vrfffrvq1Kkj6bcF0507d9bU\nqVMtDQgAAADAfqYKh9q1a+v999/XwYMHlZKSIl9fXwUHB6tFixZW5wMAAADgAUwVDpJ04cIF7dq1\nSykpKSooKFBqaqrq1q2runXrWpkPAAAAcKsKNmPINqbWOHz//fe6/fbb9dZbb+nUqVM6deqU3n77\nbfXq1UuHDh2yOiMAAAAAm5nqOMyaNUudOnXSCy+8IG/v3y6Rn5+vZ599VrNmzdLixYstDQkAAAC4\nC7djNcZUxyE5OVkPP/xwYdEgSd7e3nr44YeVnJxsWTgAAAAAnsFUx6F+/fo6duxYscXQx44dU82a\nNS0JBgAAAJSHinZbVLuYKhwGDx6sZ599Vo8//rhCQ0PlcDiUnJys119/XX/729+szggAAADAZqYK\nh1GjRiknJ0evvPKKMjIyJEn16tXTAw88oJEjR1oaEAAAAID9HK4yrgb5+eef5evrKz8/P6syAQAA\nAOVm8tI1to390n19bBu7tAx3HFauXGn4ov369TMVBgAAAIBnMlw4vP7664bOczgcFA4AAACoMLgd\nqzGGC4eEhAR35gAAAADgwUwtjpaktLQ0HTlyRE6nU9JvlVpubq727dun0aNHWxYQAAAAgP1MFQ7L\nly/XjBkzlJ+fL4fDUdjecTgcCg0NpXAAAABAhcFUJWNM7Rw9f/58Pfroo9q9e7cCAwO1YcMGrVmz\nRq1bt1aPHj2szggAAADAZqYKhzNnzqhfv37y8fFRmzZtlJycrFatWumZZ57RJ598YnVGAAAAwG2c\nLvseFYmpwiEgIEBpaWmSpBYtWmj//v2SpKCgIKWmplqXDgAAAIBHMFU49OzZU5MnT9aOHTvUuXNn\nrVixQuvXr9e8efPUvHlzqzMCAAAAsJmpxdETJ05UrVq1lJ6erm7dumnAgAGaNm2a/P399eKLL1qd\nEQAAAHAbFkcb43DxTgEAAKASm7DkM9vGnju8r21jl5bpfRwSExO1Z88e5eXlFavSxo0bV+ZgAAAA\nQHng7+jGmCocZs+erSVLligkJEQ1a9Ys8pzD4bAkGAAAAADPYapw+PTTTzV79mzdfffdVucBAAAA\nypWTjoMhpu6qVKVKFYWGhlqdBQAAAICHMlU4DB06VG+88YZ+/fVXq/MAAAAA8ECmpiolJSVp586d\nWrdunQIDA1W1atUiz8fHx1sSDgAAAHA3FkcbY6pw6N+/v/r37291FgAAAAAeylThcM8991idAwAA\nALCFk4aDIYYLh+HDhysmJka1a9fWsGHD/vK2q0uWLLEkHAAAAADPYLhwiIiIKFzLcMMNN7gtEAAA\nAADPY7hw+ONu0JfaGfrChQs6e/Zs2VMBAAAA5cTpctodoUIwdTvWS/n22291++23W3lJAAAAAB7A\n1OJoAAAA4HLB3ViNsbTjAAAAAODyROEAAAAAoESGpyp9++23JZ5z8ODBMoUBAAAAyhs7RxtjuHAY\nNmyYofP+an8HAAAAANbLzMzUjBkztHnzZlWrVk19+/bVk08+Wfi7+YkTJzR16lQlJyerSZMmioqK\nUqdOnUo1huHC4cCBA6VLDwAAAFQAzsug4/D8888rLS1NS5cu1c8//6wJEyYoMDBQI0aMkCSNHTtW\nISEh+vTTT/XVV19p3LhxWrt2rRo2bGh4DNY4AAAAABXcpk2b9OCDD6ply5aKiIjQXXfdpcTERElS\nYmKijh8/rhkzZqhFixYaPXq0wsLC9K9//atUY1A4AAAAoFJzuVy2Pazi7++vVatW6cKFC0pNTdXm\nzZvVpk0bSdLu3bvVpk0b+fr6Fp7foUMHJScnl2oMCgcAAACggps2bZq+/vprtW/fXl26dFFQUJDG\njh0rSTp79qwaNGhQ5PzAwEClpqaWagw2gAMAAAA83MWLFy/5i379+vV1+PBhXX/99Ro3bpzOnDmj\n6dOn65133tEjjzyinJwc+fj4FHmNj4+PcnNzS5WBwgEAAACVWkW4HeuuXbs0fPjwP72D6cSJEzV3\n7lxt2rRJgYGBkqScnBxNnz5dDz/8sHx9fZWRkVHkNbm5uapWrVqpMlA4AAAAAB4uIiLiknc5Xbt2\nrerWrVtYNEjStddeq+zsbJ0/f15BQUE6dOhQkdecO3dO9evXL1UG1jgAAACgUnO67HtYoUGDBjp/\n/rzS0tIKj6WkpKhGjRoKCAhQ27ZttW/fviJTk7Zv366wsLBSjUPhAAAAAFRgYWFhatmypSZPnqxD\nhw4pKSlJc+bM0f333y/pt25Fo0aN9PTTT+vQoUNasGCB9uzZo4EDB5ZqHAoHAAAAoAKrUqWKFixY\noOrVq2vo0KF6+umn1adPH/3973+XJHl5eenNN9/U2bNnNWDAAK1evVrz5s0r1eZvkuRwVYTVIAAA\nAICbPPjmR7aNvfixIbaNXVp0HAAAAACUiLsqAQAAoFJzigk4RhguHKKiogxfNDo62lQYAAAAAJ6J\njgMAAAAqNZb8GmO4cKCLAAAAAFRepjsOX331lRYuXKjDhw+roKBAwcHBuv/++9WvXz8r8wEAAADw\nAKYKh2XLlumll17S/fffr9GjR8vpdGrHjh2aPn268vLyNGjQIKtzAgAAAG7htGoL58ucqcJh4cKF\nmjZtWpHuQvfu3XXVVVdp/vz5FA4AAADAZcZU4fDzzz8rLCys2PF27drpp59+KnMoAAAAoLywONoY\nUxvAtW7dWitXrix2PDY2Vq1atSpzKAAAAACexVTH4amnntIDDzygrVu3KiwsTA6HQzt37tSBAwc0\nf/58qzMCAAAAsJmpwqFdu3ZasWKFli9frpSUFPn6+io8PFz//Oc/1ahRI6szAgAAAG7D2mhjTN+O\ntWXLlqXaTRoAAABAxWW4cBg+fLhiYmJUu3ZtDRs2TA6H45LnLlmyxJJwAAAAgLuxONoYw4VDRESE\nqlatKkm64YYb3BYIAAAAgOdxuCixAAAAUIkNftW+2TLLnhhu29ilZWqNQ15enlauXKk9e/YoPz+/\nWHsnOjraknAAAACAu7nE39GNMLWPw5QpUzRr1iylp6czJwwAAACoBEx1HOLi4jRv3jx16tTJ6jwA\nAABAuXLyh3BDTHUcatWqpaCgIKuzAAAAAPBQpgqHMWPGaNasWUpJSVF+fr7VmQAAAIBy43K5bHtU\nJKamKr3zzjs6c+aM+vTp86fP79+/v0yhAAAAAHgWU4XD7Nmzrc4BAAAAwIOZKhwiIiIu+dzZs2dN\nhwEAAADKm7NizRiyjanC4fDhw3rllVd06NAhFRQUSPptblhubq7S0tK0b98+S0MCAAAAsJepxdFT\np05VWlqaRo0apXPnzmnkyJG68847lZWVpVmzZlmdEQAAAHAbFkcbY6rjsGfPHn388cdq3bq1Vq5c\nqRYtWmjo0KEKDg7Wv/71L91zzz1W5wQAAABgI1MdB29vb9WqVUuS1KJFi8K7KN188806ePCgdekA\nAAAAeARThUO7du20aNEiXbhwQdddd50SEhLkcrm0d+9e+fr6Wp0RAAAAcBumKhljaqpSVFSUxowZ\no2bNmmnw4MFasmSJIiIi9Ouvv+qxxx6zOiMAAAAAm5kqHHx8fPTll1/qwoULql69uj799FMlJSXJ\n399fYWFhVmcEAAAA3MZZwf7ybxdTU5WGDBmi7777TtWrV5ck1ahRQ7fddhtFAwAAAHCZMlU41KtX\nT+fOnbM6CwAAAAAPZWqq0rXXXquxY8fq+uuvV5MmTeTj41Pk+ejoaEvCAQAAAO7GVCVjTBUOknT3\n3XdbmQMAAACABzNVONBRAAAAwOWiot0W1S6m1jhI0vbt2/X3v/9dffv21U8//aQFCxbo888/tzIb\nAAAAAA9hqnD48ssvNXr0aDVp0kRHjhxRfn6+vL299fTTT2vp0qVWZwQAAADcxuWy71GRmCocYmJi\nNG3aNE2ePFlVqlSRJI0cOVIvvviiFi9ebGlAAAAAAPYzVTj8+OOPateuXbHjoaGhSk1NLXMoAAAA\nAJ7FVOHQqlUrbd68udjx2NhYtWrVqsyhAAAAgPLidLlse1Qkpu6qFBUVpUcffVRbt25VXl6e5s+f\nr6NHj2rv3r2aP3++1RkBAAAA2MxU4dCxY0etW7dOH374oSQpIyND7du315w5c9S4cWNLAwIAAADu\nxO1YjSnVVKWTJ09q5syZys3NVb169RQXF6fvvvtO+/bt0xdffKHXX3/dXTkBAAAA2Mhw4XDo0CH1\n7dtXhw8fVmZmpqTfCokhQ4Zo/PjxGjhwoFavXq2EhAS3hQUAAABgD8NTlV5//XX16NGj2K7Rd9xx\nh5o1ayZJOnXqlD766CNFRkZamxIAAABwk4q2SNkuhjsOSUlJGjZs2F+eM2jQIO3evbvMoQAAAAB4\nFsMdh5ycHNWtW7fIsTfffFMNGjQo/DggIEC5ubnWpQMAAADcjMXRxhjuODRu3FgHDx4scuymm26S\nr69v4cffffedmjdvbl06AAAAAB7BcOFwxx13KDo6WllZWX/6fHZ2tmJiYnTXXXdZFg4AAACAZzA8\nVemRRx7Rhg0b1KtXL40cOVLt27eXv7+/MjMztXPnTr333nuqV6+eRowY4c68AAAAgKWYqWSM4cKh\nevXq+uijjxQTE6MFCxYoLS1NDodDLpdL/v7+GjBggMaPHy9vb1N7ygEAAADwYA6XidUgLpdLx44d\nU3p6umrXrq3mzZurSpUq7sgHAAAAuFXX6fNsG3vDtLG2jV1aptoDDodDzZs3ZyE0AAAAUEkwrwgA\nAACVGrdjNcbwXZUAAAAAVF6m1jgAAAAAqFzoOAAAAAAoEYUDAAAAgBJROAAAAAAoEYUDAAAAgBJR\nOAAAAAAoEYUDAAAAgBJROAAAAAAoEYUDAAAAgBJROAAAAAAoEYUDAAAAgBJd1oVDSEiIvv322z99\n7uTJkwoJCdGpU6cKj23ZskVDhgxRWFiYOnbsqIcffljfffddecU1LScnR6+++qp69uyptm3b6sYb\nb9Tf//53HTp0qEzXXbJkiXr37q3rr79et9xyi6ZMmaJz585ZlNqYAwcOKDk5WdKlv54xMTEaNmyY\npP/7urZr1065ubnFzp0zZ45CQkK0cuXKIsfj4uI0fPhw3XDDDQoLC9OgQYO0YsWKS+YaNWpUsWu4\nU2RkpEJCQoo8WrduraFDhyomJqbw45CQEF177bW68cYbFRUVpbNnz0r6v/flj4+2bdvqvvvu08aN\nG4uMZeXX/fdcp0+fLvbc0qVLFRISopiYGMPvwe/veXZ2dqne/wMHDmjnzp2XfD4qKkpRUVGGr2cF\nT3lv7FDSz6zY2FhFRkbanLJ8/dn3+O//Rr799lulpaVp3bp1RV6TlZWll156SZGRkQoNDdUdd9yh\n1157TTk5OUXOM/Kz053+6v/FMTExGj58uCXj/PH7oCySkpIUEhJSpmu46//LZpXmfbbj5yEqjsu6\ncCiJw+Eo/O+9e/dq7Nix6tu3r1avXq1ly5apcePGGj58eJHiwtP8+uuvGjx4sNauXavJkydr3bp1\nevfdd1WzZk0NHjxYJ0+eNHXdJUuWaPHixZo0aZLWr1+vmJgYHT16VA899JDFn8FfGzt2rI4ePVri\neX/8WkpSfn6+EhMTi52XkJAgL6+i/+zffPNNTZgwQZ06ddKyZcu0Zs0aDRw4UC+++KIWL15c5FyX\ny6UXXnhBX3/9dek/mTJ69tlntWXLlsLHf/7zH7311luSpHbt2hUe37RpkxYtWqS9e/dq0qRJha93\nOBz69NNPC8/7/PPP1aZNG40dO1bHjx+X5J6vu7e3t+Lj44sdj4+PL/a1MGrx4sV/Wdj9t7Fjx+rH\nH3+85PNTpkzRlClTTGUpC094b8qb0Z9Z//09XRn89/f479/nYWFhmjNnTpEiPzs7W0OGDFFSUpJm\nzpypdevW6ZlnnlFCQoKGDh1arHi4FLvf51GjRhkukMtTWd4Xd/1/uSw89X1GxVOpC4c/WrNmjW65\n5RYNHjxYzZo1U6tWrTR9+nTVr19fn3/+ud3xLikmJkbp6en69NNPddttt6lRo0a69tprFR0drdDQ\n0GK/+Bq1cuVKPfjgg+rSpYsaN26ssLAwzZ07VwcPHtTu3bst/iwuzeVymXpdeHh4sV/IUlJSlJ2d\nrYYNGxYeO3jwoObNm6c5c+bokUceUXBwsJo2bap7771Xzz33nObPny+n0ylJSk1N1YgRI7RhwwbV\nrl3b/Cdlkp+fnwIDA4s8fs9RtWpVBQQEKDAwUPXq1VObNm00ZswYbd26Vb/88kvhNerWrVv42qZN\nm2ry5Mny9fXVhg0bJLnn6x4eHq6EhIQix7KyspScnKzWrVubfDdKp6R/R35+fvLz8yuXLH/kCe9N\neXPXz6zLwZ99jwcGBqpq1arFzn311VeVn5+vpUuX6uabb1bjxo3VpUsXffjhh0pPT68wvyRWr17d\nlp+n7uSJ/8Yvx/cZ9qBw+P8cDocOHjyotLS0IscXL16se++916ZUf83lcmnlypUaOXLkn/7S8/LL\nLxf+xXnbtm0aMGCA2rZtq7vvvltffvll4Xm/tyX79u2rTp066dixY3I4HNq2bZvy8vIKzwsKCtLn\nn39e5hauUcOGDdOpU6cK85XmL0DdunUr/GX4d/Hx8erRo0eR68TGxqply5a68847i12jV69eWrVq\nVeFffvft26fGjRtrxYoVqlmzpsnPqvx4eXnJ4XD86S8dv/P29pYk+fr6SpJbvu7dunVTUlKSsrOz\nC49t3LhR4eHhRd7HvLw8RUdH69Zbb9V1112nyMhILV++vNj1YmNjFRMTo6SkpMJfrnNzczVnzhzd\ndtttateuncaMGaPU1FRJxf8dJSUlKTIyUs8//7w6duyohQsXFmvNb9iwQf3791fbtm3Vp08fxcXF\nFT534MABDR48WGFhYerSpYvmzZtX+Fxubq5mzpypG2+8UTfeeKOeeuopZWRkeNx788fpUUuWLCmc\n6jJw4EBt37698Lnvv/9ew4cPV9u2bdWzZ08tXbr0kp+LEaX5mfW7b775pti/vf/+en322Wfq2bOn\nwsLCNGTIEO3fv7/wuRUrVqhXr15q27atBg4cqG3bthU+l5iYqH79+ik0NFS33367Pv7448Lnfvnl\nFz311FPq0KGDbr31Vs2cOVMXL14s0+dvVkxMjGJjYxUbG6tu3brJ6XQqNjZWI0aMKPze/Z2fn5+G\nDx+uFStWmP7DS3n643Sp2NhYDRs2TG+88YZuvPFGhYeHa/bs2YXnGv0+kH77t7Zw4UJ1795dbdu2\n1YgRI/T9998XPp+ZmampU6eqU6dO6tixoyZNmqTMzMwyfz7u/P/yoUOHNGrUKLVv316hoaEaOnSo\nDh8+LEmFP9c++ugj3XrrrWrXrp0mTZpU+LP8v6el7dy5U/fdd5/atWun7t27a9myZWX+3FE5UDj8\nfwMHDtS5c+fUtWtXPfbYY/rggw90/PhxNWrUyGOr9GPHjiktLU3t27f/0+fr1asnHx8fnTt3To8+\n+qgGDBigNWvW6KGHHlJUVFSRXxBWrVqlJ598Um+//bauuOIKDRs2TF9++aW6dOmiqKgorVq1ShkZ\nGWrRooV8fHzK5fOLiYlRw4YNC6eRGP2foMPh0E033aSsrCzt2bOn8HhcXJy6d+9e5Dq7du1Shw4d\n/vQ63t7eCgoKKvy4a9eumj17tvz9/U1+RuXn6NGjeuedd3TTTTepWrVqf3pOdna25s6dq/z8fN18\n882S5Jav+9VXX62GDRtq8+bNhcfi4uLUrVu3Il+Lt99+W5s2bVJMTIzWrVun/v37a8aMGcWK+d69\ne+vBBx8snJ4lSc8995y++uorzZkzRx9//LHy8/M1ZswYScX/HUnSqVOnlJubq9jYWPUMc24DAAAR\nTUlEQVTu3bvI9RMTEzV+/Hjdc889WrVqlQYOHKgnn3xS+/btkyRNnjxZbdq00RdffKFZs2Zp4cKF\n2rRpkyRp7ty5+u6777Rw4UK9//77ysrK0hNPPOFx781jjz0m6bdieM6cOXr++ee1bt06dejQoTDv\nxYsXNXr0aIWHh2vNmjWaPHmy3nzzTa1ateqSn09JjP7M+iOHw/GXfzTYvHmzpkyZogcffFCrV69W\nmzZt9Oijjyo/P18rVqzQC/+vvXsPqjF/HDj+PqVQOFHLSuFghZXFxri1k9p21YRcQmQ37bqsdZvF\nupVIMqVcs3IppVBC1F6mdLGzQzO5C5vLqZRmSSZ2KZfO6feH73mms+dQ2NRv9/OaOX+cZ57znOfz\n+Tyf6/P5PM+aNcyaNYtjx44xePBgpk+fzt27d1Gr1SxYsABXV1dSU1OZN28eAQEBKJVKAJYvX05F\nRQUJCQls27aNy5cvs2bNmjcO+9vw8fHBxcUFV1dXDh8+TEFBAY8ePaJ379569//444958OABRUVF\n7/hM30zN9D1//jyFhYXEx8fj5+fH3r17pWmndc0H8CLfR0dH4+vrS1JSEpaWlnz99dc8efIEeDF9\n8dq1a+zYsYM9e/agVCr/kXn99VUvW1tb880339CxY0eSk5NJSEhApVIRGhoq7V9aWkpaWhpRUVGE\nh4eTlpamteZDE89KpRJvb28GDhxIUlISc+bMITg4mPT09LcOv/Dv16ShT6Cx6Nq1K4cOHWLHjh2c\nOHGCrKwsAgMDGTFiBMHBwTqjOo1BeXk5MplMqyGbnZ0tNQoAOnTogLOzM0OGDGHy5MkAWFtb8/vv\nvxMTEyM1mm1tbXFwcJB+5+7ujrm5OdHR0fz4448cPXoUIyMjZs+ezaxZs95J+ORyOQYGBlrTSKZP\nn67TiHj+/LlOId2sWTOGDh1KZmYmtra23L17l6KiIgYOHKi1X3l5OXK5XGubs7Oz1mLg3bt3v7Rz\n8S75+/uzevVq6btMJpPWWpw5c4b+/ftTXV1NVVUVKpUKOzs7AgMDpf2rq6u1GsmVlZW8//77rFu3\nDmtra6D+0t3R0ZHMzExGjBjBs2fPOHXqFCtXrtRqhPbs2ZMhQ4bQp08fAGbMmEF4eDgFBQW0adNG\n2s/Y2BhTU1Npetaff/5JcnIykZGRDBgwAIDQ0FAcHBw4efIkQ4cO1bmOZDIZM2bMkMJd0/79+xkx\nYoQ0Ouft7c2lS5eIjIwkLCyMkpISPv30U9q3b4+lpSXR0dFYWVnx5MkT9u3bx5EjR/jggw8ACA4O\nZtCgQdy4cUPa1pjiprKyEgMDAywtLbG0tGTBggUMHz4ctVpNSkoK5ubmzJ07F3hRbsyaNYvo6GhG\njRr1OskvqWuZ9dVXX9X5mAcPHmTkyJFMmDABeNGxMzY25sGDB8TFxfHll19K57tw4UJOnz7N/v37\n8fHx4eHDh7Rp04b27dvj5uZG27Ztadu2LcXFxWRkZJCTkyNdM6tXr2bMmDEsXbq03qa1/T2PA1hZ\nWZGSkiINAJiZmZGfn49MJtMpuzRatWpFdXU1Dx48oFOnTkDdy86GpllHZmJiQufOnYmOjiY3N5fB\ngwfXOR8AxMXFsWjRIqleW7NmDc7OziQnJ/PRRx9x+vRp0tLS6NixI/AiX7i4uNRpTd2r1Fe9XFlZ\niaenJ5MnT5auhTFjxhAZGSkdV6VS4evrS9euXenWrRv29vbk5ubi4eGhdY4HDx6kZ8+e0iBB586d\nUSqV0h0aQXgV0XGooWvXroSEhKBWqzl37hw///wzBw8eJCwsjOXLlzf06enQVA41b6/2799fanCk\npqZy4MABlEolmZmZ9OvXT9pPpVKhUCik7x06dNA5vr29Pfb29lRUVJCdnU1CQgKbN2+mW7duDVa4\nrF27Vqo0NGJiYrRuQWs4OTkRHR3N/PnzycjIwMHBAUNDQ6195HK51hoAzfFUKhUAn332mbTGoaHN\nnz8fZ2dnrW2aCsTW1lYaeTIwMKBNmzY0b95c5xi7du2S7qKYmprqVLZQP+nu5OTE3LlzUavVZGdn\n0717d53/dnJy4tSpUwQHB5Ofn8+VK1eQyWS1xn9hYSHV1dXY2tpK2+RyOQqFAqVSydChQ/X+ztLS\nUu92pVKJp6en1rZ+/fpJC45nzpzJhg0biI+Px8HBgdGjR2Nubs6NGzd4/vw5EydO1Lk7VlhY+NKO\nQ0PGzcSJE+nevTtubm706tULR0dHJkyYgIGBAUqlkry8PK1yQ61Wv3LqW23qWma9joKCAq30MjIy\nkqaCKJVK5syZo7V/3759USqVyOVyJk+ejK+vLz/88APDhw9n3LhxtGzZkrNnz6JWq7G3t9f5v6Ki\nInr16vVa51hX+vK4ZjphTXK5nOrqau7du6e381taWopMJqN169bSttcpOxuSubk5JiYm0ndTU1Np\nuk1d88H9+/d5+PChVnibNGlC7969USqVtGjRArlcLnUaABQKBXK5HKVSScuWLd/4/OurXm7evDmT\nJk0iKSmJy5cvk5+fz9WrV7GwsND6f01HEV5MW6uqqtI5x/z8fPr27au1rV+/flpT9QThZUTH4X+C\ng4Nxd3fHxsYGAwMD7OzssLOzw9TUlBMnTjT06enVqVMnzMzMOH/+vHTLumnTplJFYm5uTnV1NWq1\nmtGjR+uMGNeskGpOD7hz5w4RERGsWLECIyMjTExMcHJywsnJiUmTJpGdnd1gHYe2bdvqVJQvmzrk\n4OCAn58fJSUlZGRk6DQGAfr06aN1axi0G5SNaY5wmzZt9DYSQDvdX0Ymk0kjy/rUZ7rb2dkhk8k4\ne/YsGRkZeo+zceNGDh8+zNixY3F3d2fVqlUMHz681mO/bAqVSqV6ZcP6Zb9r2rSpzsisSqWSOpPT\np0/H1dWV48ePk5WVhbe3NwEBAVIePHDggFbDB17kxZdpyLhp2rQpiYmJ5OTkkJWVRVJSEvHx8Rw5\ncgSVSsXgwYPx9/ev9X/qqi5l1t/pm6ZUVVUllV/6GtYataXlypUrmTJlCunp6aSnp5OQkMD27dup\nqqqiVatWHD58WOeYNacv/tNelcdr6ty5M3K5nCtXrui9Y5Cbm4uZmRlWVlbSttcpOxuSvo6pphyu\naz6ouWarJk3av2wGQW1lRl3UV71cUVHBuHHjMDc3x9HRETc3N/Lz84mKinrp70F/HaYvX6jVailf\nCMKriDUO/3Py5Em9jzBs2bKl1qhNY2JoaMi4ceOIiYnRWlypcefOHWQyGQqFgsLCQqytraXP8ePH\nSUlJ0XtcY2NjEhMTpXnbNbVo0eKdxsfbPBKvdevW9OvXj5SUFHJzcxk2bJjOPuPHj+f69es6T7YB\npMW1/xX1me4GBgY4ODiQkZFBVlaW3sZxQkICfn5+fPfdd7i4uEjXdG2dt44dO2JoaMjFixelbeXl\n5dy6dUsavXud60ihUOi88+HChQsoFAqePXvG2rVradKkCd7e3sTExODh4UFaWhrW1tYYGhpSXl4u\n5TNTU1PWrl3L/fv3G2XcXLhwgYiICAYOHMiSJUv45ZdfePr0KWfPnpXKDSsrKyk8586dY+/evXWO\ny7+rS5n1d5qGZEVFhbRN8/hgeNFQy8vLk76r1WqcnJw4f/68FMaaLl68iEKhoKysjICAADp27MjM\nmTNJTExk0KBBZGZmolAopBFjTdgrKioIDg7W+36Yd00Tj5GRkTqPXX306BF79uxh7Nixb/xI38aq\nrvmgRYsWWFhYaKV9VVUVV65coUuXLlL61pyWdPPmTR4/fqw14v8m6qtezsnJoaysjNjYWHx8fBg8\neDAlJSVvNLilr4w7d+7cW4dd+G/4d5Uqely8eJHffvtN66N5MkbNDPftt98SFxdHWFgY169fp6Cg\ngEOHDhEZGYmPj09DnX6t5s6di4WFBZMmTSI1NZXbt29z6dIl/Pz8CA8PZ8CAAXh6enL58mU2bdrE\nrVu3SElJYePGjXqnJ8GLUa9JkyaxfPly4uPjKS4u5urVq2zevJnc3FzGjx//zsJnYmJCfn4+Dx48\nqPNvaqaro6Mju3btYuDAgXoXCdvY2LBw4UIWLlzI9u3buXHjBkVFRezbt49x48ZhaWn50nj6/6a2\nCqa+093R0ZHExEQsLCy0RkI1zMzMyMrKori4mDNnzvD9998jk8n0NtRMTEwoLS2lpKQEExMTPDw8\nCAgIICcnh7y8PBYvXoylpaW06FtzHb3qCUca3t7epKamsnfvXm7dukV0dDTp6elMmTIFY2Njzp49\nS2BgIAUFBeTm5nLmzBl69eqFqakpHh4e+Pv7k5OTw82bN1m8eDHFxcV6w9sY4qZZs2aEh4eTmJhI\nSUkJP/30E5WVlfTo0YNRo0ZRWVmJn58f+fn5/PrrrwQFBfHee+/VGoevUpcyq6Zu3brRtGlTIiIi\nuH37Nrt379Z6atLUqVNJTk7m6NGjFBUVERQURHV1NR9++CHe3t7ExsZy7NgxCgsLCQ0N5dq1a0yY\nMAG5XE5aWhpBQUEUFxdz+vRp8vLy6NWrF127dsXe3p5FixaRm5vLlStXWLZsGZWVlfX62N6//vqL\nsrIynU9lZSUmJiaUlJRIAxpz5szBwsKCqVOncurUKf744w9OnjzJF198Qbt27aS1KY2FvrpYs1C5\nrl4nH3h7e7NlyxaysrJQKpX4+vry7NkzXFxc6NKlC/b29ixZsoTc3FwuXbrE0qVLGTBgAN26dXvr\nsNZHvWxmZkZFRQVpaWmUlJSQmJjI/v3736gjO3nyZPLy8ti4cSOFhYUkJSVx4MABvLy83jbown/A\nv3qqkkwmIywsTGd7Wlqa9KhKjc8//5zw8HCioqKIj4/n+fPn2NjYsG7dOq1Fw41Ns2bNiIuLIyYm\nhu3bt3Pr1i2MjY3p06cPW7duld6+GhERwfr164mKiqJdu3YsW7ZM52kyNa1YsQIrKyv2799PcHAw\nTZo0wc7Ojn379mm9B6G+eXp6EhoaSmFhYZ1HjWvu5+TkREhIiNYo7t+PM23aNHr06EF0dDSxsbFU\nVFTQqVMnvLy88PLy0ttQeNcvTfon/q8ux/in073mfw4bNgyVSvXStAgKCmL16tWMHDmSdu3a4eHh\ngZGREVevXmXYsGFa+zo7OxMfH4+bmxsZGRksWbKEkJAQ5s2bx/Pnzxk6dCh79uyRRqtrXke1VY59\n+vQhJCSErVu3EhoaikKhYNOmTdLC+s2bN7N69Wo8PDwwNDTE1dVVWvi4dOlS6TyqqqoYMGAAO3fu\n1Bv3jSFuevTowbp169i2bRuBgYFYWlqyfv16aeRx9+7dBAUFMWbMGMzMzJg6dSozZsx4ZfzVpi5l\nVlJSkrR/ixYtCAwMZMOGDcTGxuLs7IyXl5f0JB07Ozv8/f3Ztm0bZWVl9O7dmx07dmBsbIyLiwv3\n799ny5YtlJWV0bNnT6KioujcuTPwolxcu3Yto0aNkjp+moWk69evZ82aNUybNg1DQ0M++eQTfH19\n3yrstQkKCiIoKEhn+/z58xk9ejSzZ8/G3d2d7OxsTExMiI2NZefOnaxatYrS0lLatWuHm5sb06dP\n1xooaeiXvL2qLq7LbzVeJx/4+PhQUVGBn58fjx8/pm/fvsTGxkp3TkNCQrTS18nJ6R97W3J91Mt9\n+/Zl9uzZBAQE8PTpU2xsbPD392fFihXcu3fvtc6vffv2REREEBISwp49e2jfvj3Lly/H3d39rcMu\n/PvJqhvTJG5BEARBEARBEBqlf/1UJUEQBEEQBEEQ3p7oOAiCIAiCIAiCUCvRcRAEQRAEQRAEoVai\n4yAIgiAIgiAIQq1Ex0EQBEEQBEEQhFqJjoMgCIIgCIIgCLUSHQdBEARBEARBEGolOg6CIAiCIAiC\nINRKdBwEQRAEQRAEQaiV6DgIgiAIgiAIglAr0XEQBEEQBEEQBKFW/wf59JIkmI/ZSgAAAABJRU5E\nrkJggg==\n",
      "text/plain": [
       "<matplotlib.figure.Figure at 0x111c01dd8>"
      ]
     },
     "metadata": {},
     "output_type": "display_data"
    }
   ],
   "source": [
    "protein_names = ['sp|Q8H2B4|LLOS_MENAQ mean',\n",
    "                 'sp|Q6USK1|GERS_OCIBA mean',\n",
    "                 'sp|P54839|HMCS_YEAST mean',\n",
    "                 'sp|P08524|FPPS_YEAST mean']\n",
    "protein_names = [h_names[protein_name] for protein_name in protein_names]\n",
    "promoter_names = ['Promoter tHMG1','Promoter FPPS','Promoter LIS','Promoter GerS']\n",
    "production_values = ['Maltotriose', 'Maltose','Glucose','EtOH','Linalool','Geraniol']\n",
    "title = 'Significant (p<0.1) Pearson Correlation Coefficients Between Proteins and Metabolites'\n",
    "plot_corr(df[protein_names + production_values],title=title)"
   ]
  },
  {
   "cell_type": "code",
   "execution_count": 8,
   "metadata": {
    "collapsed": false
   },
   "outputs": [
    {
     "data": {
      "image/png": "iVBORw0KGgoAAAANSUhEUgAAA2kAAAMFCAYAAADuvr6HAAAABHNCSVQICAgIfAhkiAAAAAlwSFlz\nAAAPYQAAD2EBqD+naQAAIABJREFUeJzs3Xl8TGf///H3BEFjrbWWLtRvhkQkEQmCSKK2olXUrlq1\ntEpRblspd6tK7SLW2pdo7Vvtt2jt+94FRVFate/b9fvDnflmsjAhJuPu6/l45PHInLnmnOtcZ5nz\nmc91rmMxxhgBAAAAANyCR2pXAAAAAADwfwjSAAAAAMCNEKQBAAAAgBshSAMAAAAAN0KQBgAAAABu\nhCANAAAAANwIQRoAAAAAuBGCNAAAAABwIwRpAAAAAOBGCNL+QX799Vd16tRJ5cqVk4+Pj8qVK6eO\nHTvqp59+cijXtGlTNWvWLMWXHxkZqaJFi9pfX716VW3atJGfn5+Cg4N1/Phx2Ww2LViwIMWX/ShH\njhxRgwYNnCp79epVVapUSUePHn0qdVmyZIlq1KihEiVKqHr16sluj7Vr18pmsyWY3rRpU33//feP\n/Hz37t1ls9kc/mL3l3/96186c+ZMsurzv2DFihV6//33FRISIn9/f9WsWVOjR4/WtWvXUrtqGjly\nZKLb+2HOnj2rNm3a6PTp0/Zp4eHh6t69e0pX76E2bdqkdu3aqUKFCvLz81PVqlU1cOBAnT9//qkt\n8+uvv1ZwcLD8/f21cOFCnT17Vo0bN5avr69CQkIUExMjm82mbdu2OTW/rVu3Jqt8csyZM0cDBgx4\nonnMnz8/wfEce24ZO3as7t+/n+x5jhkzRhMnTnyieqW2+G0S2y41atTQhAkTZIxJkeU8Tls9zX3K\nlebNmyebzeZwnomvadOmiX7fhIWF6d///rcuX77swho/nuRcPwDJkTa1KwDXOHz4sOrXry9/f3/1\n6tVLOXLk0JkzZzRt2jTVr19f06ZNk6+vrySpT58+T6UO9erVU4UKFeyvFy5cqHXr1qlPnz569dVX\nlS9fPn377bcqWLDgU1n+w3z//ffas2ePU2W/+OILVapUSYUKFUqRZRtjZLFYJD0IBrp06aLmzZur\nXLlyWr16tbp16yZPT09Vr179kfPasmWLPvnkE/v84urRo4datGih4OBgPf/88w+dT65cuTRq1Cj7\n6zt37ui3337ToEGDtHv3bi1ZskSenp7JXNNnjzFGnTt31ooVK1SnTh01bNhQXl5e2rNnjyZMmKDV\nq1drypQpypQpU6rV0WKxJLq9H2bjxo2KiYlxmBYVFSUvL6+UrNpDDR48WBMmTFC1atX06aefKlu2\nbPr55581btw4rVy5UjNmzFCePHlSdJm//vqrvvnmG9WvX19vvPGGXnnlFY0bN0579uzR4MGDlTt3\nbv2///f/9O2336pw4cJOzdPb2ztZ5ZMjKipKwcHBTzwfi8WiyMhI5cqVS8YYXb9+XTt37tSIESN0\n69YttW/fPlnzGzZsmD766KMnrldqe/vtt1W3bl376+vXr2vVqlUaNGiQrly5oo4dOz7xMh6nrZ7m\nPuVKzp6bihUr5nDdcfv2bR04cEBDhgzRoUOHNGvWrKdYyyeXnOsHIDkI0v4hJk6cqOzZs2vChAkO\nJ82IiAhVq1ZNUVFRGjNmjCQ9tS+GPHnyOFx0XbhwQRaLxeEXqNhA0dWc/dX0wIEDWrJkidavX//E\ny7xy5YrmzJmjGTNmaPXq1ZKkoUOHqnr16urataskKSQkRBcvXtTw4cMfGqRdu3ZN48aN04QJE5Q5\nc2bdvHkzQZmiRYvK19dXo0ePVs+ePR9aN09PzwTbomTJkkqXLp26deum1atXOxU0PuvGjx+vZcuW\nKTIyUhEREfbppUuXVqlSpdS4cWONGjXKvr2eFYnt78nNxj2JZcuWafz48erZs6eaNm1qnx4UFKQK\nFSrozTffVL9+/TRixIgUXW7sOef1119XQECAJOnixYvKnTu3qlSpYi+XnPOQl5dXqp23kqNo0aLK\nly+f/XWZMmX0+++/Kzo6OtlB2v+K3LlzJ9h2pUuX1pEjRzRjxgy1b99eadKkcXm9npV9KqVkypQp\nwfoGBgbq2rVrGjlypPbu3evW7ZFSWVcgPro7/kP8/fffMsbo3r17DtMzZsyoHj16qGrVqvZp8bs7\nXrt2Tb1791bZsmXl7++vTp06afLkyQ4XdU2bNtWnn36q8ePHKywsTL6+vmrYsKH27t1rLxO3W1bT\npk0VGRkpY4xsNpu6d++uU6dOJeju+Ntvv+mjjz5ScHCwgoKC1KZNGx05csT+/qlTp/Svf/1L5cuX\nl4+Pj8qWLauuXbvq4sWL9jLh4eEaOXKkBg4cqJCQEJUoUULvv/++Tpw4IelBN8xRo0bJGKOiRYsq\nMjIyyXYcO3asSpcu7ZCJCg8P17Bhw9S/f38FBQUpODhYXbt21aVLlxKdx5EjR9SnTx9VqFBBkZGR\nCg0Nta/LsWPHHIIBSapSpYpOnDhhr29i5syZozlz5qhPnz5q0qRJkuVq1qypOXPm6MKFC0mWeRgf\nHx8ZYxy6r2zfvl1Nmza1d1vt1q1bgu5q27ZtU4sWLRQUFCQfHx9FREQ4tHPstp88ebKqV68uf39/\nzZ8/X7du3VKfPn0UGhqq4sWLq1q1agm6Dv3111/q3r27KlasqBIlSqhevXpau3atQxmbzaaZM2fq\n008/VXBwsAICAtShQ4eHdqu7e/euJk2apNDQ0ATbRJICAgL08ccfO/yocfXqVfXv31+vvfaafH19\nVbNmTc2dO9fhc+Hh4erfv7+aN2+uEiVKqFevXvbuTbNnz1Z4eLgCAwO1adMmp9s3rvv372vcuHGq\nWbOmSpQoIX9/fzVo0EBbtmyR9KD7W48ePex1ie3iGL+7o7Prktixdfz48STrJz04jooUKeIQoMV6\n6aWX1LVrV/n7+9un3b59W6NGjVK1atXk6+urKlWqaPz48QkujlavXq06derI19dX5cqVU79+/XTj\nxg1JD47z2PNas2bNFB4ervDwcM2fP1+nT5+2H/uJdTXbvXu33nvvPZUsWVJlypTRJ598orNnz0pK\nvGvaL7/8otatW6tkyZIqWbKkPvroI/3+++/292M/s2nTJrVo0UJ+fn4qV66cBg0aZF+n8PBw/fHH\nH5o/f76KFi2q06dPyxijoUOHKiIiQsWLF1dERISGDh2qu3fvPrS9k5IlS5YEmY4//vhDnTp1UnBw\nsPz8/NS8eXMdOnTI/r7NZrNn5ooWLaqpU6eqWLFiDue7yMhI2Ww2+z4nSatWrVLRokX1119/OdVG\nknTp0iX17t1bISEh8vX1Vf369e3HRdz6JPfYfhQfHx9du3bNvk42m02RkZGqW7euSpQooaioKEnS\nsWPH1L59e5UrV07+/v5q1qyZdu7cmWRbxXJ2/4jdpyIjI1W5cmXFxMSoVq1aKl68uKpUqaKFCxc6\n1HvKlCn2Y6RChQrq27evrl69+tB1dfbcvHz5crVv314BAQEKDg5Wr169HH4MNMYoKipKYWFh8vPz\nU9u2bZP8DnRW7PfNqVOnJD24bujSpYvat28vf39/tWjRQpLz56rIyEj1799fpUuXVkBAgDp37qzr\n169r3LhxCg0NVWBgoNq3b+9Q7/v372vGjBn282lYWJgGDx6s27dvS0r6+sEYo3Hjxqly5cr27TV9\n+nSHOiW1PkuWLNEbb7yhEiVKqEyZMurSpYv+/PPPJ2pLPKMM/hFmzpxprFarqV27tpk+fbo5fPhw\nkmWbNGlimjZtan/drFkzExQUZKKjo826detM69atTfHixY3NZnP4TGBgoKlfv75Zs2aNWbVqlalU\nqZKpWLGiuX//vjHGmJEjR9o/c/jwYdOzZ09js9nMnj17zIkTJ8zJkyeN1Wo18+fPN8YYc+bMGRMY\nGGhq1Khhvv/+e7Nu3TpTp04dU65cOXPp0iVz48YNExYWZurWrWtWr15ttmzZYsaMGWO8vb3NZ599\nZq9bWFiYCQwMNK1btzbr1683ixcvNsHBwaZ+/fr25cSty5kzZxJtl2vXrhlvb2/z7bffOkwPCwsz\npUqVMvXq1TNr16413377rQkKCrLPP9a6devMe++9Z2w2m6levbqZPn26uXr1qv39mJgYY7PZzMGD\nBx0+d/DgQWO1Ws26deuS3GYnTpwwN2/eTNDO8V2/ft0UL148wTrE1a1bNxMeHp7oe6tWrTJWq9Ws\nXLnSGGPM1q1bjbe3t2nVqpVZt26dWbBggQkLCzM1atQwt27dMsYYc+jQIePt7W26dOliNmzYYH78\n8UfTtWtXY7VazdKlS40xxr7tS5YsaebNm2dWrlxpzpw5Y3r16mUiIiLMsmXLzNatW82gQYOMzWYz\n8+bNM8YYc+7cOVO+fHlTuXJls2jRIhMTE2M6dOhgbDabWbx4sb3eVqvVlCpVynTv3t1s2LDBREdH\nG19fX9OpU6ck22H37t3GarWaWbNmJVkmrps3b5oaNWqYkJAQM3v2bPPjjz+aPn36GKvVasaOHWsv\nFxYWZry9vc2QIUPMhg0bzO7du82WLVuM1Wo15cuXNytWrDALFy40N27ccKp942/vr776yvj5+Znp\n06ebbdu2mSVLlpiqVaua4OBgc/PmTfP333+bYcOGGZvNZlavXm1OnDhhr1e3bt2SvS4PO7YS89df\nfxmr1WoGDRrkVLsaY0zz5s1NQECAmTRpktm4caMZMmSIKVasmOnVq5e9zKJFi4zVajX/+te/zA8/\n/GCio6NNUFCQeffdd40xD47zGTNmGJvNZmbNmmUOHTpkDh06ZFq1amXKlStnP/a3bNlibDab2bp1\nqzHGmAMHDhgfHx/TpEkTs2bNGrNy5UpTuXJlU6NGDXPv3r0E5Y8ePWoCAgJMvXr1zKpVq8zy5ctN\nrVq1TEhIiPn777+NMca+vUNCQkxUVJTZvHmz+eqrr4zVajWzZ882xjw4bkJCQkzr1q3Nnj17zK1b\nt8yYMWNMUFCQmT9/vtm2bZuZMGGCKVasmBk5cmSSbTdv3jxjs9nMiRMnzN27d83du3fN1atXTUxM\njAkKCjJRUVH2sufPnzfly5c3VapUMUuXLjVr1qwxTZs2Nf7+/ubIkSPGGGP27NljrFar+fTTT+3n\nbpvNZpYvX26fT5MmTYzNZnOoV69evcxbb73ldBvdunXLPm3OnDkmJibGtG/f3nh7e5vNmzfb5/s4\nx3bs55Jqtw8++MCULFnSoWzx4sXNpEmTzLp168zhw4fN4cOHTUBAgKlTp45ZsWKFWbNmjXnnnXeM\nt7e32bZtW6JtlZz9I+4+NXLkSOPn52ciIiLM3LlzzcaNG+3fJUePHjXGGLN48WLj4+NjP+5nz55t\n/P397cd0YpJzbg4KCjIDBgwwmzZtMmPHjjU2m80MGTLEPq+vvvrKeHt7m6ioKPPjjz+aTz/91Hh7\nexubzWZOnTqVZB3iX2/ENWnSJGOz2cyBAwfsZb29vU337t3Npk2bzMaNG5N1rgoICDDt2rUzGzdu\nNOPGjTNWq9VUrVrVvPPOO2b9+vVm5syZplixYubf//63/XM9evQwPj4+ZsSIEWbjxo1mwoQJxs/P\nz7Ro0cIYk/T1Q69evYyPj4+JjIw0GzZsMEOHDjVFixZ1ON4SW58dO3aYYsWKmaioKLN161azaNEi\nExISYpo0aZJkG+J/F0HaP8iIESNMiRIljM1mM1ar1ZQuXdp07tzZ7N2716Fc3JPmxo0bjdVqNatW\nrbK/f//+ffP6668nCNL8/PzMtWvX7NPmz5/vcIKNfzEZ/3X8IC32YjP2i8uYByfEsLAwExMTYw4d\nOmQaN25sTp486VD/Nm3amGrVqtlfh4WFmYiICHuwaIwxkZGRxmazmYsXLyZal8TEBlGHDh1ymB4W\nFmaCg4MdAq7YYOaHH34wxhhTv359U6xYMdO2bVuzadOmROe/dOlS+8VUXMePHzdWq9UsWbLkofWL\n9ah1efPNN03Hjh2TfD82SIu9oLt79665ePGiWb9+vYmIiDCVKlWyBwj169c3tWrVcvj8sWPHTLFi\nxcyMGTOMMcYsWLDAtG7d2qHM/fv3TWBgoD2Yjt32cS+6jTGmatWqCaZFRUXZA9aBAwea4sWLmz/+\n+MOhTPPmzU25cuXsr61Wa4Ivue7du5uAgIAk2+H77783NpvNvg0fJTYAiL0Yi9WzZ09TokQJc+nS\nJWPMg/2lcuXKDmViL9rHjBnjMN2Z9o2/vTt37mymTZvm8JmVK1c61C32wj3uxVPcIC056/KoYyu+\nvXv3GqvVaqKjoxN9P75169YZq9Vqli1b5jA9KirK2Gw2+w9OoaGhplWrVg5lNm3a5PADR/yLX2MS\n/igRuy1iy7Rr186UL1/e3L59215m165dJiIiwhw6dChB+U6dOpmQkBCHc+GlS5dMYGCgGThwoMMy\nRowY4VDfiIgI06ZNG/vruNvEGGNatGhh3nvvPYfPTJ8+3SxatCjJ9ps3b56xWq2J/tWrV89cuXLF\nXnbIkCGmRIkSDsfTnTt3TKVKlczHH39snxY/wKlatarp3bu3McaYGzduGB8fH1OnTh2Hi++wsDAT\nGRnpdBvNnj3b2Gy2RL+f6tat61CX5B7bsZ8bMWKE/Rx3584d88cffyQagFit1gTt/vHHH5syZcqY\n69ev26fdvXvXVK1a1dSrVy/JtkrO/hE3SLPZbA7B6enTp43VajWTJk0yxhjTu3dvh+89Yx4EbtOn\nT0+yDZJzbu7atatDuWbNmpmaNWsaY4y5fPmy/YenuN5//32ngrQmTZo4fN/8/fffZtmyZSY4ONg0\naNDAoayfn5/DsZicc1VoaKi5d++evUy1atVMyZIlHb67W7dubd58801jjDG//vqrsVqtZvz48Q7z\nXrhwobFarSYmJsYYk/Ac/NtvvxmbzWYmTJjg8Llhw4aZEiVK2M+Nia3P2LFjTcmSJR2mrV+/3owa\nNSrJNsT/Lro7/oO0a9dOP/zwgwYPHqx69eopc+bMWrJkid5++21NmzYt0c9s3rxZ6dKlU6VKlezT\nLBaLQ/fIWEWKFNFzzz1nf503b15JD27Gfhw7d+6Un5+fQ9fCPHnyaO3atapQoYJsNpumT5+ufPny\n6fjx44qJidHEiRN19OhRe1eEWMWLF3fo1hNbt9iuUM6I7Y5SoECBBO9FREQ4DLoQERGhtGnT2rur\npEmTRhaLRR4eSR9ySY2yZv7b/Sm5g0MkJX/+/Dp58uRDy5w6dUre3t72v+DgYLVq1Uo5c+ZUZGSk\nPD09dfPmTe3du1ehoaG6d++e/S9//vwqVKiQNm7cKEl64403NGbMGN2+fVs///yzVq5cqREjRuju\n3bsJtpPVanV4HRwcrG+//VatWrXSjBkzdPLkSX3wwQf2LqLbtm2Tv7+/fXvGqlWrls6dO+fQNbZE\niRIOZfLmzfvQ7Z827YNbduN3EU7Ktm3blD9//gT3TtSqVUs3b97U7t277dOSuv8r7nRn2ze+r7/+\nWk2aNNH58+e1Y8cOzZs3T4sWLZKkBO2dEuuS3GPrcdo1bdq0DveMxdbFGKOtW7fq6NGjOnPmjMLC\nwhzaKjAwUJkyZUqyrZyxc+dOVahQQenSpbNP8/Pz0+rVqxPdjlu2bFFwcLDSp09vr8dzzz2nkiVL\nJqhHcvfJ4OBgbdiwQY0bN9Y333yjI0eOqHHjxqpZs+ZD18FisWjs2LGaO3eu5s6dq5kzZ6pv3746\ne/asGjRoYB+ldPPmzbLZbMqVK5e97pJUoUKFh7ZhxYoVHbrnenp6qmnTptq7d6/u3Lmjw4cP6/Tp\n0woLC3O6jTZv3qycOXOqWLFi9jJ3795VxYoVtX//fl25cuWx2zFWVFSU/Rzn4+OjihUravTo0WrY\nsKHatm3rUDb+uWnbtm2qWLGiMmbMaJ+WJk0avf7669q/f3+Sy0/O/hGfn5+fwzpK//f9GhwcrKNH\nj6p27doaNWqU9u/frxo1aqhx48ZJzi855+aHtfGuXbt07949VaxY0aFMtWrVHro+sbZt2+bwfVO2\nbFl17txZxYsX15AhQxzKFi5c2OFYTM65ytfX1+E7OEeOHCpUqJDDd3f27NntI0pu3brVfg9rXK+/\n/rrSpEmjrVu3Jro+mzdvlvTguIh7PgoLC9PNmze1ffv2JNcnKChI169fV40aNTRkyBBt375dISEh\n+vDDDx/eiPifxMAh/zCZM2dW9erV7YM+/PTTT+rcubMGDRqkWrVqKWvWrA7lL1y4oGzZsiWYT86c\nORNMy5Ahg8NrDw8PmQfZ2seq68WLFxMNiOKaNGmSxo4dq0uXLilHjhzy8fFRxowZHb7Ak6qblHRg\nlJjYvv1xA9FY8Uehs1gsypYtm/3euBkzZmj9+vWaMmWKmjdvrldffVWNGjXSm2++aZ9f5syZJSnB\nsO6xr2Pff1KJtU98uXPn1pgxY+zbztPTU3nz5nWow6VLl3T//n2NHz9e48aNc/i8xWKxr9etW7f0\n73//W4sWLdK9e/dUoEAB+fv7K126dAn2jfijC/bs2VMvvPCCFi1apC+++EKff/65/Pz81LdvX1mt\nVl26dCnR0UBj98+465nU/pmUfPnyJbj/Lr7z588rU6ZM8vT01KVLlxI9LhKrS2L7UNw2k5xv3/j2\n7dunvn37av/+/cqYMaOKFCmiF154QZLzN7gnZ12Se2y98MILslgsD23Xy5cvK23atHruued06dIl\nZc+ePcEPHLly5bLXJfY469u3b4LRaS0WyxPdz3Hx4kXlyJEjWeWXLVumpUuXJqhH3PlYLBaHC/zY\naQ87J7Vs2VJeXl6aO3euBg8erK+//lpFihSx34/1MEWKFHEYOCQgIEBFihRRo0aN9N1336l58+a6\nePGiTpw4IW9v7wT1slgsunXrltKnT59g3qGhoZo8ebJOnTqlzZs3KyAgQGXKlNHNmze1Z88e7d+/\nX7lz51axYsWcbqOLFy/qr7/+SrIuf/75p/18lNxjO1a9evVUv359+3y9vLxUoECBRAcLiX+8Xbp0\nyb4PxpUzZ04ZY3T16tUE2zd2vZzZPxITt+1jfxiJ3V9iv9Nnzpyp0aNHa+TIkcqfP786d+6cZLCU\nnHNz/HXx8PCwLzs2qMmePbtDmcTaJzHe3t76/PPP7SMdp0+fXi+88EKi57jEtoOz56rERq+Nv+/E\nFbte8eefJk0ah2AuvosXL8oYkyC4kxKej+Kvj5+fn8aPH69JkyZp8uTJGjdunHLmzKk2bdo89H5z\n/G8iSPsHOHv2rOrWrasOHTqoTp06Du/ZbDZ16NBB7dq104kTJ1S8eHGH9/PmzZvoIBPnzp17qnWW\nHgQliS1706ZNKliwoHbt2qUBAwaoa9euql27tj2Y7NChg/bt25fi9Yn9Arp8+XKCwDV+Pe/fv5/g\n4q5ChQqqUKGCjhw5oqlTp+rrr7/WkCFDVLt2bfXs2VOvvPKKjDH258XFOn78uCwWS4qNunn58uUE\nX6bxpUuXzn5BlZRMmTLJYrGoefPmqlGjRoL3Y7/8vvjiC61atUojRoxQmTJl7NPLli37yLqmS5dO\nrVu3VuvWrXXmzBmtXbtWUVFR6ty5sxYvXqysWbMmui/Gfgk+6lEDD1O0aFHlzJlTMTExatiwYaJl\nPv30U+3du1fr1q1T1qxZEx3cJXaghOTWxdn2jevq1atq2bKlihYtqmXLltkfExETE6OVK1c6veyU\nXpe4smXLJm9vb61fv16dO3dOtMzIkSM1e/Zs/ec//1HWrFl14cIF3b9/3yFQi93G2bNnV5YsWSRJ\nXbt2ValSpRLML/b9x5E5c+ZEB6GIiYlJ9BjJnDmzypYtqxYtWiS40E2JkQIbNWqkRo0a6fz581q/\nfr1Gjx6t9u3ba8OGDfYspbN8fHwkyT7QS+bMmVWqVCl169Yt0SAnqcduxM1Ybt68WVWqVFHu3Ln1\n8ssva8uWLdqxY4dDlsWZNsqcObNefvllDRkyJNG6pMSjWnLnzp0gCHRW1qxZ7cdDXLH7ZWI/bkpP\nd/+I/QH26tWr2rBhg8aPH68uXbooMDAw0YDpSc7NcWXPnl3GGJ07d04vv/yyfXrcAbwexsvL65Hf\nN0l5mueq2B+tz507Z/+hS3owqNSFCxeS/B7NnDmzLBaLpk6dmmigGXdeiQkJCVFISIhu3bqlzZs3\na+rUqerXr5/8/Pzsxyz+Geju+A+QK1cupU2bVjNmzEi0u9PRo0eVPn16h5NrrKCgIN27dy/BaHlr\n1qxxatlP0kUvMDBQu3fvdjjR//3332rZsqViYmK0c+dOZcmSRe+++679C/HatWvasWNHsrN3D+uG\nGCv2V+jEHuYcExPjMMLa6tWrde/evUS/7AoXLqy+ffsqJiZGrVq1sg+//+KLL6pAgQJasWKFQ/kV\nK1bopZdecvgV/EmcOXMmReYV+8X622+/OXRVefXVVzV8+HB7V5CdO3cqODhYYWFh9ouA/fv36/z5\n8w/dTrdu3VKVKlU0adIkSQ9+MGjUqJFef/11+2hfpUqV0q5du/THH384fHbRokXKmTOnXnzxxcde\nv9gAKSYmRv/5z38SvL9582atX79eVatWVdq0aVWqVCmdOnUqwfNyFi5cKE9PzwQ/gDzKw9p3xIgR\niXa1OXr0qC5evKimTZs6PMcv9pERsb98P2p/T+l1ia9Fixb69ddfE4x2Jj14puO8efMUEhKiHDly\nqFSpUrp3756WL1+eoC4Wi0UlS5ZUoUKFlCNHDv3+++8ObZUrVy4NGjTIYXRCZ8Q9bwUGBurHH390\nOL4PHjyo1q1b6+DBgwk+W6pUKR05ckQ2m82hLhMnTrQf686Kf9HeoEED9evXT9KDi88333xTjRs3\n1uXLlx85il9iYkffjT33lypVSr/99pteeuklh7rPnz9fc+bMsbdL/P0nbdq0KlOmjNasWaOffvrJ\nntUrXbq0YmJitGPHDntXx9jlPKqNgoKCdObMGT3//PMOZX744QeNHz8+VYbGj6tUqVJat26dQ3f+\n+/fva+nSpfL19bV3YYvfVs7uH8n97uzYsaPatWsn6cEPPFWqVNEHH3yge/fuJZlJftxzc3z+/v7K\nkCFDgmP4kmx4AAAgAElEQVQ0/nXD0/A0z1VBQUEyxmjJkiUO05csWaL79+8rMDBQUsJtHBQUJOlB\nT4u42/jcuXMaNmzYQ4PXAQMGqF69epIeZE5DQ0PVpUuXR/bqwP8mMmn/AB4eHurTp4/atm2rOnXq\nqHHjxipcuLBu3LihH3/8UTNnzlTHjh0T7U4XGBiosmXLqkePHurYsaPy5cunOXPm6Oeff3bqS+Rx\nuzpKUvPmzbVgwQK99957atOmjdKmTasxY8YoX758qlWrllavXq3o6GgNGDBAYWFhOnv2rCZOnKi/\n//472b+cx5ZfunSpSpQokWg3y8DAQKVPn147duxIcC/KmTNn9MEHH6hJkyb6448/NHToUJUvX95+\nEk9qma1atdL7779vn9a2bVv16NFDWbNmVXh4uNasWaMVK1Zo6NCh9jLnz5/X77//rsKFCyf7IcpX\nr17Vr7/+ah/q90l16tRJrVu3VufOnVWzZk3du3dPEydO1L59++wPcPX19dXy5csVHR2twoUL69Ch\nQxozZow8PDweer9i+vTp5ePjo1GjRildunSyWq06evSo5s+fb78n8t1339WiRYvUvHlztW3bVtmy\nZdP8+fO1detW9e/f/4nXr3nz5tq+fbvatWunt99+W6GhofLw8NDWrVs1ffp0FStWTJ988okk6a23\n3tLMmTPVtm1btWvXTgUKFNCaNWs0f/58ffTRR4/cVokdKw9r3/j3zEhSoUKFlClTJo0ZM0Zp0qRR\n2rRptWLFCs2ZM0fS/90nliVLFhljtHLlSlWoUCHBg9mfdF0epVq1atq4caP69eunPXv2qEqVKvaH\nhE+aNEk5cuTQF198IelBV7qgoCD16tVLZ8+etQ/tPmHCBNWuXdte9w4dOqhPnz6yWCwKDw/XpUuX\nNHr0aJ09e9YhW+LMOSlumQ8//FANGjRQq1at1KxZM924cUPDhw+Xn5+fQkJCHIZclx4cw7HlGzZs\nKE9PT82ePVtr1651eO6bM/XInDmzDh06pG3btsnX11dBQUGaOHGicubMKX9/f505c0aTJk1SUFBQ\nkpmb2GUdPHjQnl24f/++Dh8+rMjISOXOnVu1a9eW9OB4Wrx4sZo3b6733ntP2bJl07JlyzRnzhz7\nYxti67Vr1y5t377dfo6rWLGievToIS8vL/uv/cHBwYqOjlaGDBkcfrBypo3eeustTZ8+Xc2bN1eb\nNm30wgsvaMOGDZowYYKaNWuW6kHaRx99pLfffltNmzZVq1atlDZtWk2fPl2nTp1S37597eXit1VK\n7h9xlS5dWn369NGAAQMUGhqqS5cuKTIyUi+//HKS98A+7rk5vueee04ffvihhg8frowZM6p06dJa\nt26d1q1bl6x1eBxP81xVuHBh1a5dWyNGjNCNGzdUqlQpHTx4UJGRkSpdurTKly8vKeH1Q5EiRVSz\nZk316tVLJ0+elI+Pj44ePaphw4apYMGCeuWVV5JcZtmyZTVlyhR169ZNtWrV0u3btzVhwgRly5ZN\npUuXfux1wbOJIO0fIjQ0VN99950mTJigsWPH6vz58/L09FSxYsU0bNgwh4FBJMdf8YYOHaqvvvpK\nQ4YM0Z07d1SpUiU1bNgwwTNaEgva4k9Lzuu8efNq1qxZGjhwoLp376506dKpdOnSGjZsmDJnzqza\ntWvr1KlTmjt3rmbNmqU8efKoYsWKatSokXr37q0jR46ocOHC9nsYHqZy5cpatGiRunXrpnr16ql3\n794JymTIkEEVKlTQ+vXrE9yMXb16dWXNmlUdO3bUc889p7feeksdO3Z86DJjxf0Vrnbt2rpz546+\n+eYbzZs3TwULFtTAgQMdBmqJiYlRjx49NHXq1ES7dsVvx7jWr18vT0/PBDd4O/v5+EJCQjRhwgSN\nGjVKHTp0ULp06eTt7a3Jkyfbb+Tu1q2b7t69q+HDh+v27dsqUKCAPvzwQ/3666/6z3/+89CBUT7/\n/HMNGzZMEydO1Llz55QjRw69/fbb9ofv5syZU9HR0Ro8eLD69eun27dvy2azafTo0Q7rmNQ+8Kj1\nTJs2raKiojR79mwtXLhQ33//vW7duqUXX3xRbdu2VZMmTey/QGfIkEHTp0/X4MGDNWLECF29elWF\nChXSl19+ab8ITm5dnGnfuJ/NlCmTRo8erYEDB6pDhw72bNyMGTPUsmVLbd++XRUrVlRwcLBCQkI0\nZMgQbd682f4g+9j5POm6OOPzzz9X6dKl9e2336pPnz66du2a8uXLpwYNGui9995zuD923LhxGj58\nuKZMmaLz58+rQIEC+uSTT9S8eXN7mdjBkCZMmKDvvvvOPhjD4MGDlT9//oe288POQ0WLFtW0adM0\nePBgdezYUV5eXgoLC9Mnn3xi714Yt7zVatXMmTM1dOhQde3aVcYYFSlSRFFRUQn2ycTEnd6iRQv1\n799f77//viZNmqQOHTrI09NT8+bNU1RUlDJnzqzw8HD7DwVJsVgs9iyL9CBD9/zzz6t06dJq166d\n/SIzd+7cmjVrloYMGaI+ffro9u3bevnllxNs9w8++ECjR49Wy5Yt9f333ytv3rz2HzBKlixpP6cF\nBwfLw8NDpUuXdrifypk2ypgxo2bMmKEhQ4Zo0KBBunLlivLnz68uXbro3XffdVi3xzm2k7PvJlb2\n1Vdfta9Djx49ZLFY5Ovrq2nTpjk84y9+Wz3u/pHUOsZOr1+/vu7evavo6GhFR0crffr0CgkJUefO\nnZMMaJ/k3Bx/eqtWreTl5aUpU6Zo6tSp8vf3V7du3RLcI/qo+SS37NM478ad9uWXX+rll1/W3Llz\nNX78eOXJk0fvvPOOw0AeiV0/fPXVVxo7dqxmz56tYcOGKWfOnKpRo4Y+/vhjh/nHX3758uU1aNAg\nffPNN2rXrp0sFosCAwM1bdq0J+q2jWeTxTxJqgP/806fPq3du3erUqVKDvcjtG/fXidPntS8efNS\nsXaut3//fjVo0ECrVq2y9ysPDw9XcHBwimRunrbmzZvLZrOpW7duqV0VAAAAJIF70vBQHh4e6tat\nm7p27aoNGzZo06ZNGjhwoFavXq133nkntavncj4+PqpSpYrGjx+f2lVJtn379unQoUNq2bJlalcF\nAAAAD0GQhofKmzevJkyYoPPnz6tjx4768MMPtW3bNg0aNEhvvPFGalcvVfTu3VsxMTH2Z3A9SZcv\nV/rqq6/02WefJWs4cQAAALge3R0BAAAAwI2QSQMAAAAAN0KQBgAAAABuhCH4AQAAALjEr+WqpNqy\ni/y4ItWWnVxk0gAAAADAjRCkAQAAAIAbobsjAAAAANewkCNyBq0EAAAAAG6EIA0AAAAA3AjdHQEA\nAAC4hsWS2jV4JpBJAwAAAAA3QiYNAAAAgEtYPMikOYNMGgAAAAC4ETJpAAAAAFyDIfidQisBAAAA\ngBshSAMAAAAAN0J3RwAAAACuwRD8TiGTBgAAAABuhEwaAAAAANdgCH6nkEkDAAAAADdCkAYAAAAA\nboTujgAAAABcwsLAIU4hkwYAAAAAboRMGgAAAADX8CBH5AxaCQAAAADcCEEaAAAAALgRujsCAAAA\ncA0GDnEKmTQAAAAAcCNk0gAAAAC4Bpk0p5BJAwAAAAA3QiYNAAAAgEtYGILfKbQSAAAAALgRgjQA\nAAAAcCN0dwQAAADgGnR3dAqtBAAAAABuhEwaAAAAANdgCH6nkElLRTabTdu2bUv0vVOnTslms+n0\n6dP2aRs2bFDDhg3l5+enwMBAtWzZUgcOHHBVdQEAAAC4AEGaG7PE+aVh//79atu2rd544w0tXrxY\n0dHRypcvn5o1a+YQyAEAAAB4thGkPSOWLFmicuXKqUGDBipYsKBeffVV9e3bV7ly5dLSpUtTu3oA\nAADAI1ksllT7e5ZwT9ozwmKx6Oeff9b58+f1/PPP26dPmjRJXl5eqVgzAAAAACmJIO0ZUbduXUVH\nRyssLEwhISEqW7asQkNDVbBgwdSuGgAAAOAcj2cro5Va6O74jChcuLDmzJmjKlWqaPv27erXr59e\ne+01dejQQbdu3Urt6gEAAABIIQRpz5DChQtr4MCB2rx5s6ZNm6ZGjRpp9erVGjx4cGpXDQAAAEAK\nobvjM2LAgAF68803ZbVa5eHhocDAQAUGBsrLy0vr1q1L7eoBAAAAj2YhR+QMWukZsWHDBs2bNy/B\n9MyZMyt79uypUCMAAAAATwOZtFS2Z88e3bx502FaUFCQJMkYY5/Wtm1bderUSZ6enqpZs6bSpUun\nHTt26JtvvtGAAQNcWmcAAADgsTBwiFMI0lKRxWJJ9H6ylStXysPDw+F5DlWqVFFkZKQmTpyo6Oho\n3blzR1arVf3791fFihVdWGsAAAAAT5PFxE3XAAAAAMBTcqzeO6m27Je/m5Jqy04u7kkDAAAAADdC\nkAYAAAAAboR70gAAAAC4BkPwO4VWAgAAAAA3QiYNAAAAgGswBL9TyKQBAAAAgBshSAMAAAAAN0J3\nRwAAAAAuYfEgR+QMWgkAAAAA3AiZNAAAAACuYWHgEGeQSQMAAAAAN0KQBgAAAMA1LJbU+0uGM2fO\nqE2bNipZsqQiIiI0ZcoU+3sHDx7U22+/LT8/P9WrV08HDhxI6VYiSAMAAACAuD7++GN5eXlp/vz5\n6tGjh4YNG6bVq1frxo0batWqlUqVKqV58+bJz89PrVu31s2bN1N0+QRpAAAAAPBfly9f1p49e/TB\nBx/oxRdfVEREhMqXL6/Nmzdr2bJlypgxo7p06aJChQqpZ8+e8vLy0vLly1O0DgRpAAAAAFzDwyP1\n/pyUIUMGZcyYUXPnztXdu3d19OhR7dy5U0WLFtWePXtUsmRJh/IBAQHatWtXyjZTis4NAAAAAJ5h\nnp6e6t27t6Kjo1WiRAlVr15dFSpUUJ06dfTnn38qd+7cDuVz5Mihs2fPpmgdGIIfAAAAgEtYnpEh\n+I8cOaLw8HC1aNFCv/zyiz7//HOVKVNGN2/elKenp0NZT09P3b59O0WXT5AGAAAAAP+1adMmzZkz\nR+vXr5enp6eKFSumM2fOaPTo0XrxxRcTBGS3b99WhgwZUrQOdHcEAAAAgP86cOCAXn75ZYeMWdGi\nRXX69Gnlzp1bf/31l0P5c+fOKVeuXClaB4I0AAAAAK7hYUm9Pyflzp1bx48f1927d+3Tjh49qoIF\nC8rPz087d+50KL9r1y75+fmlWBNJBGkAAAAAYBceHq60adPq008/1bFjx7R27VqNHTtWzZo1U+XK\nlXXlyhV9+eWXOnLkiL744gtdv35d1apVS9E6EKQBAAAAcA2LR+r9OSlTpkyaPHmy/vrrL9WrV08D\nBgxQ27ZtVa9ePWXKlEljx47V9u3bVadOHe3bt0/jx49P8XvSLMYYk6JzBAAAAIBEnHjvo1Rb9osT\nI1Nt2clFJg0AAAAA3AhD8AMAAABwjWfkOWmpjUwaAAAAALgRMmkAAAAAXMKSjKHw/8nIpAEAAACA\nGyGTBgAAAMA1uCfNKWTSAAAAAMCNEKQBAAAAgBuhuyMAAAAA1/AgR+QMWgkAAAAA3AiZNAAAAAAu\nYSGT5hRaCQAAAADcCEEaAAAAALgRujsCAAAAcA2ek+YUMmkAAAAA4EbIpAEAAABwDTJpTiGTBgAA\nAABuhCANAAAAANwI3R0BAAAAuAbPSXMKrQQAAAAAboRMGgAAAACXsDBwiFPIpAEAAACAGyGTBgAA\nAMA1yKQ5hUwaAAAAALgRgjQAAAAAcCN0dwQAAADgGh50d3QGmTQAAAAAcCNk0gAAAAC4hoUckTNo\nJQAAAABwIwRpAAAAAOBG6O4IAAAAwCUsDBziFDJpAAAAAOBGyKQBAAAAcA0PckTOoJUAAAAAwI2Q\nSQMAAADgGhbuSXMGmTQAAAAAcCMEaQAAAADgRujuCAAAAMAlLHR3dAqZNAAAAABwI2TSAAAAALgG\nQ/A7hVYCAAAAADdCkAYAAAAAboTujk/BjRs3NHbsWK1YsUKnT59WxowZFRQUpPbt2+vVV1997PlO\nnTpVs2fP1okTJ5Q1a1aFhoaqY8eOypkzZwrWHgAAAHhKGDjEKWTSUtj169fVoEEDff/99+ratauW\nL1+uiRMnysvLSw0aNNCpU6cea75Tp07VpEmT9K9//UsrVqxQZGSkjh07pvfffz+F1wAAAABAaiJI\nS2GRkZG6cOGC5s6dq4oVK+qFF15QsWLF1L9/f/n6+mrSpEmPNd8FCxbo3XffVWhoqPLlyyc/Pz8N\nGTJEP//8s/bu3ZvCawEAAAA8BRZL6v09Q+jumIKMMVqwYIFatWqlTJkyJXh/4MCBypIliyRp+/bt\n6t+/vw4fPqyXXnpJH330kSpXrixJ6t69uyTp4MGDOnfunGbNmiWLxaLt27erYcOGSpcunSQpT548\nWrp0qQoUKOCiNQQAAADwtBGkpaATJ07o/PnzCggISPT92HvHzp07pzZt2qhTp04qX768du3ape7d\nuytHjhwqWbKkJGnRokUaNWqUcubMqRdffFFNmzZVt27dFBoaqtDQUJUpU0ahoaEqVKiQy9YPAAAA\nwNNHkJaCLly4IIvFomzZstmnbdq0SR9++KH9df78+fXaa6+pbNmyatSokSSpYMGCOnTokKZMmWIP\n0ooXL66KFSvaP/fmm28qR44cmjx5spYsWaIFCxYoXbp0+vDDD9WmTRvXrCAAAADwBCw8J80pBGkp\nKEuWLDLG6PLly/ZpAQEBWrRokSRpxYoVmjVrlo4cOaK1a9fK39/fXu7evXt65ZVX7K/z58+fYP7l\ny5dX+fLldf36dW3atEmzZ8/W8OHD9eqrr6pSpUpPcc0AAAAAuApBWgp66aWXlC1bNu3atUs+Pj6S\npPTp06tgwYKSpBw5csgYo/v37+uNN95IkAFLm/b/Noenp6f9/zNnzmjMmDHq2bOn0qVLp+eee04R\nERGKiIhQgwYNtGnTJoI0AAAAuL9nbACP1EK+MQWlSZNGderU0ZQpU3Tt2rUE7585c0YWi0WvvPKK\njh07poIFC9r/Vq1apcWLFyc6X09PT3333Xdav359gvcyZcqk7Nmzp/i6AAAAAEgdBGkprF27dsqZ\nM6caNGigFStW6OTJk9q7d6969eqlyMhIlSpVSg0bNtT+/fs1bNgwHT9+XIsXL9bQoUMT7eIoSc8/\n/7waNGigHj16KDo6Wr///rsOHjyo4cOHa9++fapbt66L1xIAAAB4DB6W1Pt7htDdMYVlyJBB06dP\n15QpUzR69GgdP35cnp6e8vX11ciRIxUeHi5JGjNmjL7++mtNnDhRefLkUffu3fX6668nOd+ePXuq\nQIECmjlzpgYMGKC0adMqMDBQM2bMUN68eV21egAAAACeMosxxqR2JQAAAAD87zvz7wGptuy8vbum\n2rKTi0waAAAAANdg4BCncE8aAAAAALgRMmkAAAAAXIKHWTuHVgIAAAAAN0KQBgAAAABuhO6OAAAA\nAFzDQo7IGbQSAAAAALgRMmkAAAAAXMODIfidQSYNAAAAANwIQRoAAAAAuBG6OwIAAABwCYuF7o7O\nIJMGAAAAAG6ETBoAAAAA12AIfqfQSgAAAADgRsikAQAAAHANhuB3Cpk0AAAAAHAjBGkAAAAA4Ebo\n7ggAAADANRiC3ylk0gAAAADAjZBJAwAAAOASFgYOcQqZNAAAAABwIwRpAAAAAOBG6O4IAAAAwDUs\n5IicQSsBAAAAgBshkwYAAADANRiC3ylk0gAAAADAjRCkAQAAAIAbobsjAAAAANfgOWlOIZMGAAAA\nAG6ETBoAAAAAl7B4kCNyBq0EAAAAAG6ETBoAAAAA1+Bh1k6hlQAAAADAjRCkAQAAAIAbobsjAAAA\nANdgCH6nkEkDAAAAADdCJg0AAACAS1gsZNKcQSYNAAAAANwIQRoAAAAAuBG6OwIAAABwDbo7OoVM\nGgAAAAC4ETJpAAAAAFzDgxyRM2glAAAAAHAjZNIAAAAAuAb3pDmFTBoAAAAAuBGCNAAAAABwI3R3\nBAAAAOASFro7OoVMGgAAAAC4ETJpAAAAAFyDIfidQisBAAAAgBshSAMAAAAAN0J3RwAAAACuwcAh\nTiGTBgAAAABuhEwaAAAAANdg4BCn0EoAAAAA4EYI0gAAAADAjdDdEQAAAIBLWDwYOMQZZNIAAAAA\nwI0QpAEAAABwDYsl9f4eU6tWrdS9e3f764MHD+rtt9+Wn5+f6tWrpwMHDqREyzggSAMAAACARCxd\nulTr16+3v75x44ZatWqlUqVKad68efLz81Pr1q118+bNFF0uQRoAAAAA17B4pN5fMl26dElff/21\nfH197dOWLl2qjBkzqkuXLipUqJB69uwpLy8vLV++PCVbiSANAAAAAOIbMGCA3njjDRUuXNg+be/e\nvSpZsqRDuYCAAO3atStFl02QBgAAAABxbNq0STt27FDbtm0dpv/555/KnTu3w7QcOXLo7NmzKbp8\nhuAHAAAA4BLPwhD8t2/fVp8+ffTZZ5/J09PT4b2bN28mmObp6anbt2+naB3IpAEAAADAf40cOVI+\nPj4qW7ZsgvfSp0+fICC7ffu2MmTIkKJ1IJMGAAAAwDWeYCh8V1m2bJn+/vtv+fv7S5Lu3LkjSVqx\nYoVq1Kihv/76y6H8uXPnlCtXrhStA5m0R/jpp5+0e/duSZLNZtO2bdsSlImMjFTTpk0lSadOnZLN\nZpO/v3+iac+vv/5aNptNCxYscJi+atUqNWvWTMHBwfZnLsybNy/JerVo0SLBPAAAAAA8menTp2vx\n4sVatGiRFi1apPDwcIWHh2vhwoUqUaJEgkFCdu3aJT8/vxStA0HaI7Rt21bHjh17ZDlLvF8F7t69\nq02bNiUot3btWnl4ODZ7VFSUOnXqpJCQEEVHR2vJkiWqW7euvvzyS02aNMmhrDFGn3/+uTZu3Jj8\nlQEAAADwUC+88IIKFixo//Py8pKXl5cKFiyoKlWq6MqVK/ryyy915MgRffHFF7p+/bqqVauWonWg\nu+MjGGMe63OlSpXSmjVrFBoaap925MgRXbt2TXnz5rVP+/nnnzVq1CgNHjxYVatWtU+vX7++MmbM\nqH79+umdd96Rh4eHzp49qy5duujkyZPKkiXL468UAAAAkBoe43ll7iRTpkwaM2aMPvvsM3377bey\nWq0aP34896S5UtOmTXX69Gl1795dW7ZsSZAte5iIiAiNGTPGYdqaNWv02muvad26dfZp8+fPV+HC\nhR0CtFjVq1dXcHCwPfN28OBB5cuXTyNGjNBbb731eCsFAAAAwGn9+/d3eF28ePGH3paUEp7tUPYp\ni4yMVN68edWzZ0/17NnT6ayaxWJRmTJldPXqVe3bt88+fdWqVapUqZLDfPbs2ZPggXix0qZNqzx5\n8thfh4WF6auvvlK2bNkec40AAACAVORhSb2/ZwiZtIfImjWrPDw8lClTJmXKlEmS1LJlywQZtTt3\n7iggIMBhWoYMGRQSEqK1a9eqePHiOnv2rE6cOKGgoCCHchcuXFDWrFkdpr322ms6d+6c/fWECROS\nDOQAAAAA/G8hSEumfv36ydfX12HalClT9MsvvyQoGxERocmTJ+vjjz/WmjVrVLFiRaVJk8ahTNas\nWXXlypUE87t3754kqXLlyrp//34KrwUAAAAAd0WQlky5c+dWwYIFHaYl1f2wYsWK6tWrl06dOqU1\na9aoYcOGCcr4+vpqx44dDtPy5ctn//9xBy4BAAAA3E1yxnj4J+OetEd4kh0pe/bs8vf31+LFi7Vv\n3z6VK1cuQZm6devql19+0dq1axO8d/bs2cdeNgAAAIBnE5m0R3juued09OhRXbx40enPxM1+hYeH\nKzIyUmXKlEl0aE6r1apPPvlEn3zyiVq1aqVKlSopffr0+uGHHzR69Gjly5dP+fPnT5F1AQAAAFLV\nMzaAR2ohSHuEhg0batCgQTp27JjTWbW45SIiIjRw4EBVqlQp0fcl6d1335XNZtPkyZM1bdo0Xb9+\nXS+99JKaNGmiJk2a2ActSWoZAAAAAP53WAw3PQEAAABwgUuLlqXasrPWqp5qy04u7kkDAAAAADdC\nkAYAAAAAboR70gAAAAC4hoUckTNoJQAAAABwI2TSAAAAALgEI5Q7h0waAAAAALgRgjQAAAAAcCN0\ndwQAAADgGh50d3QGmTQAAAAAcCNk0gAAAAC4BgOHOIVMGgAAAAC4ETJpAAAAAFyDh1k7hVYCAAAA\nADdCkAYAAAAAboTujgAAAABcwsIQ/E4hkwYAAAAAboRMGgAAAADXYAh+p5BJAwAAAAA3QpAGAAAA\nAG6E7o4AAAAAXMODHJEzaCUAAAAAcCNk0gAAAAC4hIWBQ5xCJg0AAAAA3AhBGgAAAAC4Ebo7AgAA\nAHANBg5xCq0EAAAAAG6ETBoAAAAA12DgEKeQSQMAAAAAN0ImDQAAAIBreJBJcwaZNAAAAABwIwRp\nAAAAAOBG6O4IAAAAwCUsFnJEzqCVAAAAAMCNkEkDAAAA4BoMwe8UMmkAAAAA4EYI0gAAAADAjdDd\nEQAAAIBr8Jw0p5BJAwAAAAA3QiYNAAAAgGswBL9TaCUAAAAAcCMEaQAAAADgRujuCAAAAMAlLAwc\n4hQyaQAAAADgRsikAQAAAHANC5k0Z5BJAwAAAAA3QiYNAAAAgGuQSXMKmTQAAAAAcCMEaQAAAADg\nRujuCAAAAMAlLB7kiJxBKwEAAACAGyGTBgAAAMA1yKQ5hVYCAAAAADdCkAYAAAAAboTujgAAAABc\ng+ekOYVMGgAAAAC4ETJpAAAAAFzDg0yaM8ikAQAAAIAbIZMGAAAAwCUsFnJEzqCVAAAAAMCNEKQB\nAAAAgBuhuyMAAAAA12AIfqeQSQMAAAAAN0ImDQAAAIBrMAS/U8ikAQAAAIAbIUgDAAAAADdCd8cn\nFB4ertOnTztMs1gsCggIUJkyZRQZGSmLxSJjjDw8PJQlSxaFhYWpU6dOypUrl06dOqWIiAiHz6dP\nn7Vt8aEAACAASURBVF7e3t5q3bq1QkND7dOnTp2q2bNn68SJE8qaNatCQ0PVsWNH5cyZ0yXrCgAA\nADwRBg5xisUYY1K7Es+y8PBwvffee6pWrZrD9P/P3r2HRVnmfxz/DHISMZBRUHQszAgzRTwjloa2\nrcdsLbVNtGwXI1OrzSXDs667Crq/Wk+blqe0dRM1slxNLS3DtDx2IBNEMxPMA5IgA8z8/jAnJ7WG\nxJlHfb+ua67Leeae576fKb348vk+9/j4+GjRokXasmWLZs6cKbvdLrvdrry8PD3//POqWbOm5s+f\nr2+//VadO3fW8uXLVbt2bUlScXGxFi5cqNdff11r1qyRxWLRokWLNH/+fI0bN0633Xab8vPzlZqa\nqjNnzmjVqlWeuHQAAACgQs5m7fPY3P5RkR6bu6Jod6wEgYGBMpvNTo+bbrpJ0rliLSQkRGazWTVr\n1lTjxo2VlJSkrVu3qrCw0HGOGjVqON5br149JScny8/PT++9954kadWqVXrsscfUoUMHhYeHq1mz\nZpo+fbq++uor7dmzxyPXDQAAAFSEyeTlsce15Npa7XXCy8tLJpNJPj4+lx3j7X2uE9XPz0/SuRbK\nTz75RKWlpY4xYWFhevvttxUVFXV1FwwAAADAbSjS3Cw3N1dz585VbGys/P39LznmzJkzmj59usrK\nytSuXTtJUkJCgtatW6cOHTpo5MiRysjIUEFBgRo0aCBfX193XgIAAACAq4h70q5QfHy8jh8/Li+v\nn+pdk8mkjz76SPPmzdOsWbPk7+8vu92usrIylZeXq2XLlpoyZYrq1Knj2DikatWqjvcXFxerdu3a\n+utf/6quXbs6jn/wwQdasGCBtm3bprKyMvn4+OjJJ5/UE0884dZrBgAAAH6Lkq+zPTa33223emzu\nimJ3x0owfPhw3XvvvU7HzqdkTZo0UVpamqRzbY4hISFOBdl5c+fOVVhYmCSpWrVqCgkJuWjMXXfd\npbvuuktFRUXKzMzUsmXL9OKLL6phw4bq3LlzZV8WAAAAAA+gSKsEISEhslgsl3zNz8/vsq+dZzKZ\nFB4ervDw8Eu+fvToUc2ZM0cpKSny8fFRQECAOnXqpE6dOqlfv37KzMykSAMAAIDxeXG3lSv4lK4B\nvr6+euONN7R58+aLXgsMDFSNGjU8sCoAAAAAVwNJmgH82m2BISEh6tevn1544QU988wziouLU2Fh\nod59913t3btXkyZNctNKAQAAgN/OxJdZu4Qi7QpVxv9orpwjJSVF9erV09KlSzVlyhR5e3urZcuW\nWrJkieNLsAEAAABc+9jdEQAAAIBbWHNyPTa3b4NbPDZ3RZGkAQAAAHAPNg5xCZ8SAAAAABgISRoA\nAAAA92DjEJeQpAEAAACAgVCkAQAAAICB0O4IAAAAwD1od3QJSRoAAAAAGAhJGgAAAAC3MHmRpLmC\nJA0AAAAADIQiDQAAAAAMhHZHAAAAAO5hIiNyBZ8SAAAAABgISRoAAAAA92ALfpeQpAEAAACAgZCk\nAQAAAHAPtuB3CUkaAAAAABgIRRoAAAAAGAjtjgAAAADcwsQW/C7hUwIAAAAAAyFJAwAAAOAebBzi\nEpI0AAAAADAQijQAAAAAMBDaHQEAAAC4RbG/n8fmru6xmSuOJA0AAAAADIQiDQAAAAAMhCINAAAA\nAAyEIg0AAAAADIQiDQAAAAAuYLVa9cILL6hVq1a66667NH/+fLfOz+6OAAAAAHCBKVOm6IsvvtDi\nxYt1+PBhJScnq27duvrd737nlvlNdrvd7paZAAAAANzQCgsLPTZ39equbcJfXFystm3b6pVXXlHL\nli0lSbNnz1ZmZqYWLVp0NZfoQLsjAAAAAPwoKytL5eXlatasmeNYixYttGfPHretgSINAAAAAH50\n7NgxBQcHy9v7pzvDzGazSkpKdPLkSbesgSINAAAAAH5UXFwsX19fp2Pnn1utVresgSINAAAAAH7k\n5+d3UTF2/nnVqlXdsgZ2dwRwVQ2YucTTS7hmLBryiKeXAADADS8sLEynTp2SzWaTl9e5TOv777+X\nv7+/brrpJresgSQNAAAAAH7UqFEjeXt7a9euXY5jn3zyie688063rYEiDQAAAAB+5O/vr/vvv19j\nx47V3r17tX79es2fP18DBw502xpodwQAAACAC4wcOVLjx4/XwIEDVb16dQ0fPlydO3d22/x8mTWA\nq4p70lzHPWkAgOvdtfBl1kZAuyMAAAAAGAhFGgAAAAAYCEUaAAAAABgIRRoAAAAAGAhFGgAAAAAY\nCEUaAAAAABgIRRoAAAAAGAhfZg0AAADALUqr+Hh6CdcEkjQAAAAAMBCSNAAAAABuYbd7egXXBpI0\nAAAAADAQijQAAAAAMBDaHQEAAAC4hY1+R5eQpAEAAACAgZCkAQAAAHALO0maS0jSAAAAAMBAKNIA\nAAAAwEBodwQAAADgFrQ7uoYkDQAAAAAMhCQNAAAAgFuwBb9rSNIAAAAAwEBI0gAAAAC4BUGaa0jS\nAAAAAMBAKNIAAAAAwEBodwQAAADgFmzB7xqSNAAAAAAwEJI0ANc1c2CA+sU1V1R4qEwmk/Z9d0yv\nb9mhY6d/cIwJ8PXRQ7HNFHNLPVX19VFO3vf6b+YuHTh2woMrBwDg+mMTSZorKpSkxcfHKyoqyvG4\n88471aVLFy1cuPBqra/CsrKytHPnzko73zfffKPNmzc7nsfHx2vVqlUXjVu5cqXi4+Mdz6OiotSo\nUSMdPXr0orFLly5VVFSUZsyY4XT8448/1uDBgxUbG6umTZuqR48emj9//mVj4ZSUlIvOAeAnPlW8\nlHx/J91SK0SLNm/XvA1bVat6NY3s1Vn+Pj/9jurpbh3V7Oa6Wpa5Uy+t2awym13P9+qs0JsCPbh6\nAABwo6pwu+OoUaO0ZcsWbdmyRRs2bNDgwYM1depUZWRkXI31VdiQIUN08ODBSjtfSkqK9uzZ49JY\nk8nk9Nzb21sbNmy4aNyGDRvk5eX80a9cuVKPP/64GjRooIULF2rt2rUaPHiw5s+fr7/97W8XnWPu\n3LlKT0+vwJUAN57IOqEKvSlQr2zcqu3Z32jXwW81c+2HCgkMUPMIiyTp9jqhiqxdU6++/7Ey9+Xq\n88NH9dKazfIymXR3o1s9fAUAAOBGVOEiLTAwUGazWWazWWFhYerVq5diY2O1bt26q7G+CqvsmxGv\n5HytWrXSxo0bnY798MMP2rVrlxo1auQ4dvz4cU2aNEnPPPOMkpOTFRkZqTp16qh79+765z//qf/8\n5z86ceKE4/3Dhg3TvHnzFB4e/pvXBtwIfLyrSJLOlpY5jv1QYpUkVff3lSQdOHZcE1as02ff/JR6\nl9tsssvueD8AAKgcdrvdY49rSaVsHOLt7S1f33M/8CQkJGjSpEnq3Lmz4uPjVVRUpLy8PA0fPlxt\n2rRR27ZtNWnSJJWWlko6lyAlJCRozpw5at26tdq3b68333xTa9euVXx8vFq3bq20tDTHXFarVamp\nqerYsaNiYmKUlJSkvLw8x9xHjhzRyJEjNXLkSEnSvn37NGDAAEVHR6tLly5aunSp41wzZszQkCFD\n1L9/f7Vp00affPKJ03WNHDlS27dv18yZMzVgwIAKfy6dOnXStm3bdObMGcexTZs2qVWrVqpWrZrj\n2DvvvCNvb289+uijF52jRYsWWrNmjUJCQiRJhw8fltVq1cqVK1W3bt0Krwm4kXx26DsdOXlafdvF\nqGb1agoK8NeAu1vqrLVUnx44LEmylpUrJ++47Ha7TCaTwoKqa3DndjLJpM1fZnv4CgAAwI3oijYO\nKSsr08aNG/Xhhx9qypQpjuMrVqzQ/Pnz5ePjIx8fHw0YMEARERFasmSJjh8/rlGjRsnLy0svvPCC\nJGnXrl26+eablZ6ertdee03jxo1T48aNNWfOHO3du1cpKSnq3r27oqKiNGbMGO3cuVOpqakKCgpS\namqqkpKStGLFCs2YMUP333+//vSnP6lXr14qKSlRYmKievfurb/97W/Kzs7WqFGjFBgYqJ49e0qS\nNm7cqPHjx6tp06Zq0KCB0/WlpKTowIEDat68uZKSkn7xs7hUdR4ZGanatWvrgw8+0O9//3tJ0rvv\nvqtOnTo5tYfu3r1b0dHRqlLl0r+1t1gsjj9HRUVpzpw5v7gWAOeU2Wx65b2teqZbR6Ul3C9JKi0r\n1z/feV/fF565aPzAu1upY+OGkt2u9G179O2JAncvGQCA65rtGku0PKXCRdrYsWM1fvx4SVJJSYmq\nVq2qQYMGqVu3bo4x99xzj6KjoyWdu/8qPz9f6enpCgwMVMOGDTVmzBglJSXpmWeekXSuwBk9erT8\n/PzUp08fLVy4UMOGDVNkZKQiIyM1ffp05eTkKDw8XBkZGXrllVfUqlUrSVJaWpo6duyoLVu2KC4u\nTl5eXgoMDFRgYKCWL18us9msoUOHSjpX7DzxxBNasGCBo0gzm83q06fPJa81MDBQPj4+CggIUPXq\n1S/5GZxXXl6uWrVqXXSO+Ph4bdy4Ub///e9ltVr10UcfacyYMU5F2smTJx1J2XkDBw50uhdu4sSJ\n6t69+y/9pwFueD+/LzSyTi2N6HGPvjpyTP/b/aXsdrvuaXybhnfpoLS33tPXR485jX//i/3K3Jer\n6JvD1bt1U3lX8dLKbXvdeQkAAAAVL9KGDx+ue++9V5Lk6+ur0NDQi34wurANLycnRxEREQoM/GmX\ntJiYGJWXlzs2+KhZs6b8/PwkSf7+/jKZTE73W/n5+clqtSo3N1d2u11NmjRxvBYUFKSIiAhlZ2cr\nLi7OaR3Z2dnKyspSTEyM45jNZpOPj4/jeb169Sr6ETh9BuetXbtWr7/++kVjO3XqpKFDh8pmsykz\nM1ORkZEXFWRBQUEqLCx0OjZ16lRZrefunenfv7/KysoE4PJ6tWqiXq1++rdBdrs+P3xUJ34o0vS3\n31O57dxv7j775qjG9P6d/ti+ucYvX+t0jtwft9z/6rt8Va/qp67N7tCq7Z9dc33sAADg2lbhIi0k\nJMSp/e5Szt+fJslRfF3IZrPJbrfLZrNJ0iXb/H6+++HPz3uh8vJyx7l+fjw2NlZjx451aa2uutRn\nYDabLzm2ZcuWMplM+vTTT7VhwwZ17tz5ojFNmzbVyy+/7LgnRpLCwsIcr1+uDRLAT977/Gvt/PE+\ns/OSfhenA/knHAXaefu+O6ZOd0ZKksJr3KQGYTX1YVaO05jcYyd1V1QDBfr7qrC45OouHgCAG4TN\nxi8+XVEpG4f8koiICB04cMApKdq5c6e8vb1Vv379Cp2rfv36qlKlinbv3u04dvLkSR08eFARERGS\nnNudIiIilJubq3r16slischisWjHjh1atGiRy3P+PCWsKC8vL3Xs2FEbNmzQe++9d8kirXv37rJa\nrVqyZMlFr/3www8qKiq6ojUAN4KCorM6+P1Jp8d3J0+rQZhZVbyc/x43rF1LeQXn/k26pZZZf4pv\nqwZhzr9oaVK/jk4VnaVAAwAAbnfVi7T27dvLYrFoxIgR2rdvn7Zu3apJkyapR48eTi2QF7pca1FA\nQIAeeughTZgwQdu2bVNWVpZGjBih8PBwtWvXzjEmJydHBQUF6tmzp86ePavRo0crJydHmzZt0uTJ\nky9579jlBAQE6ODBg44t8H+L+Ph4vfHGG6pZs+Yl2ytr1qypCRMmKC0tTVOmTNEXX3yhw4cPa9Wq\nVfrDH/4gu92uhg0b/ub5gRvVm598puCAqnquR7ya3VJXTeuH66n77tKtYWat2Hbuns/t2Yd0+Pgp\nPXlvnGIjb9GdltpK7BSrZjeHa9lHOz18BQAAXF/sds89riUVand0JVX6+RiTyaTZs2dr4sSJ6tu3\nr6pVq6YePXo4Ng1x9RznJScna+rUqRo2bJhKS0sVFxfn2ElSkh5++GGlpaUpNzdXL730kubOnavJ\nkyfrgQceUHBwsBISEpSYmOjyNT/44INKSUlRTk6O0tPTXU7WLhzXvn17lZeXO6VoPz9P165ddfPN\nN2vevHkaPHiwCgoKVLduXd1333169NFHL9lOeaUpH3C9yz12QpNXvaveraOVdG+cysrLdej4Kf19\n1Xrt++7cpiGl5eWa8uYGPdg2Wn3aNlOgv5++OX5K/3xnk3YfPOLhKwAAADcik5074gFcRQNmXtzG\ni0tbNOQRTy8BAICran/eb+9Ou1INw0J+fZBBXPV2RwAAAACA6yjSAAAAAMBAKrwFPwAAAAD8FjZx\np5UrSNIAAAAAwEBI0gAAAAC4BXsWuoYkDQAAAAAMhCINAAAAAAyEdkcAAAAAbkG7o2tI0gAAAADA\nQEjSAAAAALiFjSDNJSRpAAAAAGAgJGkAAAAA3IJ70lxDkgYAAAAABkKRBgAAAAAGQrsjAAAAALeg\n3dE1JGkAAAAAYCAkaQAAAADcwkaS5hKSNAAAAAAwEIo0AAAAADAQ2h0BAAAAuAXtjq4hSQMAAAAA\nAyFJAwAAAOAWbMHvGpI0AAAAADAQijQAAAAAMBDaHQEAAAC4BRuHuIYkDQAAAAAMhCQNAAAAgFsQ\npLmGJA0AAAAADIQkDQAAAIBbsAW/a0jSAAAAAMBAKNIAAAAAwEBodwQAAADgFmzB7xqTncZQAAAA\nAG7wcfY3Hpu7za0Wj81dUSRpAAAAANyCfMg1FGkAYDB9/2+hp5dwTVn29EBPLwEAgErFxiEAAAAA\nYCAkaQAAAADcgm5H15CkAQAAAICBkKQBAAAAcAu24HcNSRoAAAAAGAhFGgAAAAAYCO2OAAAAANyC\n70lzDUkaAAAAABgISRoAAAAAt2DjENeQpAEAAACAgZCkAQAAAHALkjTXkKQBAAAAgIFQpAEAAACA\ngdDuCAAAAMAt2ILfNSRpAAAAAGAgJGkAAAAA3IIkzTUkaQAAAABgIBRpAAAAAGAgtDsCAAAAcAsb\n3Y4uIUkDAAAAAAMhSQMAAADgFmwc4hqSNAAAAAAwEJI0AAAAAG5BkuYakjQAAAAAMBCKNAAAAAAw\nENodAQAAALiFTbQ7uoIkDQAAAAAMhCQNAAAAgFuwcYhrSNIAAAAAwEAo0gAAAADAQCq13TE+Pl5H\njhz56eTe3rJYLOrXr58GDhxYmVP9ZllZWSouLlZMTEylnC8hIUHbt2+/6Hjt2rX1/vvva+XKlRo5\ncqRMJpPsdrtMJpOqVaumdu3a6emnn1aDBg0kSVFRUU7v9/Hx0W233aaBAwfq/vvvdxxfvXq1Xn31\nVe3fv19Vq1ZVbGysnn32WdWvX79SrgcAzNWrKeGulmpUN0xeJpOyjuRr8ebtyj/9gyTpwTbR6t02\n+rLvH//G/5R1JN9dywUAXENsdDu6pNLvSRs1apS6dOkiSSorK1NmZqZSUlJUo0YN9ezZs7Knq7Ah\nQ4Zo6NChlVakSdKgQYP0+OOPOx3z8voppKxTp47S09Nlt9tlt9t16tQpTZgwQUlJSVq7dq1j3IwZ\nMxzrslqtevvtt5WcnKy6deuqZcuW2rBhg8aNG6cJEyaoadOmKiws1KxZs9S/f3/973//U0BAQKVd\nE4Abk08VL436w73yMpn06nsfq7S8XH1im2nMg/dpxGsZKraWasNn+7Qz91un93lX8dLTXTvo5A9F\n2p/3vYdWDwDA9aHS2x0DAwNlNptlNpsVFhamXr16KTY2VuvWravsqX6Tq3GzYkBAgOOazz9q1Kjh\neN3Ly0shISEym82qWbOmGjZsqL/85S86dOiQsrKyHOOCgoIc769Tp47+9Kc/KSIiQu+++64kadWq\nVerdu7e6du2qevXqqVGjRpo2bZrOnDmj999/v9KvC8CNJ6pumGoHVde/13+kj/cf1I4Dh/XiO5tl\nrl5NLRtYJEknzxQrO+97p0frhvXl7+OtaW+/r7Jym4evAgBgVDab3WOPa4lb7knz9vaWr6+vpHPt\ngZMmTVLnzp0VHx+voqIi5eXlafjw4WrTpo3atm2rSZMmqbS0VJK0cuVKJSQkaM6cOWrdurXat2+v\nN998U2vXrlV8fLxat26ttLQ0x1xWq1Wpqanq2LGjYmJilJSUpLy8PMfcR44c0ciRIzVy5EhJ0r59\n+zRgwABFR0erS5cuWrp0qeNcM2bM0JAhQ9S/f3+1adNGn3zySaV9JueTNj8/P5c/O5PJpN27d6uo\nqMjxuq+vr1atWqUOHTpU2toA3Lh8qlSRJBVbSx3HfjhbIkmqXvXS/15ZzMH6fXQjvbF1t44Xnrn6\niwQA4Dp3VYu0srIyrVu3Th9++KE6derkOL5ixQpNmzZNM2bMkI+PjwYMGKCSkhItWbJEL774ojZt\n2qTU1FTH+F27dunw4cNKT09Xt27dNG7cOC1evFhz5sxRcnKy5s2b50ikxowZo/Xr1ys1NVXLli1T\nWVmZkpKSJJ0rumrXrq2UlBSlpKSopKREiYmJatWqlVavXq3k5GTNmjVLGRkZjrk3btyonj17auHC\nhWratGmlfC55eXl68cUXFRERoVtuueWSY6xWq5YsWaLs7GzFx8dLkh555BHt3btXd999t5599lm9\n8cYbys/Pl8ViUbVq1SplbQBubHsOHdG3Jwr0SPuWqnVToIIC/DXonjY6ay3V9uxDl3xP/7taKr+g\nUGt2fuHm1QIAcH2q9HvSxo4dq/Hjx0uSSkpKVLVqVQ0aNEjdunVzjLnnnnsUHX3upvMNGzYoPz9f\n6enpCgwMVMOGDTVmzBglJSXpmWeekXSuRXH06NHy8/NTnz59tHDhQg0bNkyRkZGKjIzU9OnTlZOT\no/DwcGVkZOiVV15Rq1atJElpaWnq2LGjtmzZori4OHl5eSkwMFCBgYFavny5zGazhg4dKkmyWCx6\n4okntGDBAsf9c2azWX369PnFa54zZ45eeeUVx3OTyaTly5c7NgU5cuSImjdvLrvdLpvNJqvVqkaN\nGmn69OkymUyO9/35z392PC8uLlZwcLCef/55x31qbdq00dKlSzVv3jy99957WrNmjby8vNSvXz+N\nGjXK6VwA8FuUldv07/Uf6a89O+mlx/4gSSotK9fUjA06dvrilKx+zRpqenO4/v3uR7q2GkkAAJ7A\n96S5ptKLtOHDh+vee++VdK4VLzQ09KLioW7duo4/5+TkKCIiQoGBgY5jMTExKi8v18GDByVJNWvW\ndLQF+vv7y2QyKTw83DHez89PVqtVubm5stvtatKkieO1oKAgRUREKDs7W3FxcU7ryM7OVlZWltMm\nIjabTT4+Po7n9erV+9VrfvjhhzVgwACnY3Xq1HH8OSwsTIsXL5Z0roALDg52ut7z/va3vznSOn9/\nf9WqVeuiMdHR0frXv/4lq9Wq7du3a+XKlVq6dKnq169vmB00AVw7fv7vc1R4qF54oLO+/DZfb+/4\nXHa71LlJpJ7rEa+/r3xXX313zGn8fdFRKigq1uYvs925bAAArmuVXqSFhITIYrH84pjz91hJl74n\ny2azOVInSary4z0SF7pw98RLnfdC5eXljnP9/HhsbKzGjh3r0lovJygo6BevuUqVKr/6mUhSaGjo\nZccVFRVp2rRpSkxMVFhYmHx9fRUXF6e4uDjZbDZlZmZSpAGokIu20rfbtfeb73S8sEhT3lyv8h9v\nst5z6Igm9u2iAR1aK+U/bzuGmyS1bGDRR/sOyMZvRgEALiBJc43Hv8w6IiJCBw4cUGFhoePYzp07\n5e3tXeHv/qpfv76qVKmi3bt3O46dPHlSBw8eVEREhCTn3xpHREQoNzdX9erVk8VikcVi0Y4dO7Ro\n0aIrvKrK5+/vr7feestpy/7zqlev7rSbJAC44t29X+mFpat/erz+tmpWD1RO/nFHgXZe1rf5qmcO\ncjrWsE4t3RTgr637ct24agAAjGPcuHFKSEhwOnb48GE99thjiomJUffu3bVly5YKn9fjRVr79u1l\nsVg0YsQI7du3T1u3btWkSZPUo0ePS7YESpevwAMCAvTQQw9pwoQJ2rZtm7KysjRixAiFh4erXbt2\njjE5OTkqKChQz549dfbsWY0ePVo5OTnatGmTJk+efMk2Q0/z8vLSE088oenTp2vu3Lk6cOCAvv76\nay1YsECrV6++6H8OAPg1BUVndeDYCafHkZMFujWspqp4ObdB3h4eqvyCH5yO3Va7lsrLbdqfd9yd\nywYAXMNssnvsUdl27NihZcuWXXTrwJAhQxQaGqr09HT17NlTTz31lI4ePVqhc1dqu6MrG1f8fIzJ\nZNLs2bM1ceJE9e3bV9WqVVOPHj0cm4a4eo7zkpOTNXXqVA0bNkylpaWKi4vT/PnzHfeZPfzww0pL\nS1Nubq5eeuklzZ07V5MnT9YDDzyg4OBgJSQkKDExsVKvubLOM2jQIAUHB+v111/X7NmzJUlNmjTR\n3Llzdccdd1TKOgDc2NI/3q3xD3XRyF736p2dX8hmt+uexg3VsHZNTV/9vtPY+jWDlX+6UOWXaCcH\nAOB6VlpaqrFjxzrtbSFJmZmZ+uabb/Tf//5Xfn5+SkxMVGZmppYvX66nnnrK5fOb7DSGAoCh9P2/\nhR6d/9Yws/rExiiyTi2V2Ww6eOyk3ti6S18dyXcal3x/J1Xz89WY/67x0ErPWfY09+MCwLVi5Sef\neWzuB1reWWnnmjFjhnJzc3XLLbdo27Ztjtul/v3vf+vDDz90bBp4fuyuXbs0b948l89f6RuHAACu\nbdl5x/X3Vet/ddyUNze4YTUAgOvJ9ZAPZWdn6z//+Y8yMjK0dOlSp9eOHTum0NBQp2Nms1l5eXkV\nmoMiDQAAAAB+VFJSctmiqlatWho7dqyGDx+ukJCQi14vLi6+aHd4X19fWa3WCq2BIg0AAACAW1wL\nQdru3bs1YMCAS+4Z8eyzz8pms+mhhx665Hv9/PxUUFDgdMxqtcrf379Ca6BIAwAAAIAftW7dWllZ\nWZd8bcCAAfrss88cG4aUlpbKZrOpefPmeueddxQWFqb9+/c7vef777+v8O7xFGkAAAAA4IK0wBvQ\n9gAAIABJREFUtDSVlJQ4ni9cuFB79+5VWlqaQkNDFR0drblz58pqtTraHj/99FO1bNmyQvNQpAEA\nAABwC9u10O/4C36+KUhwcLD8/PxksVgknUvh6tSpo+eff15PPvmkNm7cqL179+of//hHhebx+JdZ\nAwAAAMD1wMvLS7NmzdKxY8fUu3dvvfXWW5o5c6Zq165dofOQpAEAAABwi+thC/4LXeoLqi0Wi9P3\npP0WJGkAAAAAYCAUaQAAAABgILQ7AgAAAHCL663d8WohSQMAAAAAAyFJAwAAAOAW1/oW/O5CkgYA\nAAAABkKSBgAAAMAtSNJcQ5IGAAAAAAZCkQYAAAAABkK7IwAAAAC3YAt+15CkAQAAAICBkKQBAAAA\ncAsbQZpLSNIAAAAAwEAo0gAAAADAQGh3BAAAAOAWbBziGpI0AAAAADAQkjQAAAAAbkGS5hqSNAAA\nAAAwEIo0AAAAADAQ2h0BAAAAuIWNdkeXkKQBAAAAgIGQpAEAAABwC4I015CkAQAAAICBkKQBAAAA\ncAu24HcNRRoAGMyypwd6egkAAMCDaHcEAAAAAAMhSbtBPZD2qqeXcM1Y+dwgTy8BAADgusAW/K4h\nSQMAAAAAAyFJAwAAAOAWbBziGpI0AAAAADAQijQAAAAAMBDaHQEAAAC4BRuHuIYkDQAAAAAMhCQN\nAAAAgFuQpLmGJA0AAAAADIQkDQAAAIBbsAW/a0jSAAAAAMBAKNIAAAAAwEBodwQAAADgFnQ7uoYk\nDQAAAAAMhCQNAAAAgFuwBb9rSNIAAAAAwEAo0gAAAADAQGh3BAAAAOAWfE+aa0jSAAAAAMBASNIA\nAAAAuAVJmmtI0gAAAADAQCjSAAAAAMBAaHcEAAAA4BZ8T5prSNIAAAAAwEBI0gAAAAC4BTmaa0jS\nAAAAAMBASNIAAAAAuAX3pLmGJA0AAAAADIQiDQAAAAAMhHZHAAAAAG5hp93RJSRpAAAAAGAgJGnw\niLohQRrYoZUa16utcptNew99p8UffKKjpwqdxrWPaqCH2kYrLKi68k8XasXHe/X+F/s9tGoAAABc\nCZuNJM0VhknS4uPjFRUV5Xjceeed6tKlixYuXOjppTlkZWVp586dlXa++Ph4rVq16rKvR0VFafv2\n7Y7nn332mR5//HG1aNFCMTExSkhI0EcffVRp63GXWjcF6u8Pd1e9kGC9vD5T01a/L0n6xx+7q2b1\nao5xbW+7WU93vVs7DhzW31et12eHjmpol7vU7vYID60cAAAAuPoMU6RJ0qhRo7RlyxZt2bJFGzZs\n0ODBgzV16lRlZGR4emmSpCFDhujgwYMemTsvL0+PPvqoWrRooeXLl2vlypVq06aNEhMTtWfPHo+s\n6bfq2aKxfL2raOwba7Tpy2ztPnhEqW+9p7yCH/RI+xaOcY+0b6EtXx3Qwk3btfvgEb28IVNbvjqg\nP8Y19+DqAQAAgKvLUEVaYGCgzGazzGazwsLC1KtXL8XGxmrdunWeXpokz97ouG7dOlksFj355JOK\niIjQLbfcoqeeekqtW7fWihUrPLau36JuSJC+OX5Kx06fcTr++TffqUUDi6RzaVt4SJA+3n/IaUzm\nvlzVDq6u2kHV3bZeAAAAVA673e6xx7XEUEXapXh7e8vX11eSlJCQoEmTJqlz586Kj49XUVGR8vLy\nNHz4cLVp00Zt27bVpEmTVFpaKklauXKlEhISNGfOHLVu3Vrt27fXm2++qbVr1yo+Pl6tW7dWWlqa\nYy6r1arU1FR17NhRMTExSkpKUl5enmPuI0eOaOTIkRo5cqQkad++fRowYICio6PVpUsXLV261HGu\nGTNmaMiQIerfv7/atGmjTz755Io+By8vL3377bc6dMi5aPnHP/6hYcOGXdG53e10cYlqVKsqL5PJ\n6Xid4JsU4OejAD9f1QsJkt1u15ETBU5jvjt5WiaTSeEhQe5cMgAAAOA2hi3SysrKtG7dOn344Yfq\n1KmT4/iKFSs0bdo0zZgxQz4+PhowYIBKSkq0ZMkSvfjii9q0aZNSU1Md43ft2qXDhw8rPT1d3bp1\n07hx47R48WLNmTNHycnJmjdvnrKysiRJY8aM0fr165Wamqply5aprKxMSUlJks4VXbVr11ZKSopS\nUlJUUlKixMREtWrVSqtXr1ZycrJmzZrl1Jq5ceNG9ezZUwsXLlTTpk2v6PPo0qWLfH191bVrVz3+\n+ON65ZVX9PXXXys0NFQhISFXdG532/jZ1wquVlXDu96t0KBABfr7qnvzO9Qsoq4kyd/HWwF+5wrz\nYmup03vP/vg8wNfHvYsGAADAFbPZ7R57XEsMVaSNHTtWMTExiomJUdOmTTVy5EgNGjRI3bp1c4y5\n5557FB0drTvuuEObN29Wfn6+0tLS1LBhQ7Vp00ZjxozR0qVLVVxcLOlcpDp69GhZLBb16dNHxcXF\nGjZsmCIjI9W7d2+ZzWbl5OTo9OnTysjI0Lhx49SqVStFRkYqLS1NBw4c0JYtWxQUFCQvLy8FBgYq\nMDBQb731lsxms4YOHSqLxaKOHTvqiSee0IIFCxxrNZvN6tOnj6Kiohxp4G8VEhKi9PR0Pfjgg8rK\nylJaWpp69OihRx99VCdOnLiic19tXiaT02PPoSP6v3c2q2n9cM3+00Na8OQf1aKBRSs+PndvXUlp\nmUw/pmx2/ewv1I/hm82dFwAAAAC4kaG24B8+fLjuvfdeSZKvr69CQ0MdP6yfV7duXcefc3JyFBER\nocDAQMexmJgYlZeXOzb4qFmzpvz8/CRJ/v7+51rlwsMd4/38/GS1WpWbmyu73a4mTZo4XgsKClJE\nRISys7MVFxfntI7s7GxlZWUpJibGccxms8nH56eEp169er/5s7iUsLAwjRs3TuPGjdPnn3+utWvX\navHixRo9erRmzpxZqXNVlj6xzdS33U+fkd1u14PTF+jDrBx9mJWj2kHVVVJWppNnitWvXYzsdulM\niVVFJVZJUsDPituqPyZo518HAAAArjeGKtJCQkJksVh+ccyFidT54utCNptNdrtdNtu5rKVKlSoX\njfHyujhAvFzSVV5e7jjXz4/HxsZq7NixLq31Sr388stq0qSJYmNjJUmNGzdW48aNFR4erilTplTa\nPJVt3e6v9En2N07H6oYEqWHtmtr0RbaOFvz0vWgNwsw6eOxcKnjkRIFMJpNqB1dX7rGfksI6wTfJ\nbrfr8PFT7rkAAAAAVJprq+nQcwzV7lhREREROnDggAoLf/pBf+fOnfL29lb9+vUrdK769eurSpUq\n2r17t+PYyZMndfDgQUVEnPtergtTvYiICOXm5qpevXqyWCyyWCzasWOHFi1adIVXdWk7d+7Ua6+9\ndtHx6tWrG/qetFNFxcrJP+70sJiDNazL3QqvcZNjXD1zsJrdUldb959LQI8WFCq/oFDtIp2/Ey02\n8hZ9d/K0vi903hkSAAAAuF5c00Va+/btZbFYNGLECO3bt09bt27VpEmT1KNHD6cWyAtdbvvNgIAA\nPfTQQ5owYYK2bdumrKwsjRgxQuHh4WrXrp1jTE5OjgoKCtSzZ0+dPXtWo0ePVk5OjjZt2qTJkyer\nVq1aFbqGr776Sh988IHTo6Cg4KJxgwcP1ubNmzVq1Ch9/vnnOnTokN555x2lpaVp0KBBFZrT03Yc\nOKyjJ0/r6W4d1DyintrfHqExvX+no6dOa/WnnzvG/Tdzl9rdfosSO8Wq2S11ldg5VrGRt2jplh0e\nXD0AAAB+K7bgd41h2h1/fu+ZK2NMJpNmz56tiRMnqm/fvqpWrZp69OihZ555pkLnOC85OVlTp07V\nsGHDVFpaqri4OM2fP99xn9nDDz+stLQ05ebm6qWXXtLcuXM1efJkPfDAAwoODlZCQoISExMrctla\nsGCB02YjkvTqq68qNjbWaW3NmjXTwoULNWvWLA0aNEjFxcWO70rr3bt3heb0NGtZuSakr9Oge9ro\n6a4dVFperk9zvtGSDz/V2dIyx7j3Pt8vby8v3d+qieLvvE15BYV68Z3NytyX67nFAwAAAFeZyX6t\nlZWoFA+kverpJVwzVj53bSWVAAAARjVu+VrPzf3gfR6bu6Ku6XZHAAAAALjeUKQBAAAAgIEY5p40\nAAAAANc37rRyDUkaAAAAABgISRoAAAAAt7CRpLmEJA0AAAAADIQiDQAAAAAMhHZHAAAAAG5Bt6Nr\nSNIAAAAAwEBI0gAAAAC4BVvwu4YkDQAAAAAMhCQNAAAAgFuwBb9rSNIAAAAAwEAo0gAAAADAQGh3\nBAAAAOAWtDu6hiQNAAAAAAyEJA0AAACAW7AFv2tI0gAAAADAQCjSAAAAAMBAaHcEAAAA4Ba0O7qG\nJA0AAAAADIQkDQAAAIBb2AjSXEKSBgAAAAAGQpEGAAAAAAZCuyMAAAAAt2DjENeQpAEAAACAgZCk\nAQAAAHALkjTXkKQBAAAAgIGQpAEAAABwCxtJmktI0gAAAADAQCjSAAAAAMBAaHcEAAAA4BZsHOIa\nirQb1MrnBnl6CQAAAAAugSINAAAAgFvYCNJcQpEGuKjv/y309BKuKcueHujpJQAAAFyT2DgEAAAA\nAAyEJA0AAACAW9jsNk8v4ZpAkgYAAAAABkKSBgAAAMAt2IHfNSRpAAAAAGAgFGkAAAAAYCC0OwIA\nAABwCzv9ji4hSQMAAAAAF50+fVrPPfec2rRpow4dOmj69OlOxefhw4f12GOPKSYmRt27d9eWLVsq\nPAdJGgAAAAC3sF0HSdq4ceN04sQJLV26VMePH9ezzz4rs9msgQMHSpKGDBmiqKgopaena/369Xrq\nqae0Zs0a1a5d2+U5SNIAAAAAwEWbN2/WY489pltvvVWtW7dWjx49lJmZKUnKzMzUN998owkTJqhB\ngwZKTExUs2bNtHz58grNQZEGAAAAwC3sdrvHHpUlODhYGRkZOnv2rPLy8vTBBx+ocePGkqQ9e/ao\ncePG8vPzc4xv0aKFdu3aVaE5KNIAAAAAwEVjx47VRx99pObNm6tDhw4KCwvTkCFDJEnHjh1TaGio\n03iz2ay8vLwKzcE9aQAAAADwo5KSkssWVbVq1VJOTo6aNGmip556Svn5+Ro/frzmzp2rwYMHq7i4\nWL6+vk7v8fX1ldVqrdAaKNIAAAAAuMW1sAX/7t27NWDAAJlMpotee+655zR9+nRt3rxZZrNZklRc\nXKzx48frz3/+s/z8/FRQUOD0HqvVKn9//wqtgSINAAAAAH7UunVrZWVlXfK1NWvWqEaNGo4CTZLu\nuOMOnTlzRqdOnVJYWJj279/v9J7vv/9etWrVqtAauCcNAAAAgFvY7J57VIbQ0FCdOnVKJ06ccBzL\nzs5WQECAQkJCFB0drS+++MKpvfHTTz9Vs2bNKjQPRRoAAAAAuKBZs2a69dZblZycrP3792vbtm1K\nTU1V//79JZ1L4erUqaPnn39e+/fv18svv6y9e/fqwQcfrNA8FGkAAAAA4IIqVaro5ZdfVtWqVfXI\nI4/o+eefV/fu3TVs2DBJkpeXl2bNmqVjx46pd+/eeuuttzRz5swKfZG1xD1pAAAAANzkWtg45NeE\nhYXppZdeuuzrFotFixcvvqI5SNIAAAAAwEBI0gAAAAC4hU3XfpLmDiRpAAAAAGAgJGkAAAAA3OJ6\nuCfNHUjSAAAAAMBAKNIAAAAAwEBodwQAAADgFjYb7Y6uIEkDAAAAAAMhSQMAAADgFmwc4hqSNAAA\nAAAwEIo0AAAAADCQq9ruGB8fryNHjvw0mbe3LBaL+vXrp4EDB17NqV2WlZWl4uJixcTEVNo5y8vL\ntWDBAmVkZOjQoUPy9vZWs2bNlJSUpObNm1/RuVevXq1XX31V+/fvV9WqVRUbG6tnn31W9evXr6TV\nw6jM1asp4a6WalQ3TF4mk7KO5Gvx5u3KP/2DJOnBNtHq3Tb6su8f/8b/lHUk313LBQAAuAj7hrjm\nqt+TNmrUKHXp0kWSVFZWpszMTKWkpKhGjRrq2bPn1Z7+Vw0ZMkRDhw6ttCLNbrcrMTFRX331lZ5/\n/nnFxMSoqKhIq1at0sCBA/Xaa68pOvryP0j/kg0bNmjcuHGaMGGCmjZtqsLCQs2aNUv9+/fX//73\nPwUEBFTKNcB4fKp4adQf7pWXyaRX3/tYpeXl6hPbTGMevE8jXstQsbVUGz7bp5253zq9z7uKl57u\n2kEnfyjS/rzvPbR6AAAAVMRVL9ICAwNlNpsdz3v16qXVq1dr3bp1hijSKvvmxaVLl2rHjh16++23\nFR4e7jg+YsQInT59WnPmzNHs2bN/07lXrVql3r17q2vXro5j06ZNU2xsrN5//32n47i+RNUNU+2g\n6pq4Yp2+OJwnSfru5GlNH9hLLRtY9EFWjk6eKdbJM8VO70u4u6X8fbw17e33VVZu88TSAQAAHNg4\nxDUe2d3R29tbvr6+kqSEhATdfvvtev/992Wz2bR69WoVFhZq8uTJ2rp1q0wmk7p3767k5GT5+Pho\n5cqVWrFiheLi4vTqq6/K19dXI0aMkL+/v6ZMmaIffvhBffr00XPPPSdJslqtevHFF/X222+roKBA\nbdu21bhx4xQWFqaEhAQdOXJEI0eO1Mcff6y///3v2rdvnyZNmqTdu3crPDxcCQkJ+uMf/yhJmjFj\nhr788ksVFBTo66+/1syZM9WyZUuna0tPT1fv3r2dCrTz/vKXv8jHx8fxvKJzmUwm7d69W0VFRY7U\nzNfXV6tWrVJISEjl/4eCYfhUqSJJKraWOo79cLZEklS9qt8l32MxB+v30Y205MNPdbzwzNVfJAAA\nACqFWzcOKSsr07p16/Thhx+qU6dOjuMrVqzQtGnTNGPGDPn4+GjAgAEqKSnRkiVL9OKLL2rTpk1K\nTU11jN+1a5cOHz6s9PR0devWTePGjdPixYs1Z84cJScna968ecrKypIkjRkzRuvXr1dqaqqWLVum\nsrIyJSUlSTpXCNWuXVspKSlKSUlRSUmJEhMT1apVK61evVrJycmaNWuWMjIyHHNv3LhRPXv21MKF\nC9W0aVOn6ystLdWXX36pFi1aXPL6g4ODVa1aNUn6TXM98sgj2rt3r+6++249++yzeuONN5Sfny+L\nxeI4L65Pew4d0bcnCvRI+5aqdVOgggL8NeieNjprLdX27EOXfE//u1oqv6BQa3Z+4ebVAgAA4Epc\n9SRt7NixGj9+vKRzhUnVqlU1aNAgdevWzTHmnnvucdyntWHDBuXn5ys9PV2BgYFq2LChxowZo6Sk\nJD3zzDOSzsWko0ePlp+fn/r06aOFCxdq2LBhioyMVGRkpKZPn66cnByFh4crIyNDr7zyilq1aiVJ\nSktLU8eOHbVlyxbFxcXJy8tLgYGBCgwM1PLly2U2mzV06FBJksVi0RNPPKEFCxY4WjPNZrP69Olz\nyWs9deqU7Ha7goODHcdyc3P1wAMPyGQyyW63y2QyaceOHcrIyKjwXG3atNHSpUs1b948vffee1qz\nZo28vLzUr18/jRo1SiaT6cr/g8GQyspt+vf6j/TXnp300mN/kCSVlpVrasYGHTt9cUpWv2YNNb05\nXP9+9yPRVAAAAIzCzk8mLrnqRdrw4cN17733SjrXmhcaGnpRMVG3bl3Hn3NychQREaHAwEDHsZiY\nGJWXl+vgwYOSpJo1a8rP71yLl7+/v0wmk1N7oZ+fn6xWq3Jzc2W329WkSRPHa0FBQYqIiFB2drbi\n4uKc1pGdna2srCynTURsNptTi2K9evUue61BQUGSpNOnTzuOWSwWRzq2a9cu/fWvf3Vc52+ZKzo6\nWv/6179ktVq1fft2rVy5UkuXLlX9+vUNs2MmrtzP/45EhYfqhQc668tv8/X2js9lt0udm0TquR7x\n+vvKd/XVd8ecxt8XHaWComJt/jLbncsGAABAJbjqRVpISIgsFssvjjl/f5okR/F1IZvNJrvdLpvt\n3MYHVX68P+dCXl4Xd25eeN4LlZeXO8718+OxsbEaO3asS2u91Gu33367du7cqfvuu8+x1vPX/913\n3/3muYqKijRt2jQlJiYqLCxMvr6+iouLU1xcnGw2mzIzMynSrhMXbaVvt2vvN9/peGGRpry5XuU/\n7l2759ARTezbRQM6tFbKf952DDdJatnAoo/2HZCNm3MBAICB8LOJawz3ZdYRERE6cOCACgsLHcd2\n7twpb2/vCn8XWP369VWlShXt3r3bcezkyZM6ePCgIiIiJDknFhEREcrNzVW9evVksVhksVi0Y8cO\nLVq0yOU5+/btqxUrVigvL++i144ePfqb5/L399dbb72ltWvXXvRa9erVVaNGDZfXCGN7d+9XemHp\n6p8er7+tmtUDlZN/3FGgnZf1bb7qmYOcjjWsU0s3Bfhr675cN64aAAAAlcVwRVr79u1lsVg0YsQI\n7du3T1u3btWkSZPUo0cPpxbIC11uK8+AgAA99NBDmjBhgrZt26asrCyNGDFC4eHhateunWNMTk6O\nCgoK1LNnT509e1ajR49WTk6ONm3apMmTJ6tWrVour//hhx9WmzZt1K9fP61atUqHDh1SVlaWUlNT\nlZKS4thUpKJzeXl56YknntD06dM1d+5cHThwQF9//bUWLFig1atXKyEhweU1wtgKis7qwLETTo8j\nJwt0a1hNVfFyboO8PTxU+QU/OB27rXYtlZfbtD/vuDuXDQAA8KvsdrvHHteSq9ru6MpGFj8fYzKZ\nNHv2bE2cOFF9+/ZVtWrV1KNHD8emIa6e47zk5GRNnTpVw4YNU2lpqeLi4jR//nzHvV8PP/yw0tLS\nlJubq5deeklz587V5MmT9cADDyg4OFgJCQlKTEys0DX/61//0htvvKHXX39dEydOlMlkUqNGjTRp\n0iTHpiDVqlWr8FyDBg1ScHCwXn/9dcd3rTVp0kRz587VHXfc4fIace1J/3i3xj/URSN73at3dn4h\nm92uexo3VMPaNTV99ftOY+vXDFb+6UKVX6KlFwAAAMZnsl9rZSXgIX3/b6FH5781zKw+sTGKrFNL\nZTabDh47qTe27tJXR/KdxiXf30nV/Hw15r9rPLTSc5Y9zT2SAADA2YPT53ts7uXPPuaxuSvKI19m\nDaDisvOO6++r1v/quClvbnDDagAAACrORjzkEsPdkwYAAAAANzKSNAAAAABuwZ1WriFJAwAAAAAD\noUgDAAAAAAOh3REAAACAW9Du6BqSNAAAAAAwEJI0AAAAAG5hI0lzCUkaAAAAABgIRRoAAAAAGAjt\njgAAAADcgnZH15CkAQAAAICBkKQBAAAAcAu24HcNSRoAAAAAGAhJGgAAAAC3IEhzDUkaAAAAABgI\nRRoAAAAAGAjtjgAAAADcgi34XUOSBgAAAAAGQpIGAAAAwC3Ygt81JGkAAAAAYCAUaQAAAABgILQ7\nAgAAAHALNg5xDUkaAAAAABgISRoAAAAAt2DjENeQpAEAAACAgVCkAQAAAICB0O4IAAAAwC3odnQN\nSRoAAAAAGAhJGgAAAAC3YAt+15CkAQAAAICBkKQBAAAAcAu24HcNRRrgomVPD/T0EgAAAHADMNkp\nZwEAAADAMLgnDQAAAAAMhCINAAAAAAyEIg0AAAAADIQiDQDw/+3de1zOd/8H8NdVKYplHWSl6Gam\nIcspOfyW4jZyDiNqY5NDtI3SGMmUkMOkKRWpHO/d1HK6ZUUm3ESEqblRoaltUQ6du35/uF26XJ3v\nS9/vZa/n47E/rs/1/eP12OPa+r6/38/78yYiIiIRYZFGREREREQkIizSiIiIiIiIRIRFGhERERER\nkYiwSCMiIiIiIhIRFmlEREREREQiwiKNiIiIiIhIRFikERERERERiQiLNCIiImpyz549w5EjR/D0\n6VMAgFQqRWRkJGbPno3Fixfjl19+ETih+KSlpcHHxwf5+fkAgPz8fLi5ucHKygr29vbYtWuXwAnF\nib81UkUs0qjJ5eTkICwsDIWFhQCAkpISrFq1CqNGjYKLiwtOnjwpbEARS0tLQ2lpqezzTz/9hJUr\nVyIoKAgPHjwQMBkRUf1lZ2fjo48+wrJly2QFh6+vL1avXg1tbW1oamrC2dkZly5dEjipeJw5cwZO\nTk7Izs5GeXk5AGDBggU4c+YMvLy8sGDBAoSHh2P//v0CJxUX/tZIVUmkUqlU6BD013H9+nW4uLjA\n0NAQEREReOedd/Dll1/ip59+wvTp09GqVSts27YN/v7+sLOzEzquaPzxxx/4/PPPkZGRgcOHD+Nv\nf/sbQkJCsGnTJvTo0QMtW7bE1atXsWvXLnTq1EnouPQGSEtLQ5cuXaCpqQng+QOBs2fP4u2338aE\nCRPQtm1bgROKQ1BQUL2vnTdv3mtMolq+/PJLVFRUYP369dDU1EReXh4GDx6M4cOHY926dQCAHTt2\n4MSJE4iMjBQ4rTg4OzvD2tpa9ju6efMmRo0aBVdXVyxYsAAAcOTIEYSEhCAuLk7IqKLC3xqpKg2h\nA9Bfy3fffYeRI0dixYoVAIC7d+/iX//6F5ycnLBw4UIAgJ6eHrZu3coirYqNGzdCR0cHJ0+ehJGR\nEQoKCrBlyxYMGjQIoaGhAIBNmzZh/fr1CA4OFjitOMTGxtb72rFjx77GJKqlPg8EoqOj+UDgv377\n7Tfs378fxsbGMDExqfE6iUTShKnE7+zZs9ixY4fsIUBSUhIqKysxbtw42TUDBgxAYGCgUBFF59q1\na1i5cqXs86lTpyCRSDBs2DDZWrdu3ZCZmSlAOvHib41UFYs0alKpqanw8vKSfU5KSoJEIsGIESNk\na7169YKvr68Q8UQrKSkJQUFBMDIykn0uKyvDxx9/LLtm6NCh2Llzp1ARRefgwYM4c+YM3nrrLejo\n6NR4nUQiYZFWBR8INIyfnx86dOiA8PBwrFmzBsbGxkJHUglFRUVo1aqV7PPZs2fRvHlz9OnTR7am\nocFblKrU1NRQdfPTmTNnoKenh65du8rWHj9+jBYtWggRT7T4WyNVxV8lNany8nJoaWnZGd7lAAAg\nAElEQVTJPp85cwatWrVCz549ZWtlZWVo1qyZEPFEq6CgAG3atJF9Pnv2LDQ0NGBjYyNba9WqlaxP\ngYBt27Zh5cqVOHHiBA4cOIDWrVsLHUkl8IFAw82cORNXr17Ft99+i5CQEKHjqIROnTohLS0N7dq1\nw7Nnz3Dq1CkMHDhQ9rYDeL7FtmPHjgKmFJcPPvgAR48exdy5c5GdnY1///vfmDBhgtw1e/bsQffu\n3QVKKE78rZGqYpFGTcrCwgLJycmYPHky8vPzkZycjGHDhkFN7eUZNgcPHkSXLl0ETCk+ZmZmuHnz\nJoyNjVFWVoakpCT07dsX2trasmuSk5NhamoqYErxWbp0KW7evInVq1dj9erVQsdRCXwg0DirVq3C\nvXv3hI6hMmbMmAFvb29cuXIFV65cQVFRET7//HMAQG5uLo4dO4bvv/8e3t7eAicVj6+++gqffvop\njh8/jvv376N169aYM2cOgOf/ne7cuROnTp1iX9Ur+FsjVcUijZrUvHnz4ObmhtOnTyMjIwNqamqY\nNWsWACAjIwMHDhzAzp07G9SM/1fw8ccfw8fHB9OnT0dKSgry8/Px6aefAnj+5vHUqVPYuHEjZs+e\nLWxQkZFIJAgICODxyg3ABwKN07JlSz5caoCRI0eiRYsWiI2NRZs2bbB9+3b06NEDABAaGoqDBw/C\n3d0d48ePFzipeHTr1g2HDx9GfHw81NTUMHz4cOjp6QEArl69isrKSkRHR+ODDz4QOKm48LdGqoqn\nO1KTu3btGg4dOgSJRIIJEybIthisWbMGycnJcHNzk2uEpueioqIQGxsLiUQCZ2dnWR+Vj48Pfvjh\nB0yePBnffPON3FtJooaKiopCRESE7IFAfHw8wsLCMGjQINkDgSVLlmD27NmYPn260HFFIz8/X3bD\nfOjQIbk3jZ06dUK3bt2EiqZynj17hubNm/P/ZaR0KSkpsLS0lG115G+NxIxFGpGKyc7OhpmZmezz\ngwcPoKmpKbtBJHmVlZWyP8AXL15EZWWl7DsTExMe9FANPhCoP6lUCj8/P+zduxdHjx6FqakprKys\n8NZbb0FdXR3Pnj2DVCrFkSNHoK+vL3RcUUlJScHx48ehqakJOzs7WFlZCR1J1C5cuFDva6seikEv\nWVtbIzIykm+9SSWwSKMmlZOTU+9refNcvQEDBmDr1q18Ml8PERERsplBRkZGsLKyQnFxseyENGNj\nY8TFxaFly5YCJ1UNfCCgKCIiAhEREdi4cSN69eoFALCyskJcXBxMTU3x5MkTjB8/HsOGDZONGSHg\nxx9/hJeXF8zNzaGhoYFbt27h66+/houLi9DRRKu+hYVEIsGNGzdecxrVNG3aNIwePRqTJk0SOgpR\nndiTRk3Kzs6uznlBUqmUf2RqYWBggD/++EPoGKJ34MABWTN41TcY8fHxMDU1RW5uLhwdHbFz5072\n8r3i7t27OHHiBLS0tNC/f39Z/xkHWCs6cOAAFi1aJCvQXtWyZUvMnTsXW7duZZFWRWRkJDw8PGQH\nOOzatQubN29mkVaL9PR0oSOoPF1dXSxfvhyBgYFo166d3AmPwPNdBERiwSKNmlRCQoLQEVTe+++/\nDzc3N3Tv3h0mJiYKf2T8/f0FSiYue/bsgaenJ0aPHl3t90ZGRpgzZw7+8Y9/sEirIikpCW5ubrJR\nGeXl5fD395ebZUgvZWVlKRRoVXteAKB37948Oe4VN2/ehIODg+zzxIkTsXLlSvz+++8wNDQUMJlq\nKygowC+//CJ3Giu9ZGFhAQsLC6FjENULizRqUiYmJnVeU1JSgry8vCZIo7pqKjzopZs3b2LAgAFy\nawYGBlBXV5d9HjRoEAICApo6mqht3boVU6ZMgZeXFzQ0NLBhwwasXbuWRVoNdHR08PjxY7zzzjuy\ntVePQC8sLISurm5TRxO1srIyuUJWU1MTLVq0QHFxsYCpVF9aWhpcXV25E6UG8+bNEzoCUb2xSCPR\nOX/+PP/I1IJvyupHS0sLZWVlcmvHjx+X+1xSUiJ3tDwB169fx9q1a6Gh8fzPw6xZsxAaGip3eiG9\nZGlpiZiYGHh5edV4zcGDB9G7d+8mTEVENYmLi8OOHTuQnZ2NmJgYREVFwdDQEK6urkJHI5LDo7mI\nVNDFixfh7u6OMWPG4LfffkNoaCgOHz4sdCxRee+99xAfH1/rNT/99BO6d+/eRIlUQ0lJCVq0aCH7\nrKOjgxYtWuDp06cCphKvGTNmIDo6Gtu2bUNFRYXcd1KpFDt37sSePXtkvVf0UmpqKi5cuCD7RyqV\nIi0tTW6tIScaEtVl9+7dWLt2LcaPHy97iNetWzds27aN81lJdPgmjUjFxMfHY/HixZg0aRJOnjyJ\n8vJyaGho4Ouvv0ZBQQGcnJyEjigKzs7OWLBgAdq3b4+PPvpI4fvExESEhoZiy5YtAqSjN4W1tTVW\nrlwJX19fhIaGokePHtDV1cXjx4+RlpaG0tJSrFq1Cl27dhU6quhUt/Xs1cNVeIgUKVN0dDR8fX1h\na2uL9evXAwDGjBmD1q1bw9vbm9shSVRYpBGpmKCgICxfvhyjR4/G3r17ATx/mm9oaIjAwEAWaf81\ndOhQzJkzBwsXLsSWLVvQq1cv2c1zamoqfv31VyxcuJAN9tV48OABSkpK5NZyc3Pl+vkAjsl4Ydy4\ncfi///s/HDlyBFeuXEF+fj50dXXh6uqKkSNHwsDAQOiIosOTChsuNja2zmsyMjKaIInqysnJQceO\nHRXWTU1N8ejRIwESEdWMRRo1qfpsXeEfmdplZWVVO/TV0tISubm5AiQSr7lz58Le3h4xMTG4cuUK\nHj58CF1dXfTq1Qv+/v547733hI4oShMmTJD7LJVKMW3aNNn4DI7JUKSvrw9nZ2c4OzsLHUWlpKen\nQ0tLCx06dKhzPMtfXWBgYL2uq3qIDcnr0aMHYmNjMX/+fNmaVCrF9u3bYWlpKWAyIkUcZk1NisM4\n/3eOjo5wdHSEk5OT3NDc7777DqdOncKBAweEjkgq7P79+/W+tj6ntb7pGtLHwq1UL92+fRtz5sxB\ndnY2AMDc3BwbNmyo998Iosb49ddf4erqCn19faSnp8PGxgaZmZkoLi5GWFgYj+cnUWGRRqRiUlJS\nMHv2bPTv3x+JiYkYM2YMMjMzce3aNYSEhHD73n/VZ2vQC2PHjn2NSVTT48eP0axZMzRv3lzoKKLW\npUsXqKmpwcLCAjo6OqjpT6pEIuGg3Crc3d3x6NEjLFy4EGpqati0aRPy8/P5kIleu5KSEsTFxeH2\n7duoqKiAubk5Ro8eDR0dHaGjEclhkUakgv744w/s2rULt27dQmVlJczNzTFlyhT2CFXx4ua5bdu2\nkEgktd48c8j6S7///jsWLVqEc+fOQSKRwMbGBr6+vtxCVYPdu3cjISEBly9fRp8+fWBvbw97e3uO\nK6hD7969sXfvXnTq1AnA855HW1tbXLhwAS1bthQ4HRGR8FikEamI+/fvIyIiAosWLYKmpiZGjhyJ\noqIiWX9Qnz59sHr1aqFjikZAQAASExPx9OlTDB06FEOGDEHfvn0VDr8geYsXL8a1a9cwZ84cqKmp\nISwsDDo6OnwLVIcnT54gKSkJx48fx5kzZ9C5c2cMGTIEQ4YMQbt27YSOJzoWFhb4+eef5Q5V6dGj\nBw4fPsx/X6R0V65cQUhICNatWwcdHR307NkTRUVFsu979eqF6Oho9kWSqPDgECIV8J///AeTJ0+G\npaUlCgsLYWBggPv378PNzQ36+vp48OABgoKC8Pe//x12dnZCxxUFT09PeHp64tatW0hISMCGDRuQ\nnZ0NW1tbDB06FAMHDuRWvmqcOHEC27Ztkx0Z36VLF4wYMQJFRUVy89NIXsuWLeHg4AAHBweUlpbi\n7NmzSEhIwJQpU2BgYIAhQ4bAzc1N6Jii8eLhUlVqamo1vvEmeSkpKbC0tISmpqbQUUTv0qVL+OST\nTzB27FjZbDSpVIq1a9fCyMgIDx48wDfffIO4uDiMGTNG4LREL7FII1IBgYGBGDp0KPz9/eXWhw0b\nBlNTUwDPjxbes2cPi7RXdOzYER07doSrqytyc3ORkJCAPXv2YMmSJejbty+GDBnCnrQqCgsLYWRk\nJPvcoUMHqKurIz8/nweF1JOmpiYGDRoEbW1taGtr44cffkBYWBiLtCokEolCkca3GPXn5uaGyMhI\nHrRSD8HBwXBxcYGnp6dsTSKR4IMPPpD9/czIyMA///lPFmkkKizSiFTA+fPnsX379lqvmThxImbO\nnNlEiVSTkZERnJyc8OGHH+LgwYMICwtDQkICi7QqKisrFW6WNTQ0UFlZKVAi1fH06VP8/PPPSExM\nRFJSEiQSCWxtbeHv74+BAwcKHU9UpFIpHB0doaamJlsrKiqCs7OzwpZk9owqevfdd5GWlsYirR4u\nX76MRYsWya29+sZ21KhR2LdvX1PGIqoTizQiFVBUVIS3335bbm3Lli1o06aN7LOenh5KS0ubOprK\nuHr1KhITE5GYmIhbt27BysoK8+bNg729vdDRRIVvOBrmwYMHSEhIQGJiIs6fP4+2bdvCzs4Omzdv\nRu/eveWKEHrp1V0B1DC6urpYvnw5AgMD0a5dO4Vtj+whfam8vBza2tpyazExMXIHbWlra3OrLYkO\nizQiFWBsbIyMjAy5E/ZePWr/+vXraN++fVNHE62qfUEnTpzAkydPMGDAAHz66aewtbVVKHrpOalU\nCjc3NzRr1ky2VlxcDA8PD2hpacldyxtBYPDgwdDQ0ECfPn3w9ddfo3PnzrLvLl68KHdtnz59mjqe\naI0bN07oCCrNwsKCM73qyczMDKmpqXLbtTt06CB3zaVLl2QnjRKJBYs0IhUwbNgw+Pv7o3fv3tUe\nT/306VMEBQVx214V1tbWKC8vR58+fTB79mzY2NjIDgopKiqSO9mLowteqm7gct++fQVIohqkUinK\nyspw5swZnDlzpsbrJBIJbty40YTJxM3W1hYxMTFyD0tu374NMzMzaGjw1qQuHIxef6NHj8bq1avR\ns2fPav9fn5ubi02bNmHu3LkCpCOqGY/gJ1IBRUVFmDx5Mh4+fIgZM2agZ8+eaN26NQoLC5GamorI\nyEgYGBhg586dvMH5r1d7NarbsvfihDnePL80depUBAcH46233pKtFRcX8yRMUqouXbogOTkZ+vr6\nsrWePXvixx9/lB3mQLWLi4vDjh07kJ2djZiYGERFRcHQ0BCurq5CRxOViooKuLq64tKlS3B0dESv\nXr3k/n4eOHAA1tbW2Lx5s9BRieTwbo5IBbRo0QJ79uxBUFAQQkNDkZ+fLxvQ3Lp1azg6OmL+/Pks\n0KrgYQONc+nSJdkx1S/079+fN8/02vGZcf3t3r0bW7ZswezZsxEQEAAA6NatG1atWoXS0lK+aatC\nXV0d4eHh2L17N/bv349du3bJfmvvvfcevvzyS0yZMkXglESKeEdHpCK0tbWxaNEieHp6Ijs7Gw8f\nPsRbb72F9u3bc0BzNXhcfONUd6PMm+ea2dnZ1ftgFT44IGWJjo6Gr68vbG1tsX79egDAmDFj0Lp1\na3h7e7NIe4VEIsHUqVMxdepUlJWV4dGjR9DV1eWcORI1FmlEKkYikaB9+/Y8JKQOzs7O9b555gEY\n1Fjz58+X+yyVSuHj4wN3d3e5rXxEypSTk4OOHTsqrJuamuLRo0cCJFIdzZo1g6GhodAxiOrEIo2I\n3kjW1tYKayEhIZg8eTJat24tQCJ6E1V3SuHKlSvlBs1T9bZt2yZ3NHpZWRmioqKgq6srdx3fCinq\n0aMHYmNj5R4SSKVSbN++HZaWlgImIyJlYZFGRG+k6m7stm3bhk8++YQ3z3U4evSo3CmilZWVOH78\nOPT09OSu42mi1Fh9+vTB1atX5dasrKyQnp4ut8YZfdVbunQpXF1dcfLkSZSWlmLFihXIzMxEcXEx\nwsLChI5HRErA0x2J6C/DysoKcXFxLNJqYWdnV6/rJBIJe6xqwN8ZNYWSkhIcPHgQt27dQkVFBczN\nzTF69Gjo6OgIHU20UlJSYGlpyV40Ugl8k0ZERDKJiYlCRyCiOixevBjffPMNJkyYILdeUFAAd3d3\nBAYGCpRM3Nzc3BAZGakwooVIjFikERERNVJsbKzCGreH0uuQmpqKrKwsAM9/d127dpXblgw8Hwh+\n+vRpIeKphHfffRdpaWks0kglcLsjEb2RLly4oLA2c+ZM+Pn5oU2bNnLrffr0aapY9Ibh9lBqKunp\n6XBzc4NUKkVOTg7atm0LNTU12fcSiQTa2tqYMmUKnJycBEwqXm5ubkhMTIS+vj7atWunsO2RJ/2S\nmLBII6I3UtUnpS8Gf1dHIpHgxo0bTRWLiF7BPqGGc3Z2RlBQkMJJmFS7oKCgWr/nSaIkJizSiOiN\n96J/49WtQY8ePYK3tzf7N0gpXFxc8P3336NVq1Zy6/n5+Zg5cyb2798vUDJxs7a2Zp9QIyUnJ+PW\nrVuorKyEubk5+vfvj2bNmgkdi4iUgD1pRPRGunz5MjIzMwGwf4Nen1OnTiEtLQ3A8y22wcHBcrO/\nACArKwv37t0TIp5KYJ9Qw+Xm5mLOnDm4c+cOzM3NUVFRgaysLBgbGyMiIgJGRkZCRxStuLg47Nix\nA9nZ2YiJiUFUVBQMDQ3h6uoqdDQiOSzSiOiN1Lx5c2zevBlSqRRSqRTh4eHV9m94eHgImJJUnbm5\nOcLDw2W/s0uXLsm9yXjxO/Pz8xMwpbjp6upi+fLlCAwMZJ9QPfn4+EBfXx8RERGyLY8PHz6Ep6cn\n/Pz8uDugBrt378aWLVswe/ZsBAQEAAC6deuGVatWobS0lNsdSVS43ZGI3njs36CmUNO2Wqod+4Qa\nzsrKCvv27UPnzp3l1tPT0zF16lRcvHhRoGTiNnz4cHh5ecHW1lZunmFSUhK8vb2RlJQkdEQiGb5J\nI6I3XnR0tNAR6C/A399f6AgqiUVYw+nq6qKgoEBhvbCwkD1ptcjJyUHHjh0V1k1NTfHo0SMBEhHV\nTK3uS4iIiIhen7i4OIwfPx69e/fG3bt34efnh9DQUKFjiZaDgwOWLl2Ks2fP4smTJ3jy5AmSk5Ox\nbNkyjBgxQuh4otWjRw+F2YZSqRTbt2+HpaWlQKmIqsc3aURERCQY9gk13BdffIE///wTn332mWy8\niLq6OiZOnIhFixYJnE68li5dCldXV5w8eRKlpaVYsWIFMjMzUVxcjLCwMKHjEclhTxoREZEScN5X\n47BPqPEKCwuRmZkJTU1NmJmZKZwsSopKSkpw8OBB3Lp1CxUVFTA3N8fo0aOho6MjdDQiOXyTRkRE\npARubm6c99UI7BNqnPT0dNy+fRulpaWyzy+MHTtWqFii9uJwnwkTJsitFxQUwN3dnadikqiwSCMi\nIlICzvtqnBd9QvPnz5etsU+oduvWrUN4eDj09fWhpaUl951EImGRVkVqaiqysrIAcGYmqRZudyQi\nIlICNzc3JCYmQl9fn/O+GuDXX3+Fq6sr9PX1kZ6eDhsbG7k+IQsLC6Ejik7fvn3h5eUFR0dHoaOI\nXnp6Otzc3CCVSpGTk4O2bdtWOzNzypQpcHJyEjApkTy+SSMiIlICCwsLFhSN0LlzZxw7dkyuT8je\n3p59QrVo2bIlunfvLnQMldClSxckJCQA4MxMUi18k0ZERESCqWkIeEFBAZYtW8Y+oWocO3YM0dHR\ncHd3h7GxsdybIQAwNjYWKJlqSE5Oxq1bt1BZWQlzc3P079+f8+VIdPgmjYiISEni4uKwY8cOZGdn\nIyYmBlFRUTA0NISrq6vQ0USFfUL/m+LiYly/fh0uLi6QSCSydalUColEghs3bgiYTrxyc3MxZ84c\n3LlzB+bm5qioqEBWVhaMjY0REREBIyMjoSMSybBIIyIiUgLO+6q/Fi1aYPPmzZBKpZBKpQgPD6+2\nT8jDw0PAlOIVEBCASZMmYdKkSWjevLnQcVSGj48P9PX1ERERIdvy+PDhQ3h6esLPz49vbUlUuN2R\niIhICTjvq3HYJ9Rwffv2xf79+2Fqaip0FJViZWWFffv2oXPnznLr6enpmDp1Ki5evChQMiJFfJNG\nRESkBJz31TjR0dEA2CfUEDNmzMDWrVuxbNkyhSP4qWa6urooKChQWC8sLORvjUSHRRoREZEScN5X\n47BPqOGSk5Nx+fJlxMbGwsDAAOrq6nLfvzjNkOQ5ODhg6dKl8PHxkZ2OeeXKFXz77bcYMWKEwOmI\n5HG7IxERkRJw3lfjzJkzB+Xl5Vi3bp1Cn5C2tjb7hKoRExNT6/fjxo1roiSqpbS0FN7e3oiLi8OL\n2191dXVMnDgRXl5e7O8jUWGRRkREpCQlJSVy877Mzc0576sO7BNqvKKiImRlZaGyshJmZmYKJ2RS\n9QoLC5GZmQlNTU2YmZlBW1tb6EhECrjdkYiISAlezPuaMGGC3HpBQQHc3d35RqgG7BNquLKyMgQE\nBGD37t2oqKiAVCqFhoYGRo0ahRUrVkBTU1PoiKKVnp6O27dvo7S0VPb5hbFjxwoVi0gBizQiIqJG\n4ryv/x37hBpuzZo1SEpKQnBwMKysrFBZWYnU1FT4+vpi48aN8PLyEjqiKK1btw7h4eHQ19dXOHBF\nIpGwSCNR4XZHIiKiRkpPT4ebmxukUilycnLQtm3baud9TZkyBU5OTgImFS/2CTVcv379sGnTJlhb\nW8utnzt3Dh4eHnwoUIO+ffvCy8sLjo6OQkchqhPfpBERETVSly5dZCfpcd5X42hqamL16tVYsmQJ\n+4TqSSqVQl9fX2FdT08PT58+FSCRamjZsqXsbS2R2PFNGhERkRJx3lfDvdonVBW3oCn64osvUFJS\ngnXr1sm21z5+/Bienp4AgJCQECHjidaxY8cQHR0Nd3d3GBsby731BgBjY2OBkhEpYpFGRESkBJz3\n1Th19Qlx5pei3NxcuLi4IC8vD+bm5gCAO3fuwNTUFMHBwTAxMRE4oTj9+OOP8PHxQVFRESQSiWxd\nKpVCIpHgxo0bAqYjkscijYiISAk476tx2CfUcM+ePUOzZs1w6tQp3L59G1paWjA3N8fAgQPlig+S\nN3DgQDg4OGDSpEnV9jqyuCUxYU8aERGREpw7dw779u2T60l7++234eHhgalTpwqYTNzYJ9RwI0eO\nRFBQEOzt7WFvby90HJVRWlqKadOmwdTUVOgoRHVSq/sSIiIiqgvnfTWOl5cXvv32W5w/fx737t1D\nTk6O3D+kSE1NDWVlZULHUDkzZszA1q1bUVJSInQUojrxTRoREZEScN5X4xQXF+P69etwcXFhn1A9\n2draYvr06Rg8eDBMTEwUhlfPmzdPoGTilpycjMuXLyM2NhYGBgZQV1eX+579jyQmLNKIiIiU4Isv\nvsCff/6Jzz77TGHe16JFiwROJ14BAQGYNGlSjX1CpCgjIwNdu3ZFXl4e8vLy5L5jT1rNxo8fj/Hj\nxwsdg6heeHAIERGREhUWFnLeVwP07dsX+/fvZ58QNZmioiJkZWWhsrISZmZmsjEGRGLCIo2IiEhJ\nOO+r4UJCQnDv3j0sW7ZM4Qh+khcXF4f4+HhoamrC3t4eDg4OQkdSKWVlZQgICMDu3btRUVEBqVQK\nDQ0NjBo1CitWrFDYNkokJBZpRERESsB5X43j7OyMy5cvQyqVsk+oFpGRkVi7di1sbGygoaGB06dP\nY8aMGViwYIHQ0VSGr68vkpKS4O3tDSsrK1RWViI1NRW+vr4YMmQIvLy8hI5IJMMijYiISAk476tx\nYmJiav1+3LhxTZRE3IYPH45Zs2bJ3sjGx8dj8eLFSElJYR9aPfXr1w+bNm2CtbW13Pq5c+fg4eGB\n06dPC5SMSBEPDiEiIlICzvtqnBdFGPuEanf37l3Y2NjIPtvZ2aGoqAh5eXkwMjISMJnqkEql0NfX\nV1jX09PD06dPBUhEVDMWaURERErwYt6Xu7s7jI2NoaYmP4rU2NhYoGTixj6h+ikvL4eGxsvbNg0N\nDWhpaVXb/0jV69evH9atW4d169bJHgI8fvwYGzZsUHi7RiQ0FmlERERKwHlfjbNmzRokJSUhODhY\noU9o48aN7BMipVmyZAlcXFwwaNAgmJubAwDu3LkDU1NTBAcHC5yOSB6LNCIiIiXgvK/GOXTokEKf\n0IcffggtLS14eHiwSKvi6NGjcttAKysrcfz4cejp6cldx5NEq9eqVSscOnQIp06dwu3bt6GlpQVz\nc3MMHDiQfX0kOizSiIiIlKC0tBTTpk3jvK8GYp9Q/RgbG2P79u1ya/r6+ti5c6fcmkQiYZFWg5Ej\nRyIoKAj29vawt7cXOg5RrVikERERKcGMGTOwdetWzvtqIPYJ1U9iYqLQEVSempoaysrKhI5BVC88\ngp+IiEgJOO+rcXJzc+Hi4oK8vLxq+4RMTEwETkhvCl9fXxw4cACDBw+GiYmJwqE08+bNEygZkSIW\naURERErAeV+N8+zZMzRr1ox9QvTaOTs71/idRCJBVFRUE6Yhqh2LNCIiIiXivK+GsbOzQ1BQEN5/\n/32hoxARiQZ70oiIiJSA874ah31C9LrFxcUhPj4empqasLe3h4ODg9CRiOrEIo2IiEgJOO+rcWxt\nbTF9+nT2CdFrERkZibVr18LGxgbl5eXw8vJCRkYGFixYIHQ0olpxuyMREZES9OvXT2HeFwCcO3cO\nHh4eOH36tEDJxI19QvQ6DR8+HLNmzZKNJYiPj8fixYuRkpLCnkcSNb5JIyIiUgLO+2qc6OhooSPQ\nG+zu3buwsbGRfbazs0NRURHy8vJgZGQkYDKi2qkJHYCIiOhN8GLe15MnT2RrnPdVs7i4OMybNw8L\nFizA4cOHhY5Db6jy8nJoaLx8J6GhoQEtLS2UlpYKmIqobnyTRkREpARLliyBi4sLBg0aVO28L3qJ\nfUJERLVjkUZERKQErVq1wqFDhzjvqx727t0LPz8/hT6hr776iv+uSOmOHj0qN4eD27UAAAGiSURB\nVAqjsrISx48fh56entx1L36PRGLAg0OIiIiUgPO+6q9bt25ISEiQ9QSVl5fD0tISJ06cYJ8QKZWd\nnV29rpNIJEhISHjNaYjqj2/SiIiIlIDzvuqPfULUVBITE4WOQNQoLNKIiIiUgPO+iIhIWVikERER\nKUFGRga6du2KvLw85OXlyX3HPitF7BMiIqoZe9KIiIioSbFPiIiodizSiIiI/gdxcXGIj4+HpqYm\n7O3t4eDgIHQkIiJScRxmTURE1EiRkZFYvHgxiouL8ezZM3h5eWHDhg1CxyIiIhXHN2lERESNNHz4\ncMyaNUth3ldKSgr70IiIqNH4Jo2IiKiR7t69CxsbG9lnOzs7FBUVKRwcQkRE1BAs0oiIiBqJ876I\niOh1YJFGREREREQkIpyTRkRE9D/gvC8iIlI2HhxCRETUSJz3RURErwOLNCIiIiIiIhFhTxoRERER\nEZGIsEgjIiIiIiISERZpREREREREIsIijYiIiIiISERYpBEREREREYkIizQiIiIiIiIRYZFGRERE\nREQkIizSiIiIiIiIROT/ARSSIn05pjJrAAAAAElFTkSuQmCC\n",
      "text/plain": [
       "<matplotlib.figure.Figure at 0x10d86c518>"
      ]
     },
     "metadata": {},
     "output_type": "display_data"
    }
   ],
   "source": [
    "Ranks = [ 'Rank', 'Rank.1', 'Rank.2', 'Rank.3']\n",
    "Ranks = [h_names[Rank] for Rank in Ranks]\n",
    "scaled_df = df.copy(deep=True)\n",
    "for name in protein_names:\n",
    "    scaled_df[name] = scaled_df[name].apply(math.log)\n",
    "#display(scaled_df[protein_names])\n",
    "\n",
    "plot_corr(scaled_df[protein_names + Ranks].iloc[0:30],title='Significant (p<0.1) Pearson Correlation Coefficients Between Proteins and Promoters')"
   ]
  },
  {
   "cell_type": "markdown",
   "metadata": {},
   "source": [
    "**Promoter Rank Increase Decreases Protein Counts.** For most of the proteins have their counts influenced by the promoter rank. LIS is most strongly correlated to its promoter rank.\n"
   ]
  },
  {
   "cell_type": "markdown",
   "metadata": {},
   "source": [
    "## Model Generation and Analysis\n",
    "\n",
    "Here we analyze three models and look at how predictive they are.  The models developed and analyzed are a linear model, a gaussian regressor, and a kinetic model. These will be described in detail in their respective sections. The gaussian regressor model contains no biological intuition and is akin to a sophisticated interpolation scheme. The linear model incorportates two peices of biological intution gleened from the data and experimentalists and uses them to create a heuristic model that performs moderately and extrapolates well. The kinetic model is a detailed Michalis Menten based model which uses in vitro kinetic coefficients from the literature where available. This model incorporates the most biological intuition and almost strictly is derived from the literature."
   ]
  },
  {
   "cell_type": "code",
   "execution_count": 9,
   "metadata": {
    "collapsed": false
   },
   "outputs": [],
   "source": [
    "def r2str(df):\n",
    "    '''Convert Promoter Number to relative strength.'''\n",
    "    return -1*df/17 + 1\n",
    "\n",
    "#Define Test Data\n",
    "if promoters:\n",
    "    test_data = df[['Linalool','Geraniol','Promoter FPPS','Promoter LIS','Promoter GerS','Promoter tHMG1']]\n",
    "    #Convert Promoter values to amplitudes (higher is more expression)\n",
    "    for promoter in promoter_names:\n",
    "        test_data[promoter] = r2str(test_data[promoter])*1000\n",
    "        #display(test_data[promoter].apply(r2str)*1000)\n",
    "    #display(test_data)\n",
    "    test_data = test_data.values\n",
    "\n",
    "else:\n",
    "    test_data = df[['Linalool','Geraniol','FPPS','LIS','GerS','tHMG1']].values\n",
    "    #display(test_data)\n",
    "    \n",
    "report = {}"
   ]
  },
  {
   "cell_type": "markdown",
   "metadata": {},
   "source": [
    "### Gaussian Regressor Model\n",
    "The gaussian regressor model is implemented in Scikit Learn and is the most 'off the shelf' of the models we used. Standard best practices for machine learning were used to validate and build the model.  This model uses no biological intuition and is conceptually simmilar to an interpolation scheme.  As this experiment was in vivo, is that the data may be influenced by more variables than what is intuitively able to be captured with biological intuition.  Our thinking was that an unconstrained model may perform better than those constrained by a limited biological intuition. With large data sets this appears to become more true. However, with small data sets models which include more biological intuition perform better. Like all of the models analyzed, it was validated useing leave one out cross validation on the first cycle of data."
   ]
  },
  {
   "cell_type": "code",
   "execution_count": 10,
   "metadata": {
    "collapsed": false,
    "scrolled": false
   },
   "outputs": [
    {
     "name": "stdout",
     "output_type": "stream",
     "text": [
      "Residual Mean:  -0.01065437229773214  Residual Standard Deviation:  0.7327355700131791\n",
      "90% of the predictions are within  1.2053500126716796  of the actual value.\n"
     ]
    },
    {
     "data": {
      "image/png": "iVBORw0KGgoAAAANSUhEUgAAAroAAAH9CAYAAAD1SN9QAAAABHNCSVQICAgIfAhkiAAAAAlwSFlz\nAAAPYQAAD2EBqD+naQAAIABJREFUeJzs3XlcVPXi//H3sLvjgrhc1zLNJbKQMvVeBFPTTFTyuqFS\nZIv2u2X2Fbfs2oaVWuaWqbjmgghp5VKat3IFU1PLXNBwJRUVNwTh/P5QJ0lUxgbOMLyej4ePR/OZ\nM2feM9G9bw+fz+dYDMMwBAAAADgZF7MDAAAAAPmBogsAAACnRNEFAACAU6LoAgAAwClRdAEAAOCU\nKLoAAABwShRdAAAAOCWKLgAAAJwSRRcAAABOiaILwC7CwsLUu3fv2x4zZMgQBQcH2/29P/nkE9Wr\nV8/u512yZInq1auno0eP3vKYoKAg1atXL8efBx54QK1bt9bYsWOVkZFh91zX/fVz2/r97t+/X926\ndbNLls2bN6tevXpKSEiwy/ns5bXXXlO9evU0c+bMu3p9SkqKXnjhhdv+DNyt/Pq5BfAnN7MDACg6\nXnrpJfXp08fu57VYLLJYLKadNzAwUC+99JL18eXLl7Vp0yZNnDhRR44c0ZgxY+yeLbd8tn6/y5cv\n1/bt2+2ax5GcP39eq1evVt26dbVw4UL17dvX5nOsX79e//vf/+wfTvn3cwvgTxRdAAWmWrVqZkfI\nF2XLltUDDzyQY6xJkyY6duyY4uLiNGTIEFWoUCHfc9j6/RqGkU9JHMPSpUtlsVg0bNgw9e7dW5s2\nbdIjjzxi0zmc/TsCnB1TFwAUmMjISAUFBVkfBwUF6ZNPPtH777+vZs2ayc/PTxEREfr9999zvC4m\nJkZdunRR48aN5efnp5CQEK1YseK27/X1119bX9O8eXONHDlSaWlpOY7ZsWOHIiIi9Mgjj+jhhx/W\nCy+8oH379tnt8zZs2FCGYVh/7R0UFKT33ntPffv2lZ+fn0aMGCFJOnv2rN544w01a9ZMDzzwgP79\n739rw4YNOc6VkZGh9957T82bN1fjxo01dOhQXb58Occxf/1+JWnmzJlq166d/Pz81Lp1a82YMUOS\nNGHCBE2cOFGGYej+++/XhAkTJF0tdlOnTlXr1q3VqFEjtWnTRnPnzr3psy1YsEBt2rSRn5+fwsLC\n7vir/U8//VQNGzbUuXPnbsrXsGFDnT59WoZhaNy4cQoODlajRo0UHByscePG6cqVK3f6qnMVFxen\npk2bKiAgQDVq1NCCBQtyPS4+Pl6dO3fWgw8+qJYtW2rs2LHKzMxUXFychg4dKunqv7shQ4ZIkurV\nq2f9vq7LbRrC3fzcArAvii6AApPbr2pnz56tpKQkRUVF6Z133tHOnTs1ePBg6/Pz5s3TyJEj1bp1\na02dOlVjxoyRp6enBg0apJSUlFzfZ9KkSXrttdfUuHFjTZgwQQMGDNDKlSvVu3dv65zZjRs3qnv3\n7rJYLHrvvff0zjvv6Pjx4+rWrZsOHDhgl8+blJQkSapevXqOz+Pn56fJkycrNDRUGRkZ6t27t9as\nWaOBAwdqwoQJqlSpkp577jlt2rTJ+rpBgwZp8eLFevHFFzV+/HilpaUpOjo6x/v99fsdPXq0Pvjg\nA7Vq1UpTpkxRaGioPvzwQ02dOlVPP/20QkNDZbFYtHDhQj399NOSpJEjR+qTTz5Rx44d9emnn+qJ\nJ57Qu+++q8mTJ1vPO3fuXL355ptq2bKlJk+erAcffNBa2m/lqaeeUnZ2tlauXJlj/Ouvv1aLFi1U\ntmxZTZ06VQsWLNDLL7+s6Oho9ejRQ9OmTdOUKVNs/OalvXv3aseOHerUqZMkKSQkRN9++61SU1Nz\nHDdv3jxFRkaqYcOGmjhxop5//nnNmTNHb7/9tgIDA/Xiiy9KkiZOnJhjespf/fW7v5ufWwD2x9QF\nAKYqU6aMJk+ebC0Jv//+uyZMmKCzZ8+qTJkyOnz4sJ577jk9//zz1tdUqVJFnTt31pYtW9SuXbsc\n50tLS9OUKVPUrVs3DR8+3Dp+7733qlevXoqNjVX37t01ZswY1apVS1OnTrW+d7NmzfT4449r/Pjx\nGjdunE2fIysry/rPp06d0v/+9z8tXLhQ7dq1k7e3t/W5qlWr6tVXX7U+XrRokfbs2aNFixapUaNG\nkqR//vOfCgsL04cffqiYmBjt3btXq1at0qhRo9S1a1dJUvPmzdWhQwft378/1zznzp3TnDlz1Lt3\nbw0cOFCS1LRpU508eVKJiYnq16+fKlWqJEnWaRcHDx5UTEyMBg0apGeffVaS9Nhjj8lisejTTz9V\njx49rP++2rdvr8jISOsx586d08KFC2/5/VSuXFkPP/ywvvrqK4WGhkqSDh06pJ9//lkfffSRJCkh\nIUENGzZUSEiIJMnf319eXl4qXbp0nv4d3Gjx4sXy9vZWy5YtJUmdOnXSJ598osWLF6tfv36Srl69\nnjRpklq3bq1Ro0ZZX3vp0iUtW7ZMpUuXtv4l5f7771eVKlXy/P62/twCyB8UXQCmatSoUY4rYdfL\n16VLl1SmTBnr1d1z584pKSlJv//+uzZt2iSLxZLrjgZbt25VZmam2rdvn2Pc399fVapU0ebNmxUS\nEqKdO3dqwIABOd67VKlSatmypb7//nubPkNcXJzi4uJyjLm5ualNmzYaOXJkjvG//np748aNqlCh\ngurXr28ty4ZhKDAwUB9++KHOnTunxMREWSwWBQYGWl9nsVjUpk0bTZo0KddMW7duVVZWllq1apVj\n/Pqv4nOzceNGSVcX191Y3K9fuU1MTFStWrV06tQpa4G87oknnrht0ZWkjh07auTIkTp16pTKly+v\nL7/8UqVKlbJOt3jkkUc0ZswY9ezZU0FBQQoMDFTPnj1ve87cXLlyRcuWLdPjjz+uS5cuSZKKFy+u\nhx9+WIsWLbIW3QMHDujUqVM3fUfh4eEKDw+3+X1vZOvPLYD8QdEFYCovL68cj11crs6oys7OliQl\nJyfrjTfe0MaNG+Xh4aHatWvfdkum6/Nwc1v85ePjo7S0NKWlpckwDPn4+Nx0TIUKFW6ay3snLVu2\n1MsvvyzDMGSxWOTl5aV//OMf8vDwuOnY4sWL53h85swZnThxQg0aNMgxfv1X4X/88Yc1T9myZW/6\nPLdy9uxZSVL58uXz/DnOnDkjwzBu+kvC9Tx//PGHypUrd8ssd1q41bZtW7311ltavny5evXqpa+/\n/lpt27a1fk/PPfecSpQoodjYWI0ZM0YffPCB6tSpo+HDh9u0iOy7775TamqqFi9erJiYmByfQZJ+\n+OEHtWjRQmfOnJFk23eUV4cOHdKIESPy/HMLIH9QdAE4LMMw1K9fP3l6elr3tHVxcdH+/fsVHx+f\n62vKlCkjwzB08uRJ1axZM8dzJ06cULVq1VS6dGlZLBadOHHiptefOHHiphJ3J97e3qpfv75Nr7mu\nVKlSqlmzpsaOHZtrUaxWrZo1z6lTp6xXvCVZi1purv+6PzU1Ncf3cOzYMSUnJ+vhhx/ONYvFYtHs\n2bNvKuTS1ekH10v3yZMnczx3uyzXlSxZUkFBQVq+fLkeeeQR7d2796Yr3j169FCPHj2Umpqq77//\nXpMnT9b/+3//T+vWrZObW97+Lys2NlbVq1fXu+++m+M7NQxD/fv318KFC9WiRYsc39FfP8svv/yi\nhx566Jbvcf0vYtdduHAhx/s899xzNv3cAsgfLEYD4LBOnz6tgwcPKjQ0VPXr17de7f3f//4ni8Vy\nU9mQJD8/P3l4eOjLL7/MMZ6YmKijR4/K399fxYoVU8OGDbVixYocRejcuXP67rvv5O/vn78f7AYB\nAQE6fvy4ypUrpwYNGlj//PDDD/rss8/k6uqqRx99VIZh3LRif82aNbc87wMPPCBXV1d99913Ocan\nT5+ugQMHys3Nzfp93phFulr8bsxy8uRJffTRRzpz5oxq1qypypUr55olL3vCduzYUVu3btX8+fNV\npUqVHN91t27d9M4770iSypUrp5CQEPXs2VNpaWk6f/78Hc8tXS3gP/74o9q3by9/f381adLE+icg\nIEBt27bV2rVrlZKSotq1a6ts2bI3fUfx8fHq16+fMjMzb/qOpKuF/fjx4znGfvrpJ+s/383PLYD8\nwRVdAHZz/PhxzZo166bx++67T02bNrX5fOXKlVPVqlU1d+5c+fr6qnTp0vr+++81Z84cSbLOv7xR\nmTJl1K9fP02aNElubm5q2bKlDh06pPHjx6tOnTrWVfgDBw7Uc889p4iICPXs2VMZGRmaOnWqMjMz\n1b9/f5uz3q3OnTtr7ty56tu3r1544QVVrlxZ69at07Rp09S7d2+5urqqevXq6tq1q8aNG6eMjAzV\nr19fX3zxhfbs2XPL85YtW1Z9+vRRdHS03N3d1aRJE23fvl0LFiywLiK7fkXzq6++kp+fn+rUqaMO\nHTpoxIgROnz4sBo2bKikpCR99NFHqlatmmrVqiXp6g4QgwYN0ogRI9S2bVtt3br1llt3/VWLFi3k\n7e2thQsX6rnnnsvxXEBAgGbMmKEKFSqocePGOn78uKKjoxUQEGBd0Ld//35lZGTo/vvvz/X8cXFx\nysrKynX6hXS1aMfExCgmJkYDBgzQyy+/rLfeekvlypVTUFCQkpKS9MknnygsLEylSpVS6dKlZRiG\nVq1apX/+85+qXbu2AgMD9fXXX8vPz0/Vq1dXXFyckpOTre9xNz+3APIHRReA3Rw6dEhRUVE3jYeG\nhlqL7o1X/fJyZ6hJkybpnXfe0ZAhQ+Th4aF7771XU6ZM0bvvvqvExETrYqUbzzNgwAD5+Pho7ty5\nWrRokby9vdWuXTv95z//kaenp6SrOxBER0dr/Pjxeu211+Th4aEmTZrogw8+0D333JPnz2zL3a1y\nO7ZYsWKaN2+exo4da118VrVqVb3++us5FkT997//VcWKFfX555/r7NmzatGihV588UXrjgU3vsd1\nr7/+uipUqKAFCxZo+vTp+sc//qGRI0datxJr3bq1li5dqsjISD399NN64403FBUVpU8//VQLFy7U\nRx99pAoVKujJJ5/Uf/7zH+u527dvLxcXF02aNElLly7Vfffdp1GjRum1116743fg6uqqdu3aad68\neerQoUOO51555RV5eHhoyZIlmjRpknWh2o3nffPNN3X06FGtXr061/PHx8erTp06uvfee3N93t/f\nX9WqVVNsbKz69++vHj16qHjx4po+fboWLVqkSpUq6fnnn1dERISkqwvkmjVrprFjx2rjxo2aMmWK\nhgwZoqysLL3//vtyc3NTu3btNGjQoBy7fNzNzy0A+7MY3PYFAAAATog5ugAAAHBKFF0AAAA4JYou\nAAAAnBJFFwAAAE6JXRdu4O/vr4yMjNvebQgAAADmOXHihDw8PJSYmHjHYym6N7h8+XKO+7sDAADA\nsVy5cuWOtxy/jqJ7g4oVK0rSLfdnBAAAgLmCg4PzfCxzdAEAAOCUKLoAAABwShRdAAAAOCWKLgAA\nAJwSRRcAAABOiaILAAAAp0TRBQAAgFOi6AIAAMApUXQBAADglCi6AAAAcEoUXQAAADglii4AAACc\nEkUXAAAATomiCwAAAKdE0QUAAIBTougCAADAKVF0AQAA4JQougAAAHBKFF0AAAA4JYouAAAAnBJF\nFwAAAE6JogsAAACnRNEFAACAUypURffZZ59VfHz8bY85fPiwwsPD1bhxYz355JNat25dAaUDAACA\nIykURdcwDL311ltav379HY/t37+/KlasqNjYWD311FMaMGCAjh8/XgApAQAA4EgcvuimpKSoT58+\n+u6771S6dOnbHrthwwYdOnRIo0aNUu3atdWvXz89+OCDWrx4cQGlBQAAgKNw+KL7yy+/qEqVKlqy\nZIlKlChx22N//vlnNWjQQJ6entaxhx9+WNu2bcvvmAAAAHAwbmYHuJOWLVuqZcuWeTr2xIkTqlix\nYo6x8uXLKyUlJT+iAQAAwIGZXnQvX758yyLq4+OjYsWK5flcly5dkoeHR44xDw8PZWRk/K2MAAAA\nKHxML7rbt29X7969ZbFYbnpuwoQJCg4OzvO5PD09dfbs2RxjGRkZ8vLy+ts5AQAAULiYXnQDAgK0\ne/duu5zL19dX+/btyzF28uRJ+fj42OX8AAAAKDwcfjGaLfz8/PTLL7/kmKqwZcsWPfjggyamAgDA\nNomJuxQaOkYtWkxUaOgYJSbuMjsSUCiZfkX370pNTZWXl5eKFy+ugIAAVa5cWZGRkXrppZe0Zs0a\n7dixQ1FRUWbHBAAgTxITd6lLl/VKTh4oySLJUELCNMXGSv7+DcyOBxQqheqKbm7zeENDQzVjxgxJ\nkouLiyZNmqQTJ06oS5cuWrZsmSZOnKhKlSoVdFQAAO5KVNQKJSdH6GrJlSSLkpMjNHr0CjNjAYVS\nobqiu3r16pvG1qxZk+NxtWrVNGfOnIKKBACAXaWkeOnPknud5do4AFsUqiu6AAA4O1/fdEnGX0aN\na+MAbEHRBQDAgURGtlX16tP0Z9k1VL36NA0e3NbMWEChVKimLgAA4Oz8/RsoNlYaPXqcUlI85eub\nrsGD27IQDbgLFF0AAByMv38DxcRQbIG/i6kLAAAAcEoUXQAAADglii4AAACcEkUXAAAATomiCwAA\nAKdE0QUAAIBTougCAADAKVF0AQAA4JQougAAAHBKFF0AAAA4JYouAAAAnBJFFwAAAE6JogsAAACn\nRNEFAACAU3IzOwAAAADyT2LiLkVFrVBKipd8fdMVGdlW/v4NzI5VICi6AAAATioxcZe6dFmv5OSB\nkiySDCUkTFNsrIpE2WXqAgAAgJOKilqh5OQIXS25kmRRcnKERo9eYWasAkPRBQAAcFIpKV76s+Re\nZ7k27vwougAAAE7K1zddkvGXUePauPOj6AIAADipyMi2ql59mv4su4aqV5+mwYPbmhmrwLAYDQAA\nwEn5+zdQbKw0evQ4paR4ytc3XYMHs+sCAAAAnIC/fwPFxBSNYvtXTF0AAACAU6LoAgAAwClRdAEA\nAOCUKLoAAABwShRdAAAAOCWKLgAAAJwSRRcAAABOiaILAAAAp0TRBQAAgFOi6AIAAMApUXQBAADg\nlCi6AAAAcEoUXQAAADglii4AAAAKhWPHjuns2bN5Pt4tH7MAAAAAf1taWpoWLlyo5cuXKz09XWXK\nlMnT6yi6AAAAcGjff/+9li1bZvPrmLoAAAAAh9amTRtVrlxZzZo1U4UKFfL8Oq7oAgAAwKG5u7tr\n3LhxKl68uFatWpXn13FFFwAAAA6vePHiNr+GogsAAADTnD59WpMmTdL27dvtfm6mLgAAAKDApaen\nKz4+XkuWLFF6err27NmjsWPHysXFftdhKboAAAAoMFlZWVq9erU+//xzpaamSpIsFotq1Kih9PT0\nu5qicCuFqug+++yz6tChg0JCQm55zNtvv625c+fKYrHIMAxZLBYNHz5cPXv2LMCkAAAAuJFhGNqy\nZYtmzpyp5ORk67ifn5/69u2re+65x+7vWSiKrmEYevvtt7V+/Xp16NDhtscmJSVp0KBB6tSpk3Ws\nZMmS+R0RAAAAt3Hu3DmNHj1aly9fliTVqFFDffv21UMPPSSLxZIv7+nwRTclJUWvv/66Dh8+rNKl\nS9/x+P379ysiIkLly5cvgHQAAADIi9KlS6tTp05atWqVevTooeDgYLm6uubrezr8rgu//PKLqlSp\noiVLlqhEiRK3Pfb8+fNKSUlRzZo1CyYcAAAA8qxLly6aMmWKWrdune8lVyoEV3Rbtmypli1b5unY\npKQkWSwWTZ48Wd9//728vb0VHh5+2zm9AAAAKBienp4F+n6mF93Lly8rJSUl1+d8fHxUrFixPJ8r\nKSlJLi4uuueeexQWFqbNmzdrxIgRKlmypFq1amWvyAAAALiBYRjasGGD9u/fr7CwMLPjWJledLdv\n367evXvnOgl5woQJCg4OzvO5QkJCFBQUZJ3Le9999+ngwYOaP38+RRcAACAf7N69WzNmzNDu3bsl\nSY899li+7KBwN0wvugEBAdYvxh7+umCtdu3a2rRpk93ODwAAAOno0aOaPXu21q9fbx2rWLGizp8/\nb2KqnEwvuvY0fvx4bd26VdHR0daxX3/9VbVq1TIxFQAAgPNIS0vTwoULtXz5cl25ckWSVKJECXXt\n2lXt27eXh4eHyQn/VOiLbmpqqry8vFS8eHG1bNlSU6dOVXR0tFq1aqUffvhBS5cu1Zw5c8yOCQAA\n4BSmTZumtWvXSpLc3NzUvn17Pf3003naBragOfz2YjfKbR5vaGioZsyYIUlq1KiRxo8fr/j4eHXo\n0EHz5s3TmDFj9MADDxR0VAAAAKfUrVs3ubm5qXnz5po4caKeffZZhyy5kmQxDMMwO4SjuL7wbfXq\n1SYnAQAAcFwnTpyQj4+PKe9tS18rVFd0AQAAYD6zSq6tKLoAAACQdHXt06effqq0tDSzo9hFoV+M\nBgAAgL/n0qVLiouLU3x8vNLT0+Xi4qLnnnvO7Fh/G0UXAACgiMrKytI333yj+fPn6/Tp05KuLv6/\nfPmyDMPIdSOAwoSiCwAAUMQYhqHExETNnDlThw4dso77+fkpPDxctWvXNjGd/VB0AQAAiphffvlF\nb731lvVxjRo11LdvXz300EOF/irujSi6AAAARUz9+vXVqFEjHTlyRD179lRQUJBcXV3NjmV3FF0A\nAIAixmKx6JVXXlGpUqXk5eVldpx8Q9EFAAAoggrLXrh/B/voAgAAOBHDMPTjjz9q3bp1ZkcxHVd0\nAQAAnMQvv/yi6Oho/fbbbypbtqweeughFStWzOxYpqHoAgAAFHJHjx7VrFmztGHDBuuYu7u7jh8/\nrlq1apmYzFwUXQAAgELq7NmzWrBggVasWKGsrCxJUokSJdS1a1c9+eSTcnd3NzmhuSi6AAAAhZBh\nGBo2bJiSk5MlSW5ubmrfvr26du2qUqVKmZzOMbAYDQAAoBCyWCzq3LmzJKlFixaaNGmSnn32WUru\nDbiiCwAAUEgFBgaqRo0auueee8yO4pC4ogsAAFBIubi4UHJvg6ILAADggE6dOqWYmBgZhmF2lEKL\nqQsAAAAO5OLFi4qLi1N8fLwuX76sqlWr6rHHHjM7VqFE0QUAAHAAWVlZ+uabb/T555/rzJkzkq4u\nODtw4ABF9y5RdAEAAExkGIYSEhI0a9YsHTp0yDreuHFj9e3bt0jf8OHvougCAACYaPny5ZoyZYr1\ncc2aNRUeHq7GjRubmMo5UHQBAABM9M9//lPz5s2Tu7u7wsLCFBgYKFdXV7NjOQWKLgAAgIlKliyp\nkSNHqkaNGvL09DQ7jlOh6AIAAJjsvvvuMzuCU2IfXQAAnFhi4i6Fho5RixYTFRo6RomJu8yOVKQY\nhqEff/wxxyIzFByu6AIA4KQSE3epS5f1Sk4eKMkiyVBCwjTFxkr+/g3Mjuf0fvnlF82YMUN79uyR\nv7+/3njjDbMjFTkUXQAAnFRU1IobSq4kWZScHKHRo8cqJoaim1+OHDmiWbNmaePGjdaxQ4cOKS0t\nTaVLlzYxWdFD0QUAwE4SE3cpKmqFUlK85OubrsjItqZeOU1J8dKfJfc6y7Vx2NvZs2c1f/58rVy5\nUllZWZKuLjTr2rWr2rdvL3d3d5MTFj0UXQAA7MARpwn4+qZLMpSz7BrXxh2vmBdm58+f1wsvvKAL\nFy5Iktzc3PTkk0+qa9euKlmypMnpii6KLgAAduCI0wQiI9sqIWGakpMjdL18V68+TYMHt3XIYl6Y\nlSxZUo899pi++eYbtWjRQmFhYapUqZLZsYo8ii4AAHbgiNME/P0bKDZWGj16nFJSPOXrm67Bg69e\ntQ0NHeNwxbyw69mzp9q2bas6deqYHQXXUHQBALCDO00TMIu/f4Nci6sjFvPCrly5cipXrpzZMXAD\n9tEFAMAOIiPbqnr1abpadqUbpwk4oj+L+Y3ML+aO6tSpU1q/fr3ZMWAjrugCAGAHt5sm4IhuN38X\nf7p48aKWLFmi+Ph4GYahOnXqyMfHx+xYyCOKLgAAdnKraQKOqLAV84J25coVrVq1SvPnz9fZs2cl\nSRaLRVu3blXr1q1NToe8ougCAFBEFaZiXlAMw9CmTZs0a9YsHTlyxDreuHFj9e3bV7Vq1TIxHWxF\n0QUAALhm2rRpWrZsmfVxrVq11LdvXzVu3NjEVLhbFF0AAIBrmjVrpmXLlqlChQrq2bOnAgMD5erq\nanYs3CWKLgAAwDX169fX4MGD5e/vL09PT7Pj4G+i6AIAANygWbNmZkeAnbCPLgAAKBIMw9D69euV\nkZFhdhQUEIouAABwert27dLrr7+uqKgoffnll2bHQQFh6gIAAHBahw8f1qxZs7Rp0ybr2A8//KBO\nnTrJYvnrLZDhbCi6AADA6Zw5c0YLFizQihUrlJ2dLUkqVaqUunbtqnbt2lFyiwiKLgAAcCr79+/X\n0KFDdenSJUmSm5ubOnTooKefflolS5Y0OR0KEkUXAAA4lZo1a6p8+fI6fPiw/vWvf6lXr17y9fU1\nOxZM4PBF99y5c4qKitLatWuVnZ2twMBADR06VKVKlcr1+MOHD2vEiBHatm2bqlatqiFDhrBNCAAA\nRYirq6sGDBggd3d31alTx+w4MJHD77rwxhtvaM+ePfrss880Y8YM7d+/XyNGjLjl8f3791fFihUV\nGxurp556SgMGDNDx48cLMDEAADBb/fr1Kblw7KJ76dIlffPNN3rjjTdUv3593X///Ro6dKi+/fbb\nXPfA27Bhgw4dOqRRo0apdu3a6tevnx588EEtXrzYhPQAACA/nDx5Uvv37zc7BgoBh5664OLioilT\npqhevXrWMcMwlJWVpYsXL8rDwyPH8T///LMaNGiQ45Z9Dz/8sLZt21ZgmQEAQP64ePGilixZovj4\neFWqVEkff/yxXF1dzY4FB+bQRdfT01PNmzfPMTZ79mzVrVtX3t7eNx1/4sQJVaxYMcdY+fLllZKS\nkq85AQBA/rly5YpWrVql+fPn6+zZs5KursnZvXu3GjRoYHI6ODLTi+7ly5dvWUR9fHxUrFgx6+O5\nc+dq5critSpWAAAgAElEQVSVmj59eq7HX7p06aarvB4eHtzqDwCAQsgwDG3atEmzZs3SkSNHrOP+\n/v7q06ePatSoYWI6FAamF93t27erd+/euW7cPGHCBAUHB0uS5s2bp3feeUfDhg1T06ZNcz2Xp6en\n9W9612VkZMjLy8v+wQEAQL4xDENvv/22EhISrGO1atXSM888Iz8/PxOToTAxvegGBARo9+7dtz1m\n+vTp+uCDDxQZGalevXrd8jhfX1/t27cvx9jJkyfl4+Njl6wAAKBgWCwW1a1bVwkJCapQoYLCwsL0\nr3/9Sy4uDr2OHg7G9KJ7J3Fxcfrwww81bNgwhYWF3fZYPz8/ffbZZ8rIyLBOYdiyZYv8/f0LIioA\nALCjjh07ytPTU23bts2x0BzIK4f+a9HZs2f11ltvKSQkRE888YROnjxp/XP9vtWpqam6ePGipKtX\nhytXrqzIyEjt27dPU6dO1Y4dOxQaGmrmxwAAAHfB09PTWnaBu+HQRXfdunW6dOmS4uPj1aJFC7Vo\n0ULNmzdXixYtrDeBCA0N1YwZMyRd3Y5s0qRJOnHihLp06aJly5Zp4sSJqlSpkpkfAwAA/EV2drZ2\n7dpldgw4OYthGIbZIRzF9YVvq1evNjkJAADOa+fOnYqOjtbevXv1/vvv59gvH7gTW/qaw8/RBQAA\nzuHw4cOaOXOmNm/ebB378ssvKbrINxRdAACQr06fPq358+dr1apV1jU2pUqV0r///W898cQTJqeD\nM6PoAgCAfLNx40aNGzdOly5dkiS5u7urQ4cOCg0NVcmSJU1OB2dH0QUAAPmmVq1ayszMlCQFBgaq\nV69eqlixosmpUFRQdAEAQL7x9fXVCy+8oNq1a+vee+81Ow6KGIouAADIV61btzY7Aoooh95HFwAA\nOLaTJ0/qzJkzZscAckXRBQAANrt48aJmz56tF154QfPmzTM7DpArpi4AAIA8u3LlilauXKn58+cr\nLS1N0tWN+3v06KGyZcuanA7IiaILAADuyDAMbdy4UbNnz9aRI0es4/7+/urbty8lFw4pT0U3ISEh\nzyds0qTJXYcBAACOIzFxl6KiViglxU3lyiXIMNKsz9WuXVvh4eHy8/MzMSFwe3kqumFhYbJYLDIM\n47bHWSwW/frrr3YJBgAAzJOYuEtduqxXcvJASRY98shIVay4VWXKeOuZZ8L1r3/9Sy4uLPWBY8tT\n0V29enV+5wAAAA4kKmqFteRK0i+/hOvkyUZ68MEktWzZ0txwQB7lqehWrVr1prHz588rKSlJ7u7u\nqlatGrfxAwDAiaSkeOl6yZWkc+dq6ty5mqpSZaJ5oQAb2bwYLTs7W6NHj9bnn3+uK1euyDAMeXh4\n6N///reGDh0qi8Vy55MAAACHkZ2drePHj6tKlSrWMV/fdEmGbiy7knFtHCgcbC66n376qWJjY/X6\n668rICBA2dnZSkhI0MSJE+Xr66uIiIj8yAkAAPLBjh07FB0drZSUFE2dOlUlSpSQJEVGtlVCwjQl\nJ0foatk1VL36NA0e3NbUvIAtbC66MTExGjlypDp06GAdq1+/vsqVK6dPPvmEogsAQCFw6NAhzZw5\nM8fOSsuXL1doaKgkyd+/gWJjpdGjxyklxVO+vukaPLit/P0bmBUZsJnNRffUqVO5biXi5+enY8eO\n2SUUAADIH6dPn9b8+fO1atUqZWdnS5JKlSql7t27q02bNjmO9fdvoJgYii0KL5uLbs2aNbV+/XpV\nr149x/i6detyXbQGAAAcw4oVKzRjxgylp1+dZ+vu7q6nnnpKoaGh1ikLgDOxueiGh4frjTfe0KFD\nh/TQQw/JYrEoMTFR8+bN0//93//lR0YAAGAHJUuWVHp6uiwWiwIDA9WrVy/5+PiYHQvINzYX3ZCQ\nEJ05c0bTpk3T9OnTJUkVKlTQK6+8op49e9o9IAAAsI9mzZqpQ4cOCgoK0j333GN2HCDfWYw73e7s\nNlJTU2UYhsqXL2/PTKYJDg6WxA0yAAAAHJUtfc3mK7qSdOzYMc2bN0979uyRm5ub6tSpo65duzJH\nFwAAE506dUply5bl1rzANTb/l/Dbb7/pqaee0hdffCF3d3cZhqElS5aoY8eO2rt3b35kBAAAt3Hh\nwgXNmjVLzz//vH744Qez4wAOw+Yruu+//74eeeQRjRkzRp6enpKky5cva9CgQfrwww/16aef2j0k\nAAC4WWZmplauXKkFCxYoLS1NkjRv3jw1b95crq6uJqcDzGdz0f3pp5+0YMECa8mVJE9PT/Xv31+9\nevWyazgAAHAzwzC0YcMGzZo1K8ce9k2aNFGfPn0oucA1NhfdEiVKKDMz86bx3MYAAIB9HT9+XGPH\njtXu3butY/fee6/Cw8PVqFEjE5MBjsfmovvoo4/q/fff1/jx4+Xt7S3p6u4LH3zwgZo2bWr3gAAA\n4E+lS5e2XsX18fFR79691aJFCxagAbmwuegOGjRI3bp1U8uWLVWzZk1ZLBYdOHBA3t7eevfdd/Mj\nIwAAuKZ48eLq27evzp49qyeffFIeHh5mRwIcls1Ft1KlSvrqq6/0xRdfaO/evTIMQ08//bQ6dOig\nkiVL5kdGAABwg+v7iAK4vbvaR7dEiRLq0aOHvbMAAFDkZWdn6/z58ypdurTZUYBCL09Ft3fv3nk+\n4ezZs+86DAAARdn27ds1c+ZMlSxZUqNGjZLFYjE7ElCo5anocsczAADyT3JysmbOnKnExETr2LZt\n29S4cWMTUwGFX56K7nvvvZffOQAAKHJSU1P1+eef69tvv1V2drakq7sqdO/ena3CADu4qzm6qamp\nOnDggPU/SsMwlJGRoR07dujFF1+0a0AAAJzRokWLtHjxYqWnp0uSPDw89NRTT6lLly4qUaKEyekA\n52Bz0V26dKmGDx+ujIwMWSwWGYZhnUNUtWpVii4AAHmQmpqq9PR0WSwWtWzZUj179pSPj4/ZsQCn\nYnPRnTJlitq3b6+IiAh1795dM2bM0B9//KH//ve/evnll/MjIwAATqdbt246deqUunfvrtq1a5sd\nB3BKNhfdQ4cO6ZNPPtE999yjunXrKjU1VUFBQbpy5YqmTJmijh075kdOAACcire3t4YNG2Z2DMCp\n2Xy/QA8PD+tdWGrUqKG9e/dKkho2bKjff//dvukAACikLl68aHYEoMizueg2bNhQMTExkqT77rtP\n69evlyTt27dP7u7u9k0HAEAhc/78ec2cOVPPPPOMjh07ZnYcoEizeerCyy+/rIiICHl7e6tTp06a\nOHGi2rdvr2PHjqldu3b5kREAAIeXmZmpFStWaMGCBTp37pwkac6cOfq///s/k5MBRZfNRdff318r\nV65URkaGypYtq3nz5mnBggWqXLmywsLC8iMjAAAOyzAMrV+/XrNnz85xBTcgIEDdu3c3MRmAu9pH\n19fX1/rP9957r4YPH263QACAnBITdykqaoVSUrzk65uuyMi28vdvYHYsSEpKStKUKVO0e/du69i9\n996r8PBwbvgAOACbi+6JEyf00Ucf6aefflJmZqYMw8jx/OrVq+0WDgCKusTEXerSZb2SkwdKskgy\nlJAwTbGxouw6gKysLGvJrVixosLCwtSiRQu5uNi8BAZAPrC56I4YMUI7d+5Uu3btVLp06fzIBAC4\nJipqxQ0lV5IsSk6O0OjRYxUTQ9E1W506dfTEE0+oUqVKat++vXVXIgCOweaiu3HjRk2bNk3+/v75\nkQcAcIOUFC/9WXKvs1wbhyPgjqCA47L5dyvFixdX+fLl8yMLAOAvfH3TJRl/GTWujSO/ZWdnKzMz\n0+wYAO6SzUW3Y8eOmjZtmrKysvIjDwDgBpGRbVW9+jT9WXYNVa8+TYMHtzUzVpGwfft2DRw4ULGx\nsWZHAXCXbJ66cObMGX355Zdau3atqlWrdtN8pNmzZ9stnCSdO3dOUVFRWrt2rbKzsxUYGKihQ4eq\nVKlSuR7/9ttva+7cubJYLDIMQxaLRcOHD1fPnj3tmgsACoK/fwPFxkqjR49TSoqnfH3TNXgwuy7k\np99//10zZ87Uli1bJElHjx5VmzZtVLZsWZOTAbDVXW0v9uSTT9o7xy298cYbOnz4sD777DNZLBaN\nHDlSI0aM0EcffZTr8UlJSRo0aJA6depkHStZsmRBxQUAu/P3b8DCswKQmpqqzz//XN9++62ys7Ml\nSWXKlFH37t1veXEFgGOzuei+9957+ZEjV5cuXdI333yj+fPnq379+pKkoUOHqlevXsrIyMh1dev+\n/fsVERHBPGIAQJ5kZmYqJiZGcXFxunz5siTJw8NDHTt2VJcuXVS8eHGTEwK4W3kquvHx8WrXrp08\nPDwUHx9/22NDQkLsEkySXFxcNGXKFNWrV886ZhiGsrKydPHixZuK7vnz55WSkqKaNWvaLQMAwLm5\nuLho48aNunz5siwWi4KCgtSzZ09VqFDB7GgA/qY8Fd3IyEi1aNFC5cuXV2Rk5C2Ps1gsdi26np6e\nat68eY6x2bNnq27duvL29r7p+KSkJFksFk2ePFnff/+9vL29FR4ebtdMAADn4urqqvDwcMXFxSk8\nPFy1atUyOxIAO8lT0b3x1oY3/rM9XL58WSkpKbk+5+Pjo2LFilkfz507VytXrtT06dNzPT4pKUku\nLi665557FBYWps2bN2vEiBEqWbKkWrVqZdfcAADn0bhxYzVu3NjsGADs7K4Wo+UmOTlZS5cu1YAB\nA2x63fbt29W7d29ZLH/dEF2aMGGCgoODJUnz5s3TO++8o2HDhqlp06a5niskJERBQUHWO7bdd999\nOnjwoObPn0/RBYAiLCsrS66urmbHAFDA7FZ0f//9d02cONHmohsQEHDHq8TTp0/XBx98oMjISPXq\n1eu2x/71tsS1a9fWpk2bbMoEAHAO58+fV0xMjLZu3aqxY8fKzc1u/7cHoBCw+YYRBS0uLk4ffvih\nhg0bpr59+9722PHjxys8PDzH2K+//sp8KwAoYjIzM/XFF1/o+eefV1xcnA4ePKgVK1aYHQtAAXPo\nv9qePXtWb731lkJCQvTEE0/o5MmT1ufKlSsnFxcXpaamysvLS8WLF1fLli01depURUdHq1WrVvrh\nhx+0dOlSzZkzx8RPAQAoKIZhaN26dZo9e7aOHz9uHQ8ICNCDDz5oYjIAZnDoortu3TpdunRJ8fHx\n1m3Nrt/tbPXq1apSpYpCQ0PVuXNnDRgwQI0aNdL48eP18ccf6+OPP1bVqlU1ZswYPfDAAyZ/EgBA\nftu9e7emT5+u3377zTpWp04dhYeHq2HDhiYmA2CWPBXdo0eP3vGYU6dO/e0wf9WuXTu1a9futses\nWbMmx+OgoCAFBQXZPQsAwLHt3r3bWnIrVqyo3r17q3nz5nJxcfhZegDySZ6KblBQUK67Itzo+pVW\nAEBOiYm7FBW1QikpXvL1TVdkZFv5+3NLX3tr3769vv/+e/3zn/9U+/bt5e7ubnYkACbLU9GdPXt2\nfucAAKeUmLhLXbqsV3LyQEkWSYYSEqYpNlaUXTtzd3fXmDFjuOgCwCpPRTcgICC/cwCAU4qKWnFD\nyZUki5KTIzR69FjFxFB0bZGdnX3HaQiUXAA3YuISAOSjlBQv/Vlyr7NcG0debd26Va+++qp27Nhh\ndhQAhYhD77oAAIWdr2+6JEM5y65xbRx3cvDgQc2cOVM//fSTJCk6OloffvghC8wA5AlFFwDyUWRk\nWyUkTFNycoSuz9GtXn2aBg9ua3Y0h3bq1Cl9/vnnWr16tbKzsyVJZcqU0eOPPy7DMExOB6CwoOgC\nQD7y92+g2Fhp9OhxSknxlK9vugYPZteFW7l06ZKWLFmi+Ph4Xb58WZLk4eGhkJAQde7cWcWLFzc5\nIYDCJE9FNyEhIc8nbNKkyV2HAQBn5O/fgIVneXTx4kXFxcUpIyNDFotFwcHB6tmzp8qXL292NACF\nUJ6KblhYmCwWyx1/XWSxWPTrr7/aJRgAoOgpX768QkJCtHfvXvXt21e1atUyOxKAQixPRXf16tX5\nnQMAAElS9+7d5erqanYMAE4gT0W3atWqeTrZ9flUAADcyp3upEnJBWAvNi9GO336tKZMmaI9e/Yo\nKytL0tX/0crMzNS+ffuUmJho95AAgMLv/PnziomJ0cWLF9W/f3+z4wAoAmzeiPC///2v4uPjVbZs\nWSUmJsrX11cXLlzQtm3b1K9fv/zICAAoxDIzM/XFF1+oX79+iouL06pVq5SUlGR2LABFgM1XdDds\n2KDRo0crMDBQv/32m5599lnVq1dPI0aM0L59+/IjIwCgEDIMQz/++KNmz56tlJQU6/gjjzzCNmEA\nCoTNRffChQuqW7euJKl27dravXu36tWrp169enFFFwAgSdq1a5eio6O1Z88e69h9992nZ555RvXr\n1zcxGYCixOai6+vrqyNHjqhy5cqqWbOmfvvtN0lSsWLFdPbsWbsHBADkr8TEXYqKWqGUFC/5+qYr\nMvLv39AiPj7eWnIrVaqk3r17q1mzZrddhAYA9mZz0W3durWGDBmiqKgoPfbYY3r11Vfl5+enb7/9\nVjVq1MiPjACAfJKYuEtduqxXcvJAXb9FcULCNMXG6m+V3T59+mj37t0KDQ1Vu3bt5O7ubrfMAJBX\nNhfdV199VVeuXNHRo0fVoUMHtW7dWq+88opKlSql8ePH50dGAEA+iYpacUPJlSSLkpMjNHr02L91\nN7d//OMfmjFjBgUXgKlsLroeHh4aNmyY9fGoUaM0cOBAlSpVir0PAaCQSUnx0p8l9zrLtfG/h5IL\nwGw2F92EhITbPt+kSZO7DgMAKFi+vumSDOUsu8a18dxt3bpVMTExioyMVOnSpe/4HvkxBxgA8sLm\nohsWFiaLxSLDMKxjFotFFotFLi4u2rlzp10DAgDyT2RkWyUkTFNycoSuz9GtXn2aBg9ue9OxBw4c\n0MyZM7V161ZJ0qJFixQREXHb8+fXHGAAyAubi+7q1atzPM7KytKBAwf08ccfa9CgQXYLBgDIf/7+\nDRQbK40ePU4pKZ7y9U3X4ME5r7ieOnVKc+fO1Zo1a6wXOby9vfO0ADm/5gADQF7YXHSrVq1601j1\n6tVVsmRJvfnmm1q2bJldggEACoa/f4NcS+fFixe1ZMkSxcfHKyMjQ5Lk6empkJAQderUKU83fcjP\nOcAAcCc2F91bKVu2rH7//Xd7nQ4AYLKdO3dq0aJFkiQXFxcFBwerR48eKl++fJ7PcTdzgAHAXuyy\nGO38+fOaNWuW6tSpY5dQAADzNWnSRPXr15eXl5f69u2rmjVr2nwOW+YAA4C92WUxmnR1SsP7779v\nt2AAAHNZLBaNHDlSxYoVu+tz5GUOMADkl7+9GE26uldixYoV7RIIAOA4/k7Jve5Wc4ABIL+52PqC\nCRMmqEyZMqpatar1T8WKFXXmzBn1798/PzICAOzs3Llzmj59utasWWN2FADIN3m6ortlyxYdOnRI\nkhQfH68GDRqoZMmSOY7Zv3+/1q9fb/+EAAC7yczM1JdffqmYmBidP39e5cqV02OPPSYvL3ZBAOB8\n8lR0LRaLIiMjrf/89ttv33RM8eLF9eyzz9o3HQDALrKzs/XDDz9ozpw5+uOPP6zjdevW1aVLlyi6\nAJxSnoruQw89pN27d0uS6tWrp3Xr1tm0vQwAwDw7d+5UdHS09u7dax2rW7euwsPDVb9+fROTAUD+\nsnkx2u7du3Xw4EEdO3ZMDRs2lCTNmjVLgYGBebpLDgCg4GRmZmrMmDE6deqUJKlSpUrq3bu3mjVr\nJovlrzdyAADnYvNitPXr16tjx4765ptvrGNfffWVQkJClJiYaNdwAIC/x93dXT179lSpUqUUERGh\niRMnqnnz5pRcAEWCxfjrhrh30KVLFzVv3lyvvvpqjvGxY8dq8+bNWrBggV0DFqTg4GBJuW+hBgCF\nVVZWli5dunTTImIAKIxs6Ws2X9Hdv3+/QkNDbxp/+umn9dtvv9l6OgBAPnN1daXkAiiSbC665cqV\nsy5Mu9HevXtVqlQpu4QCAOTNTz/9pAkTJtx0t0oAwF0sRgsJCdGbb76pM2fOyM/PT5K0Y8cOjRs3\nTp06dbJ7QADAzQ4cOKDo6Ght27ZNkuTv769HH33U5FQA4FhsLrovvfSSUlNTNWrUKF25ckWGYcjN\nzU1hYWF6/vnn8yMjAOCakydPau7cufruu++sV3G9vb2VlZVlcjIAcDw2F103Nze9+eabev3113Xg\nwAG5ubnJYrFo0aJFCgoK0ubNm/MjJwAUaRcvXlRsbKy++OILZWRkSJI8PT3VqVMnderUScWKFTM5\nIQA4HpuL7nXu7u5KSkrSggULtHXrVlksFrVq1cqe2QAA18TGxiomJkaS5OLiolatWql79+7cvAcA\nbsPmonvw4EEtXLhQcXFxOnPmjCwWizp37qwXXnhB1apVy4+MAFDkhYSE6Ouvv9b999+vPn36cIMe\nAMiDPBXdK1eu6JtvvtHChQu1adMmubq6qnnz5mrfvr2GDBmi8PBwSi4A5KNSpUppwoQJXMEtIImJ\nuxQVtUIpKV7y9U1XZGRb+fs3MP1cAGyTp6IbGBio8+fP65FHHtFbb72lxx9/XGXKlJEkRUZG5mtA\nAMBVlNyCkZi4S126rFdy8kBJFkmGEhKmKTZWNhdUe54LgO3ytI/uuXPnVK5cOVWpUkXe3t4segAA\nO0pLS9P06dN16NAhs6NAUlTUCiUnR+hqMZUki5KTIzR69ApTzwXAdnm6ortu3Tp9/fXXio2N1fz5\n81WiRAkFBwerXbt23C8dAO5SRkaGvvrqKy1atEgXLlzQsWPHNHz4cLNjFXkpKV76s5heZ7k2bt65\nANguT0W3ZMmS6tq1q7p27ar9+/dr8eLFWrZsmZYuXSqLxaKZM2cqIiJCNWvWzOe4AFD4ZWdn64cf\nftCcOXP0xx9/WMfd3NyUmZkpd3d3E9PB1zddkqGcBdW4Nm7euQDYzmLc5X0js7KytHbtWsXFxWnt\n2rXKzs7WY489pmnTptk7Y4EJDg6WJK1evdrkJACc1c6dOzVjxgzt27fPOlavXj2Fh4fr/vvvNzEZ\nrvtzXu31KQeGqlefptjYx/7GHN2/fy4AV9nS1+56H11XV1cFBwcrODhYqamp+uKLL7RkyZK7Pd0t\npaam6s0339T69evl5eWlkJAQDRw4UC4uuU8vPnz4sEaMGKFt27apatWqGjJkiJo1a2b3XABgq+PH\nj2vYsGHWO5pVrlxZffr0UdOmTZkG5kD8/RsoNlYaPXqcUlI85eubrsGD726nBHueC4Dt7vqKbkF5\n5plnZLFYNGzYMJ0+fVqDBg1S9+7d1a9fv1yP79ixo+rVq6fnn39e3377rSZPnqzly5erUqVKd3wv\nrugCyG8ff/yxNm/erG7duqlt27ZMUwAAGxXIFd2CkJGRoQoVKujll1+27tPbpk0bbdmyJdfjN2zY\noEOHDmnRokXy9PRUv379tGHDBi1evFgDBgwoyOgAkKvw8HBFRESoRIkSZkcBAKfn0EXXw8ND77//\nvvXx3r17tWbNGnXr1i3X43/++Wc1aNBAnp6e1rGHH35Y27Zty/esAJAXpUuXNjsCABQZedpH1xGE\nhYWpQ4cOKl26tHr06JHrMSdOnFDFihVzjJUvX14pKSkFERFAEWYYhrZs2aKvv/7a7CgAgGtMv6J7\n+fLlWxZRHx8f680phg8frrS0NI0aNUqvvvqqJk+efNPxly5dkoeHR44xDw8PZWRk2D84AFyTlJSk\n6Ohobd++XR4eHgoICFCFChXMjgUARZ7pRXf79u3q3bt3riuOJ0yYYJ1wXLduXUnSe++9p9DQUB09\nelRVqlTJcbynp6fOnj2bYywjI0NeXmzMDcD+Tpw4oblz52rt2rXWnRRKlCihY8eOUXQBwAGYXnQD\nAgK0e/fuXJ87f/68vv76a7Vr1846du+990qSTp8+fVPR9fX1zbE3pSSdPHlSPj4+dk4NoCi7cOGC\n9cY5139j5OXlpU6dOikkJITbpAOAgzC96N5Oenq6Bg4cqKpVq8rPz0/S1c3W3dzccr0Lm5+fnz77\n7DNlZGRYpzBs2bJF/v7+BRkbgJP78MMPrbu/uLi46PHHH1f37t1Vrlw5k5MBAG7k0IvRKlSooNat\nW2vUqFH69ddflZiYqOHDhyssLMy6NU9qaqouXrwo6erV4cqVKysyMlL79u3T1KlTtWPHDoWGhpr5\nMQA4mS5dukiS/P39NX78ePXv35+SCwAOyOFvGHH+/Hm99957WrNmjSQpJCREr732mtzcrl6MDgoK\nUufOna375B46dEhDhw7Vzz//rOrVq2vYsGF69NFH8/Re3DACQF4dOHBAtWrVMjsGABQ5tvQ1hy+6\nBYmiCwAA4Nhs6WsOPXUBAApaWlqaPv/8c7YlBAAn4NCL0QCgoGRkZGjZsmVavHixLly4oGLFiqlT\np05mxwIA/A0UXQBFWnZ2tr7//nvNmTNHJ06csI4fOXLExFQAAHug6AIosn7++WdFR0dr//791rF6\n9erpmWeeUb169UxMBgCwB4ougCJp8+bNevvtt62PK1eurD59+qhp06a53qkRAFD4UHQBFEkPPfSQ\nqlatqrS0NHXv3l1t2rSRu7u72bEAAHZE0QVQJLm5uSkyMlIVKlSw3oAGAOBcKLoAiqwaNWqYHQEA\nkI/YRxeA0zEMQ4mJidq1a5fZUQAAJuKKLgCnsn//fkVHR+vnn39WjRo19NFHH8nV1dXsWAAAE1B0\nATiFEydOaM6cOVq7dq117Ny5czp+/LiqVq1qXjAAgGkougAKtQsXLmjx4sVaunSpMjMzJUleXl7q\n3LmzQkJC5OXlZXJCAIBZKLoACq2srCy98sorSklJkSS5uLiodevW6t69u8qWLWtyOgCA2Si6AAot\nV1dXtWrVSvPmzVNAQID69OmjatWqmR0LAOAgKLoACrWQkBA1aNBADRs2NDsKAMDBsL0YgELN09OT\nkgODz6MAACAASURBVAsAyBVF9/+3d+dxVZWL/se/GxBEDFFwysjUEhwR9ZiaDQ5Hc0q6KiEKiHKt\nW+kpD91yyuHklNrtmGZeNUdEyXnKji/zNFj3KOaAiqloiZEoxwFQZtbvD4/7F4kIR2DB3p/368Ur\nefbD5rtZPe5vq2ctAFRYqamp2rt3r9kxAACVFFsXAFQ4WVlZ2rFjhzZs2KCbN2/K29tbTZs2NTsW\nAKCSoegCqDDy8/P11VdfafXq1UpJSbGOHzlyhKILACgxii6ACuHo0aNasWKFEhISrGPNmzdXeHi4\nfHx8TEwGAKisKLoATLdp0yatWLHC+nmDBg0UFhamJ598UhaLxbxgAIBKjaILwHSdO3fWmjVrVK1a\nNQUHB6tnz55ycuKvJwDAg+GdBIDp6tWrp/Hjx6t58+aqVq2a2XEAADaCogugQmjfvr3ZEQAANob7\n6AIoU4Zh6ODBg7p27ZrZUQAAdoYzugDKzNmzZ7V8+XLFxcWpd+/e+q//+i+zIwEA7AhFF0Cpu3z5\nslavXq2vvvrKOnbo0CFlZWXJxcXFxGQAAHtC0QVQatLT0/XZZ59px44dysnJkSS5urpq4MCBGjBg\nACUXAFCuKLoASsU///lPjRkzRmlpaZIkBwcH9erVS0FBQapZs6bJ6QAA9oiiC6BUeHp6qkmTJjpy\n5IiefPJJhYWF6ZFHHjE7FgDAjlF0AZSaiIgIpaamqmXLlmZHAQCAogug9Dz66KNmRwAAwIr76AIo\nltTUVJ04ccLsGAAAFBtndAEUKSsrS9u3b9eGDRtUpUoVLV68mF/TCwCoFCi6AAqVn5+vv//971qz\nZo1SUlKs47GxsXrmmWdMTAYAQPFQdAHc5ciRI1q+fLnOnz9vHWvevLlGjBihpk2bmpgMAIDio+gC\nKODjjz/W7t27rZ83aNBAYWFhevLJJ2WxWExMBgBAyVB0ARTQokUL7d69WzVq1NCQIUPUs2dPOTnx\nVwUAoPLh3QtAAU8//bTS0tLUrVs3LjoDAFRqFF0ABTg4OKhfv35mxwAA4IFxH13AjhiGoaNHjyo/\nP9/sKAAAlDmKLmAnzpw5owkTJmjSpEn69ttvzY4DAECZY+sCYOOSk5O1Zs0affXVV9axXbt2cS9c\nAIDNo+gCNio9PV2fffaZtm/frtzcXEmSq6urBg4cqAEDBpicDgCAskfRBWxQfHy83nvvPaWlpUm6\nfYHZ888/r6CgIHl4eJicDgCA8kHRBWxQw4YN5eBwewt+x44dFRoaqkceecTkVAAAlC+KLmCDqlWr\npldffVXu7u5q0aKF2XEAADAFRRewUZ06dTI7AgAApqrwtxe7evWqxowZo/bt26tLly6aO3dukfcA\nfe+99+Tr66tmzZpZ/xkVFVWOiYGyd+PGDV26dMnsGAAAVGgV/oxuZGSkLBaLYmJidO3aNUVGRsrd\n3V2jRo0qdP65c+cUGRmpF1980TpWvXr18ooLlKmsrCxt3bpVGzdulK+vr6ZOnWp2JAAAKqwKXXSz\ns7Pl5eWl0aNHy9vbW5LUq1cvHTp06J5fk5CQoIiICHl6epZXTKDM5eXl6e9//7uioqKUkpIiSTp8\n+LDOnz+vRo0amZwOAICKqUIXXWdnZ73//vvWz8+cOaMvv/xSQUFBhc5PT09XcnKyHnvssXJKCJS9\nw4cPa8WKFTp//rx1rGXLlgoPD6fkAgBQhApddH8rJCREBw8eVMuWLRUcHFzonHPnzslisWjRokX6\n+uuv5eHhofDwcAUEBJRzWuDB5eXlafr06YqNjbWOPfLIIwoLC1OHDh1ksVhMTAcAQMVnetHNyspS\ncnJyoY/Vrl1brq6ukqSJEycqNTVV06ZN05tvvqlFixbdNf/cuXNycHBQkyZNFBISogMHDmjSpEmq\nXr26evToUaavAyhtjo6O8vLykiTVqFFDwcHB6tmzpxwdHU1OBgBA5WB60T169KhCQ0MLPTu1YMEC\nde/eXZLk4+MjSZo5c6YGDRqkpKQkPfzwwwXmBwQEqFu3bnJ3d5ckNW3aVD/99JOio6MpuqiUhgwZ\nIg8PDwUEBKhatWpmxwEAoFIxveh26NBBp06dKvSx9PR07dq1S3369LGOPf7445Kka9eu3VV0JVlL\n7h2NGzfWP/7xj1JMDJSfmjVr3nOrDgAAKFqFvo9uZmamxo4dq6NHj1rHjh8/Licnp0IvOJs/f77C\nw8MLjMXHx3PBDiokwzB04cIFs2MAAGCzKnTR9fLyUs+ePTVt2jTFx8crNjZWEydOVEhIiNzc3CTd\n/oUSt27dkiR17dpVBw8e1PLly5WYmKi1a9dq27ZtioiIMPNlAHc5ffq0xo0bpzfeeINf/AAAQBmp\n0EVXkmbMmCFfX1+NGDFCo0ePVteuXfXnP//Z+vigQYP06aefSpJatWql+fPna8uWLerfv7+ioqI0\nb948tW7d2qz4QAGXLl3SnDlzFBkZqZMnTyo3N1ebN282OxYAADbJYhiGYXaIiuLOhW979+41OQls\nTXp6umJiYrRjxw7l5uZKklxdXTVo0CC98MILcnFxMTkhAACVQ0n6mukXowG2bv/+/Vq4cKHS09Ml\n3b5t2PPPP6+goCDVqFHD5HQAANguii5Qxry8vKwlt1OnTgoNDVWDBg1MTgUAgO2j6AJlzMfHR8HB\nwWrdurWaN29udhwAAOwGRRcoB0FBQWZHAADA7lT4uy4AFd3169eVlZVldgwAAPA7FF3g35SVlaWY\nmBi9/PLL2rp1q9lxAADA77B1ASihvLw87du3T1FRUfrnP/8pSdq0aZP69eunatWqmZwOAADcQdEF\nSuCHH37Q8uXL9fPPP1vHWrVqpeHDh1NyAQCoYCi6QDGkpqZq7ty5OnLkiHXM29tbw4cPV/v27WWx\nWExMBwAACkPRBYrBzc1N165dkyR5eHgoODhYf/zjH+Xo6GhyMgAAcC8UXaAYHB0dNWLECMXHxysg\nIIBtCgAAVAIUXaCY/P395e/vb3YMAABQTNxeDJBkGIZ1awIAALANnNGF3fvxxx+1fPly3bhxQx99\n9JGcnFgWAADYAt7RYbcuXbqk1atX65tvvrGOffnll+rZs6eJqQAAQGmh6MLupKWlKSYmRjt37lRu\nbq4kqVq1aho8eLCeffZZk9MBAIDSQtGFXdm9e7dWrlypmzdvSrp9N4XevXvrpZdeUo0aNUxOBwAA\nShNFF3YlIyPDWnI7deqksLAwPfzwwyanAgAAZYGiC7vSt29fnT59Wv3791fz5s3NjgMAAMoQRRd2\nxdnZWW+//bbZMQAAQDngPrqwKenp6WZHAAAAFQRFFzYhMzNT69at08iRI3XixAmz4wAAgAqAootK\nLS8vT3/729/0yiuvaO3atcrIyNDy5ctlGIbZ0QAAgMnYo4tKyTAM/fDDD1qxYoV+/vln63irVq0U\nHh4ui8ViYjoAAFARUHRR6SQlJWnRokU6evSodczb21vDhw9X+/btKbkAAEASRReVkLOzs+Lj4yVJ\nNWvWVHBwsHr06CFHR0eTkwEAgIqEootKx8vLS4GBgcrLy1NAQIBcXV3NjgQAACogii4qpcDAQLMj\nAACACo67LqDCMQxDWVlZZscAAACVHEUXFcqpU6c0btw4ffLJJ2ZHAQAAlRxbF1Ah/Prrr1q1apX2\n798vSYqPj9cLL7ygRo0amZwMAABUVhRdmCo1NVUxMTHatWuXcnNzJUlubm4aPHiwGjRoYHI6AABQ\nmVF0YQrDMLR582Z99tlnunnzpiTJyclJvXv31ksvvSR3d3eTEwIAgMqOogtTWCwWnThxwlpyn3rq\nKYWGhqp+/fomJwMAALaCogvThIWF6datWwoLC5Ovr6/ZcQAAgI2h6MI0jz76qGbOnGl2DAAAYKO4\nvRjKzJ2LywAAAMxA0UWpy8zMVHR0tEaNGqX09HSz4wAAADvF1gWUmry8PO3du1dr167V1atXJUkx\nMTEaMWKEyckAAIA9oujigRmGoUOHDmnFihW6cOGCddzPz0/PPvusickAAIA9o+jigZw/f17Lli3T\nsWPHrGMNGzbU8OHD1bZtW1ksFhPTAQAAe0bRxQO5dOmSteTWqlVLwcHB6t69uxwdHU1OBgAA7B1F\nFw+kY8eOatu2rXx9fRUQEKCqVauaHQkAAEASRRcPyGKxaPLkyWxRAAAAFQ63F0ORDMNQfn5+kXMo\nuQAAoCKi6OKeTp06pbffflv79u0zOwoAAECJsXUBd0lKStKqVav03XffSZKuXLmiLl26yMXFxeRk\nAAAAxUfRhVVqaqrWr1+vzz//3Prre93c3NS/f385OHDyHwAAVC6VquhOmTJFCQkJWr169T3nnDx5\nUlOmTNHp06f1xBNPaMqUKWrRokU5pqx8cnJytG3bNm3YsEE3b96UJDk5OalPnz4KDAyUu7u7yQkB\nAABKrtKcpvvhhx+0fv36Ii98ysjI0KhRo/SHP/xBmzZtUps2bfTyyy8rMzOzHJNWPnl5edq+fbu1\n5Hbp0kULFy5UREQEJRcAAFRaleKMbk5OjiZPnix/f/8i5+3cuVOurq566623JEkTJkzQ119/rd27\ndysgIKA8olZKVatWVXBwsPbu3avw8HD5+vqaHQkAAOCBVYozuosXL5aPj486d+5c5Lxjx46pXbt2\nBcbatm2rw4cPl2U8m9CjRw/NmjWLkgsAAGxGhS+6CQkJWrduncaPH3/fuZcvX1adOnUKjHl6eio5\nObms4lUahmEU+biDgwP3wwUAADbF9K0LWVlZ9yyitWvX1uTJk/WnP/1JtWrVuu9zZWZmytnZucCY\ns7OzsrOzSyVrZRIbe0KzZu1WcrKTPD3PqnHjqpo3733KLOzO/18LVVW3bqbeeed5tW/PBarAHawR\n2DLTi+7Ro0cVGhpaaAEbO3as8vPzNXjw4GI9l4uLy12lNjs7W1WrVi2VrJVFbOwJDRz4raSW8vFZ\nq/z8azp7Vlq7doOGDi3ezxKwBbfXwne6cGGsJIskQwcPLtXGjeKNHBBrBLbP9KLboUMHnTp1qtDH\nQkNDdfz4cetFaDk5OcrPz1fbtm21a9cu1atXr8D8unXr6sqVKwXGUlJSVLt27bIJXwEZhqEZM6LU\nuPENPfTQTuv4lStttGnTSQ0damI4oJzNmrX7N2/gkmTRhQsRmj37A332GW/iAGsEts70oluUuXPn\nKisry/r5ypUrFRcXp7lz5961F1eS/Pz8tGTJkgJjhw8f1iuvvFLmWSuChIQELV++XLm5x/XQQ7fH\nUlMb6uTJcF250lZPP73Q3IBAOUtOrqr//wZ+h+Vf4wBYI7B1Fbro/r7Menh4yMXFRd7e3taxlJQU\nPfTQQ3JxcVGvXr30wQcfaMaMGXrppZcUHR2tW7duqXfv3uUd3RT79u3TsWPHJEkZGbX0449DlZjY\nTZKjJEN163I/YdiX2//OGyr4Rs5aAO5gjcDWVfi7LtxPly5d9Pnnn0uSqlevrk8++USxsbEaOHCg\n4uLitGTJErvZoxsYGCgvLy8999wfdfbsk0pM7KE7JffRR5fq7befNzsiUK7eeed5PfroUt1+I5dY\nC0BBrBHYOotxv/tO2ZHu3btLkvbu3Wtykn9fbm6unJycFBt7QrNnf6HkZBfVrZupt9/mKlrYJ9YC\nUDTWCCqbkvQ1iu5v2ELRBQAAsGUl6WuVfuuCvYiPj9e4ceN08eJFs6MAAABUChX6YjRISUlJWrVq\nlb777jtJ0qpVq4r1W+IAAADsHUW3gkpNTdW6dev0+eefKy8vT5Lk5uamZs2ayTAMfsMZAADAfVB0\nK5isrCxt375dGzZs0K1btyRJTk5O6tu3rwIDA/XQnRvkAgAAoEgU3QomKSlJq1ev1p1rBJ9++mmF\nhITc9VvgAAAAUDSKbgXTqFEjPffcc0pOTtaIESPUtGlTsyMBAABUShTdCujVV1+Vs7Mz+3ABAAAe\nAEW3AnJxcTE7AgAAQKVH0S1Ht27d0ubNm+Xs7KzBgwebHQcAAMCmUXTLQV5envbs2aO1a9fq+vXr\ncnZ2Vrdu3eTp6Wl2NAAAAJtF0S1DhmEoNjZWK1asUGJionW8RYsWys7ONjEZAACA7aPolpGzZ89q\n+fLliouLs4499thjCg8Pl7+/v4nJAAAA7ANFtwwYhqGPP/5YZ8+elSTVqlVLISEheu655+To6Ghy\nOgAAAPvgYHYAW2SxWDR8+HC5urpq2LBhWrx4sbp3707JBQAAKEec0S0jrVu31rJly1S9enWzowAA\nANglzuiWIUouAACAeSi6/4aTJ09q9uzZysnJMTsKAAAA7oGtCyXwyy+/aOXKlfq///s/SZKvr68G\nDBhgcioAAAAUhqJbDDdu3FB0dLS++OIL5eXlSbq9LYFf1QsAAFBxUXSLkJWVpa1bt2rjxo3KyMiQ\nJDk5Oalfv34KDAxkDy4AAEAFRtEtwr59+7RmzRrr508//bRCQkJUr149E1MBAACgOCi6Rejevbu2\nbNmimjVrasSIEXriiSfMjgQAAIBiougWoUqVKpo5c6Y8PDxksVjMjgMAAIASoOjeR82aNc2OAAAA\ngH8D99EFAACATaLoAgAAwCZRdAEAAGCTKLoAAACwSRRdAAAA2CTuuvAbly9fVl5enrp37252FAAA\nABTi119/laOjY7Hmckb3N1xcXOTkRPcHAACoqJycnOTi4lKsuRbDMIwyzgMAAACUO87oAgAAwCZR\ndAEAAGCTKLoAAACwSRRdAAAA2CSKLgAAAGwSRRcAAAA2iaILAAAAm0TRBQAAgE2i6AIAAMAmUXTt\nxJQpUxQSElLknJMnTyowMFBt2rTR4MGDdeLEiXJKB0m6evWqxowZo/bt26tLly6aO3eu8vPz7zn/\nvffek6+vr5o1a2b9Z1RUVDkmtm8lPV4XL15UeHi4/P391a9fP+3fv78c0yItLU0TJkzQU089pU6d\nOmncuHFKS0u753zWl7lKerxYXxXHyJEjtWXLliLnlOf6oujagR9++EHr16+XxWK555yMjAyNGjVK\nf/jDH7Rp0ya1adNGL7/8sjIzM8sxqX2LjIzUzZs3FRMTo7/+9a/auXOnli5des/5586dU2RkpL79\n9lvt379f3377rQYNGlSOie1bSY/Xa6+9pjp16mjjxo164YUX9Prrr+vSpUvlmNi+vfvuuzp9+rSW\nLFmiTz/9VAkJCZo0adI957O+zFXS48X6Mp9hGPrLX/6i77777r5zy3N9OZXJs6LCyMnJ0eTJk+Xv\n71/kvJ07d8rV1VVvvfWWJGnChAn6+uuvtXv3bgUEBJRHVLuWnZ0tLy8vjR49Wt7e3pKkXr166dCh\nQ/f8moSEBEVERMjT07O8YuJfSnq8vv/+eyUmJiomJkYuLi4aNWqUvv/+e23YsEGvv/56eUa3SxkZ\nGdqzZ4+io6PVvHlzSdL48eM1bNgwZWdny9nZ+a6vYX2Zp6THi/VlvuTkZL311lu6ePGi3N3d7zu/\nPNcXZ3Rt3OLFi+Xj46POnTsXOe/YsWNq165dgbG2bdvq8OHDZRkP/+Ls7Kz333/fWprOnDmjL7/8\nUk8++WSh89PT05WcnKzHHnusHFPijpIer2PHjqlFixZycXGxjrVr105Hjhwpl7z2zsHBQZ988ol8\nfX2tY4ZhKC8vT7du3bprPuvLXCU9Xqwv8508eVIPP/ywNm3aJDc3tyLnlvf6oujasISEBK1bt07j\nx4+/79zLly+rTp06BcY8PT2VnJxcVvFwDyEhIerfv7/c3d0VHBxc6Jxz587JYrFo0aJFevbZZzVg\nwID77olC2SjO8bpy5Qrry0QuLi7q0qWLqlSpYh1btWqVfHx85OHhcdd81pe5Snq8WF/m69q1q2bN\nmlXo8fm98l5fbF2oxLKysu65kGvXrq3JkyfrT3/6k2rVqnXf58rMzLzrfwc5OzsrOzu7VLLi/sfL\n1dVVkjRx4kSlpqZq2rRpevPNN7Vo0aK75p87d04ODg5q0qSJQkJCdODAAU2aNEnVq1dXjx49yvR1\n2IvSPF4ZGRmsrzJW3OMlSWvWrNEXX3yhZcuWFTqf9VX2SvN4sb7KXkmO1/2U9/qi6FZiR48eVWho\naKEXmY0dO1b5+fkaPHhwsZ7LxcXlrr8UsrOzVbVq1VLJiqKP14IFC9S9e3dJko+PjyRp5syZGjRo\nkJKSkvTwww8XmB8QEKBu3bpZ90I1bdpUP/30k6Kjo3kjLiWlebxcXFx048aNAmOsr9JV3OMVFRWl\n6dOna8KECerUqVOhz8X6KnulebxYX2WvuMerOMp7fVF0K7EOHTro1KlThT4WGhqq48ePWy9Cy8nJ\nUX5+vtq2batdu3apXr16BebXrVtXV65cKTCWkpKi2rVrl014O1TU8UpPT9euXbvUp08f69jjjz8u\nSbp27dpdxUnSXRv+GzdurH/84x+lmNi+lebxqlu3rs6ePVtgjPVVuoo6XncsW7ZMc+bM0TvvvKNh\nw4YVOZf1VbZK83ixvspecY5XSZTn+mKPro2aO3eudu7cqW3btmnbtm0KCgpSq1attHXr1rv2MkmS\nn5/fXReeHT58WG3atCmvyHYtMzNTY8eO1dGjR61jx48fl5OTU6Eb9ufPn6/w8PACY/Hx8WrUqFFZ\nR4VKfrz8/Px08uTJAv/X5NChQ6yvcrR582bNnTtXEyZM0PDhw4ucy/oyX0mOF+urcinv9UXRtVF1\n6tSRt7e39cPDw0MuLi7y9vaWg8Ptw56SkqKsrCxJt2+NlJaWphkzZighIUHvvfeebt26pd69e5v5\nMuyGl5eXevbsqWnTpik+Pl6xsbGaOHGiQkJCrFewXr161XrFcdeuXXXw4EEtX75ciYmJWrt2rbZt\n26aIiAgzX4bdKOnx6tChg+rXr6933nlHZ8+e1f/+7/8qLi6O+7KWkxs3bugvf/mLAgIC1Lt3b6Wk\npFg/7vySD9ZXxVHS48X6qvhMXV8G7MJHH31khISEFBjz8fExNm/ebP382LFjxosvvmj4+fkZgYGB\nRnx8fHnHtGtpaWnG+PHjjY4dOxodO3Y0Zs2aZeTk5Fgf79q1q/HRRx9ZP9+7d6/xwgsvGH5+fkaf\nPn2MPXv2mBHbbpX0eF24cMEYNmyY0bp1a6Nfv37G999/b0Zsu7Rz507D19e3wIePj4/h6+tr/PLL\nL4ZhsL4qkn/neLG+Ko5u3boV6BaGYe76shiGYZRNhQYAAADMw9YFAAAA2CSKLgAAAGwSRRcAAAA2\niaILAAAAm0TRBQAAgE2i6AIAAMAmUXQBAABgkyi6AAAAsEkUXQAAANgkii4Au9OtWzf5+vpaP5o1\na6Z27dopJCREsbGxpf79Dhw4IF9fXyUlJUmSQkJCNG7cuGJ9bUZGhqKioh7o+//yyy/y9fXVwYMH\ni5WvML6+vtqyZcsD5fitcePGKTQ0tNSe736vEYB9cjI7AACYYeTIkRoxYoQkyTAMXb9+XfPmzdN/\n/ud/6vPPP1e9evVK9ftZLBbrnxcuXCgHh+KdZ1i2bJk2b96soUOHltr3/3ce379/vx566KEHylDW\n7vcaANgfzugCsEuurq7y9PSUp6envLy89Pjjj2vq1KnKyMjQnj17yvR7u7u7q3r16sWaaxhGqXzP\nB30eT09POTs7l0qWslJaPysAtoOiCwD/4ujoKEmqWrWqpNtbHGbPnq2+ffuqU6dO1m0NS5YsUY8e\nPdSmTRu9+OKL2r59e4HniY2NVWBgoPz8/BQQEKBTp04VePz3WxeOHTum8PBw+fv766mnntKUKVOU\nmZmpBQsWaOHChfrll1/UrFkz69aCjRs3qk+fPvLz81Pfvn21atWqAiXvzJkzCgsLk7+/v3r16qXv\nv//+gc92/nbrwrhx4zRu3DjNnj1bnTt3Vps2bfTKK6/oypUrBX4GYWFhateunVq1aqU+ffpo27Zt\n93z+S5cuKTIyUl26dJG/v79GjhypH3/8scCcLVu2aMCAAfLz81O3bt20aNEi5efnP9DrAmDbKLoA\nICk5OVnTpk2Tm5ubnnnmGev42rVrNWnSJC1dulR+fn764IMPtH79er377rvavn27QkNDNXXqVEVH\nR0uSEhMTNXLkSLVo0UJbtmzRa6+9poULF97z+yYmJiosLEz16tXThg0btGDBAu3fv19Tp07VyJEj\nFR4ervr162v//v2qV6+e1q9frzlz5mj06NHauXOn3njjDS1ZskTz5s2TJKWnp2v48OGqUaOGNmzY\noClTpujjjz8u9Z/Xjh07lJqaqqioKC1dulTHjx/Xhx9+aP1ZRkREyM/PT1u2bNGWLVvk5+eniRMn\n6urVq3c9182bNxUUFKTLly/rk08+0bp16+Tq6qphw4bp119/lSStWLFC7777roYMGaLt27frzTff\n1LJlyzR79uxSf20AbAd7dAHYpcWLF2vZsmWSpLy8POXk5KhJkyb661//qrp161rnPfvss+rYsaOk\n2xeGrVy5Uh988IG1DHt7e+vixYtaunSphgwZopiYGNWuXVvvvvuuLBaLGjVqpKSkJM2aNavQHDEx\nMapZs6amT59u3bc7ffp0HT58WK6urnJzc5ODg4Nq1aolSVq0aJFeffVV9e7dW5L0yCOPKC0tTVOn\nTtWYMWO0Y8cOZWRkaObMmXJzc1OTJk00fvx4jR49ulR/fu7u7po2bZocHR3VqFEj9enTR998840k\nKTs7W2PGjLHugZakiIgIbd68WefPn7e+lju2bt2qGzduaP78+fLw8JAkzZs3Tz169FBUVJQiIyO1\ndOlShYSEKCgoSJL06KOP6tq1a9bSDwCFoegCsEtBQUHWq/4dHBxUo0aNQvfNNmzY0Prns2fPKisr\nS5GRkQXm5OfnKycnR9nZ2Tpz5oyaN29eYKuAv7//PXOcOXNGLVu2LHBxWocOHdShQ4e75l69elWX\nLl3SBx98oP/5n/+xjhuGoZycHF28eFFnzpzRY489Jjc3N+vjbdu2LfX9q97e3tatHtLt4puTghnh\nbQAAA/ZJREFUk2N97MUXX9SqVat0+vRp/fzzz/rxxx9lsVgK3WpwJ/OdkitJLi4uat26tU6fPq2r\nV68qJSVFbdu2LfB1HTp0UG5urs6dOydPT89SfX0AbANFF4BdqlGjhry9ve87z8XFxfrnO2Xxww8/\nVOPGje+aW6VKlQLzfj9eGCen4v81fOd5x48fr06dOt31+L3uFFGS71FchV2Ydiff2bNnNXToULVs\n2VKdO3dWz549VatWLQ0aNKjQ5zIMo9A9xPn5+XJycrI+7+/n5OfnyzCMIn++AOwbe3QBoJgaN24s\nJycnJSUlydvb2/qxb98+LVu2TBaLRc2aNVNcXJxyc3OtXxcXF3fP52zSpIlOnDhRoBzv2bNH3bp1\nU3Z2doG5d+4SceHChQLfPy4uznqGt1mzZjp//ryuX79e4PuX56231q1bJy8vLy1btkwjR47UM888\no8uXL8tisRR6ZtnHx0fnz58vsH83KytLx48f1xNPPGG9M8bv73F88OBBOTs7F+s/WADYJ4ouABRT\n9erVFRQUpA8//FDbtm1TYmKiNmzYoLlz56pOnTqSpCFDhigjI0Pjx49XQkKC9u3bpwULFtzzOYcO\nHarr169r8uTJSkhI0MGDBzVnzhw99dRTcnZ2lpubm1JTU/XTTz8pNzdXERERWr16taKiopSYmKg9\ne/Zo6tSpcnV1VZUqVdS3b195enrqz3/+s06dOqUDBw5oxowZ931thmHowIED+uabbwp8XLhwocQ/\np/r16+vXX3/V119/raSkJP3tb3/T1KlTJemu8i5J/fv3l4eHh9544w3FxcXp1KlTioyMVEZGhgID\nAyXdvu9xVFSUoqOjdeHCBW3fvl0LFy7USy+9VOxbtQGwP2xdAGB3int2s7B548ePl6enp+bPn6/L\nly+rfv36euONN6wXXtWpU0crV67U9OnTNXDgQNWvX1+vvvqqtej9Xp06dfTpp59qzpw5+o//+A/V\nqFFDffv21ZtvvilJ6tmzp2JiYjRgwACtXr1a4eHhqlq1qlavXq1Zs2apdu3aCgoK0uuvvy7p9v2B\nV61apWnTpik4OFgeHh4aM2bMfX8Tm8ViKXTOa6+9ptdff71EZ4RDQkJ0/vx5/fd//7dycnLUsGFD\njR07Vh999JHi4uLUpUuXAvOrV6+u1atXa/bs2QoPD5cktWvXTtHR0WrQoIEkKTw8XM7Ozlq5cqVm\nzJih+vXra9SoURo5cmSB1wAAv2UxuMM2AAAAbBBbFwAAAGCTKLoAAACwSRRdAAAA2CSKLgAAAGwS\nRRcAAAA2iaILAAAAm0TRBQAAgE2i6AIAAMAmUXQBAABgkyi6AAAAsEkUXQAAANik/wde+Zv7FJuI\nVwAAAABJRU5ErkJggg==\n",
      "text/plain": [
       "<matplotlib.figure.Figure at 0x112f6f6a0>"
      ]
     },
     "metadata": {},
     "output_type": "display_data"
    },
    {
     "name": "stdout",
     "output_type": "stream",
     "text": [
      "Residual Mean:  0.07599621108895731  Residual Standard Deviation:  1.3216945583701518\n",
      "90% of the predictions are within  2.1741875485189  of the actual value.\n"
     ]
    },
    {
     "data": {
      "image/png": "iVBORw0KGgoAAAANSUhEUgAAAroAAAH9CAYAAAD1SN9QAAAABHNCSVQICAgIfAhkiAAAAAlwSFlz\nAAAPYQAAD2EBqD+naQAAIABJREFUeJzs3XtczffjB/DXp3uUJImQS74090vKbejiNpcVzWUqa/Vj\nIzObKbcxzGoyJJcRRpFbNHcj17kWc68ZIbcdEoV0O31+f1hnO0o6OfU5nV7Px6PHnPf5nM95ncbp\n1ee8P++PIIqiCCIiIiIiLaMjdQAiIiIiotLAoktEREREWolFl4iIiIi0EosuEREREWklFl0iIiIi\n0kosukRERESklVh0iYiIiEgrsegSERERkVZi0SUiIiIircSiS0TvLCkpCbNmzUKvXr3QunVr2Nvb\nY+jQoYiKioJcLpc6XgGTJk2Ci4uLSo/x8vKCt7f3G+8/c+YM7OzslL7ee+89tGvXDsOGDcOhQ4fe\nNXaRnJ2dMWnSJMVtOzs7hIWFFfvxW7ZsQXBwsFqyBAYGwtnZWS37Upfnz5+jVatWaNGiBR4/flyi\nfRw8eBABAQFqTvbK6///iEg99KQOQETl2+7duzF58mTY2trC19cXDRo0wMuXL3H06FHMmTMHv//+\nOxYvXix1TCWjR4/GiBEj1L5fQRAwffp0NG3aFAAgiiKePn2K1atXY/To0Vi+fDnef/99tT9vYTZt\n2gQrK6tib79kyRI4Ojqq5bkFQYAgCGrZl7rs2rULpqamEEURW7ZswahRo1Tex+rVqzXudRFR0Vh0\niajEkpKSMHnyZHTt2hULFiyAjs6/HxJ17doVDg4OGDduHPbs2YM+ffpImFRZ3bp1S23ftra2aNmy\npdKYvb09unfvjrVr15ZZ0X09Q0UXHR2Nrl27wsDAAJs2bSpR0SWi8odTF4ioxFasWAEdHR189913\nSiU3X8+ePeHm5qY0Jooili9fjp49e6JFixbo1asXIiMjlbbx8vLCN998gy+++AJt2rSBr68vAODu\n3buYOHEi3n//fTRv3hydOnVCQEAAnj59qniss7MzFi1ahB9//BGdO3dGq1at4Ofnh9u3byu2ef2j\n9by8PKxbtw79+/dHq1at4OTkhHnz5iE7O1st36fKlSujQYMGuH//PgDg9OnTsLOzw8aNG+Hs7Ax7\ne3ucPHkSABAfHw8vLy+0bt0ajo6OCAwMRGpqqtL+EhMT4ePjgzZt2sDZ2Rk7duwo8JyvT1149OgR\nAgIC0KlTJ7Rt2xZeXl44f/684nv24MEDbNu2De+9954i54MHD/DVV1/B0dERrVu3xieffIKEhASl\n50lPT8ekSZPg6OgIR0dHhISEIC8vr8jvR+/evfHll18WGB8wYADGjBkDALhz5w4+//xzxXMPHToU\nR44cKXK/b3L9+nVcvHgRzs7O6N+/P+7du4ejR48W2O758+eYNWsWunbtijZt2sDDw0PxnF5eXoiL\ni8OZM2fw3nvvIS4uDtu2bYOdnZ3i+5Xv9WkIT548wXfffQdnZ2c0b94cjo6O8Pf3x71790r0eoio\n+HhEl4hK7ODBg+jYsSPMzc3fuM0PP/ygdHv69OnYtm0bPvvsM7Rp0wZnzpzBnDlz8OzZM3z++eeK\n7fbs2YMBAwZg6dKlEEURmZmZ8Pb2hoWFBWbMmAFTU1P88ccfWLRoEYyNjTFjxgzFY9euXYt27doh\nKCgIaWlpmD17NgICArBhwwYABT9anzZtGrZv346RI0fC3t4eV69eRVhYGBISEhAeHv7O36ecnBzc\nvXsXrVq1Ujw/ACxevBhTp05FZmYm2rRpg7i4OPj4+KBz585YuHAhnj59ioULF2LEiBGIjo6GgYEB\nZDIZvLy80KBBA/z0009IT09HSEhIkfNOMzIyMHToUIiiiIkTJ8LKygorV67Ep59+ipiYGCxZsgR+\nfn5o3rw5Ro8eDUtLSzx58gRDhgxBpUqVMH36dBgZGeGXX37B8OHDsWXLFjRs2BCiKMLX1xcPHjzA\npEmTYGZmhhUrVuDixYtFTpsYMGAAli9fjoyMDFSqVAkAcOPGDVy7dg1jx46FKIoYOXIkatasiZCQ\nEOjp6WHNmjUYM2YM9uzZo/IR+ejoaFStWhXdunWDvr4+6tWrhw0bNqBr166KbfLy8uDr64tbt25h\n3LhxaNCgAWJiYjB69GisXbsWM2bMwDfffAMAmDFjBmxtbXH37t1iTWUYOXIk0tPTMWHCBFhaWuLP\nP//E/PnzMWPGDKxYsUKl10JEqmHRJaISSU9PR1paGurXr1/gvtdPQBMEATo6Orh16xY2b96MCRMm\nKI7SdurUCYIg4Oeff8bHH38MMzMzAIC+vj6+++476OvrA3h1FNPa2hrBwcGoXbs2AMDBwQHnz5/H\nmTNnlJ7PzMwMS5cuVZSQ27dvIywsDGlpaYr957t+/Tqio6MxYcIE+Pn5AQA6duwIS0tLTJw4EUeP\nHlUqRG8jl8sVrz83Nxd3797FkiVL8OTJE3h6eiptO3z4cPTs2VNxe968ebC1tcXPP/+sGGvdujU+\n+OADbNmyBR9//DF++eUX5ObmYsWKFYrX0qBBAwwePPiNmbZu3YoHDx4gJiYGjRs3BgC0adMG7u7u\nOHPmDDw8PGBgYABzc3PFlIdffvkF6enp2LRpE2rWrAng1XSUPn36IDQ0FAsWLMCRI0dw6dIlrFy5\nEp07dwYAdOjQ4a0nog0YMACLFi3CgQMHMGDAAADAzp07YWZmhu7du+Px48e4efMm/P39FVM9WrRo\ngcWLF6t8lF0ul2PHjh3o37+/4u+Su7s7wsLCIJPJFIX8yJEjuHDhApYtW4bu3bsrXktycjJOnTqF\nMWPGoHLlyhAEQaVpIQ8fPkTlypUxefJktGnTBgDQvn17xb8FIipdnLpARCXypo+nk5OT0axZM6Wv\nHj16AIDi4/nu3bsrCqFcLoeTkxMyMzMRHx+v2I+tra2imACvPoqPjIyEtbU1bt++jSNHjmDVqlVI\nSkoqUH5atGihdKQtv6i9fPmyQN4zZ85AEAT07dtXabxv377Q1dUtUKKLIooifHx8FK+7VatW6Nev\nH06fPo2pU6cqyuB/X1O+zMxMXLx4Ed26dVP63tSuXRsNGzbEiRMnAADnzp1D27ZtlQp7y5YtYW1t\n/cZc586dQ506dRQlFwCMjIywZ88eeHh4FPqYU6dOwc7ODpaWlkrl/f3331dkiY+Ph4GBgdLrMjY2\nRrdu3Yr8PtWpUwdt27bF7t27FWO7d+9G7969oa+vj+rVq6NRo0aYOnUqAgMDsXPnTuTl5SEgIAC2\ntrZF7vt1hw4dQkpKClxdXfHs2TM8e/YMTk5OkMvlSkXz3Llz0NfXV5Rc4NUvaFFRUYrpFCVRo0YN\n/PLLL2jTpg3u3buHEydOIDIyEufOnVPb1BgiejMe0SWiEqlatSoqVapUYJ5hzZo1ER0drbi9aNEi\n/PXXXwCAtLQ0iKJYoFQCr0rFw4cPFbfzP9L+r9WrV+Pnn39GWloaLCws0Lx5cxgbG+PZs2dK2xkZ\nGSndzp8/XFg5T09PBwBUr15daVxXVxfm5uaK+4tr5syZilUXdHV1YWZmhlq1ahXYThAEpdeYlpaG\nvLw8rFixAsuXL3/jtk+fPkWdOnUK7M/S0vKNmZ4+fYpq1aqp9DqePn2q+KXl9SyCICArKwvp6ekF\njpC/LUu+Dz/8ELNmzUJaWhqSk5Nx+/ZtpWkuq1evxtKlS/Hbb7/h119/ha6uLnr06IGZM2fC1NS0\n2K9j69atEAShwCobgiBg8+bNGD16NHR0dPD06VNUrVq12PtVxfbt2zF//nz8/fffMDMzQ9OmTWFs\nbFwqz0VEylh0iajEnJyccOTIEaW5lgYGBkrl6L/zd01NTSEIAtauXVtokS2sEObbsWMHgoODERAQ\nAHd3d0Up+fLLL3Hp0qUSv4b8opaSkqL0/Lm5uXjy5IlKBVEQBNSvX79AOSwOExMTCIKATz75BP36\n9Stwf355Nzc3L3Q+7n9PyHudqalpoSc+/fHHH6hSpUqhR0lNTU3Rvn17BAYGQhTFAvfr6+vD3Nwc\nT548gSiKSkfQi8qSr0+fPvj++++xf/9+3LhxQ3GUN5+lpSW+/fZbfPvtt0hMTMS+ffuwfPlyVKtW\nDdOmTXvr/gHg8ePHOHr0KIYPH45evXoVeO3z58/HoUOH4OLiAlNT00JzJyQkQBRFxS8v/5X/ml+f\nqpORkaH4c3x8PAIDAzFixAh8+umnil8C5s6di3PnzhXrdRBRyXHqAhGV2KhRo5Cbm4upU6ciJyen\nwP2ZmZlITk5W3HZwcAAApKamKk1tSElJwYIFC4osSOfOnUOVKlXg4+OjKLkvXrzA2bNnCy1ixeXg\n4ABRFLFz506l8fyPy9u1a1fifauicuXKaNq0KW7evKn0vWnUqBFCQ0MVUyg6duyIP/74Q+no9/Xr\n13Hnzp037tve3h537tzBjRs3FGNZWVkYO3as4ui7rq6u0mPat2+Pmzdvol69ekp5tm3bhi1btkBH\nRwcdOnSAXC7HgQMHFI/LycnB8ePH3/p6TU1N0a1bNxw8eBD79u1TzNUFgPPnz6Nz5864fPkygFdT\nPMaNG4fGjRurtFJBTEwM5HI5vL290b59e6WvESNGoHLlyooTFO3t7ZGbm4tjx44p7SMwMFAxZ/r1\n75GJiQlEUYRMJlOMJSUlKf09Pn/+PERRxJgxYxQlVy6XF+t7RETvjkd0iajEGjdujB9//BGTJ0/G\nwIED4eHhgcaNG0Mul+PcuXOIjo7G48ePFSd5/e9//0P//v0xbdo03L17F82bN0dSUhIWLFiAunXr\nokGDBm98rpYtW2LDhg0IDg6Gk5MTZDIZVq1ahcePH6NKlSolfg22trZwd3dHaGgoXr58ifbt2ytW\nXejQoYNK696qUrgL2/arr77CqFGjMGHCBPTv3x9yuRyrVq3CpUuXFPNE81dg8PX1xdixY5Gbm4sF\nCxbAwMDgjc81cOBARERE4PPPP8fYsWNhbm6ONWvWICcnR3GCnKmpKRISEhAXF4eWLVvCx8cHO3bs\nwCeffIJPP/0UVatWxe7du7FlyxZMnjwZwKvS3blzZ0ydOhUpKSmwtrZGREQEUlNTYWFh8dbvwYcf\nfogvvvgCeXl5SkU3/6P9iRMnwt/fH9WrV8fx48eRmJiomIKQnZ2NhIQE1KxZ840rPGzduhXNmjWD\njY1NgfsMDQ3Rq1cvbNu2DXfv3kX37t3RqlUrBAYGYty4cahbty5iYmJw8+ZNfP/99wCAKlWq4Pz5\n8zh16hSaNm2KDh06wNjYGEFBQfjiiy/w/PlzLFq0SGkKRP6JazNnzsSgQYPw9OlTrF+/HteuXQMA\npU9DiEj9eESXiN5Jz549sWPHDjg5OWHLli3w9/fH2LFjERsbi759+2L37t1Ka6YGBQXBx8cHGzdu\nhJ+fH5YvX45+/fph1apVSh9/v75sk7u7O8aMGYO9e/di5MiRCAsLg4ODA7777jukpaUpjlYW96pc\n/91mzpw58Pf3x86dOzFy5EhERUVhxIgRSqsfFJapqH2q8vz5OnfujPDwcMhkMnz55ZcIDAyEvr4+\nfvnlF0Vhqlq1KtavX4+6deti0qRJ+OGHHzB8+HClE9vy95//HJUrV8a6devQqlUrzJ49G+PHj4co\nioiIiFCcxObr64uUlBT4+fnhypUrqFGjBqKiolCnTh3MmDEDo0ePxuXLlzFnzhx4eXkpnmfx4sXo\n378/Fi1ahK+++gq1atXCkCFDivU96NatG6pUqYKWLVsqrd5hYGCAVatWoVGjRpgzZw78/Pxw8OBB\nzJw5U7Eu86NHjzBkyJA3rlxw8eJFJCUlFToNJJ+bmxtEUcSmTZugo6OD8PBw9OzZE6GhoRgzZgzu\n3LmDVatWoXnz5gBerZKhp6eHkSNH4tixYzAxMcGiRYsgl8vh7++PRYsWwd/fHy1atFA8h4ODA779\n9lucP38eI0eOVKwasmjRIgBQnICpiVeTI9IGgvgun/kREREREWkoHtElIiIiIq3EoktEREREWolF\nl4iIiIi0EosuEREREWklLi/2H/b29sjOzi7WVX2IiIiIqOw9evQIBgYGSpeNfxMW3f/IysoqcIUb\nIiIiItIcubm5xV63nEX3P2rUqAEAiI2NlTgJERERERXGxcWl2Ntyji4RERERaSUWXSIiIiLSSiy6\nRERERKSVWHSJiIiISCux6BIRERGRVmLRJSIiIiKtxKJLRERERFqJRZeIiIiItBKLLhERERFpJRZd\nIiIiItJKLLpEREREpJVYdImIiIhIK7HoEhEREZFWYtElIiIiIq3EoktEREREWolFl4iIiIi0Urko\nuiEhIejYsSMcHR0xd+7cIredPXs27Ozs8N577yn+u27dujJKSkRERESaQk/qAG+zatUq7Nq1C0uW\nLEFOTg4mTJiA6tWrw8fHp9Dtk5KSMGHCBLi7uyvGTExMyiouEREREWkIjT+iGxERgXHjxqFNmzZw\ncHDAhAkTEBkZ+cbtb9y4gaZNm8LCwkLxZWhoWIaJiYiIiEgTaHTRffjwIR48eAB7e3vFWLt27XD/\n/n2kpKQU2P758+eQyWSoX79+GaYkIiIiIk2k0UX30aNHEAQBNWrUUIxVr14doiji77//LrB9UlIS\nBEHA0qVL0a1bN3z44YeIiYkpy8hEREREpCEkn6OblZUFmUxW6H0ZGRkAAAMDA8VY/p+zs7MLbJ+U\nlAQdHR3Y2trCy8sLZ86cwbRp02BiYgJXV9dSSE9EREREmkryonvhwgV4e3tDEIQC902YMAHAq1L7\nesE1NjYusL2bmxucnZ1RpUoVAEDjxo1x69YtREVFsegSERERVTCSF10HBwckJiYWet/Dhw8REhKC\nlJQUWFtbA/h3OoOlpWWhj8kvufkaNmyI06dPqzc0EREREWk8jZ6jW6NGDdSqVQtnz55VjMXHx6NW\nrVqoXr16ge1DQ0MLLDuWkJCABg0alHpWIiIiItIskh/RfZuhQ4ciJCQEVlZWEEURP/30E3x9fRX3\np6amwsjICJUqVYKTkxOWL1+O1atXw9XVFceOHcP27dsREREh4SsgIiIiIilofNH18/PDkydPMHbs\nWOjo6GDw4MEYMWKE4n4PDw8MHDgQ/v7+aNGiBUJDQ7Fw4UIsXLgQtWvXxrx589CyZUsJXwERERER\nSUEQRVGUOoSmcHFxAQDExsZKnISIiIiICqNKX9PoObpERERERCXFoktEREREWolFl4iIiIi0ksaf\njEZERKQt4uOvIChoL2QyI1hZZSIwsDfs7ZtJHYtIa7HoEhERlYH4+CsYNOgEkpO/AiAAEBEXF47o\naLDsEpUSTl0gIiIqA0FBe5Gc7IdXJRcABCQn+yE4eK+UsYi0GosuERFRGZDJjPBvyc0n/DNORKWB\nRZeIiKgMWFllAnh96Xrxn3EiKg0sukRERGUgMLA3bGzC8W/ZFWFjE46AgN5SxiLSajwZjYiIqAzY\n2zdDdDQQHDwfMpkhrKwyERDAVReIShOLLhERURmxt2+GzZtZbInKCqcuEBEREZFWYtElIiIiIq3E\noktEREREWolFl4iIiIi0EosuEREREWklFl0iIiIi0kosukRERESklVh0iYiIiEgrsegSERERkVZi\n0SUiIiIircSiS0RERERaiUWXiIiIiLQSiy4RERERaSUWXSIiIiLSSiy6RERERKSVWHSJiIiISCux\n6BIRERGRVmLRJSIiIiKtxKJLRERERFqJRZeIiIiItBKLLhERERFpJRZdIiIiItJKLLpEREREpJVY\ndImIiIhIK7HoEhEREZFWYtElIiIiIq3EoktEREREWolFl4iIiIi0EosuEREREWmlclV0fX19ERMT\nU+Q2d+/ehY+PD9q0aYN+/frh+PHjZZSOiEizxMdfgYfHPLz//mJ4eMxDfPwVqSMREZWpclF0RVHE\nrFmzcOLEibduO2bMGNSoUQPR0dEYMGAA/P398ffff5dBSiIizREffwWDBp1AdPRX+P33MYiO/gqD\nBp1g2SWiCkXji65MJsOIESNw6NAhVKlSpchtT548iTt37mDmzJlo2LAhRo4cidatW2PLli1llJaI\nSDMEBe1FcrIfAOGfEQHJyX4IDt4rZSwiojKl8UX36tWrsLa2xtatW1G5cuUit7148SKaNWsGQ0ND\nxVi7du1w/vz50o5JRKRRZDIj/Fty8wn/jBMRVQx6Ugd4GycnJzg5ORVr20ePHqFGjRpKYxYWFpDJ\nZKURjYhIY1lZZQIQoVx2xX/GiYgqBsmLblZW1huLqKWlJYyNjYu9r5cvX8LAwEBpzMDAANnZ2e+U\nkYiovAkM7I24uPD/TF8QYWMTjoCA3lJHIyIqM5IX3QsXLsDb2xuC8PpHbEBYWBhcXFyKvS9DQ0Ok\npaUpjWVnZ8PIiB/VEVHFYm/fDNHRQHDwfMhkhrCyykRAQG/Y2zeTOhoRUZmRvOg6ODggMTFRLfuy\nsrLC9evXlcZSUlJgaWmplv0TEZUn9vbNsHkziy0RVVwafzKaKlq1aoWrV68qTVU4e/YsWrduLWEq\nIiIiIpJCuS+6qampyMjIAPDq6HCtWrUQGBiI69evY/ny5bh06RI8PDwkTklEREREZa1cFd3C5vF6\neHhg1apVAAAdHR0sWbIEjx49wqBBg7Bjxw4sXrwYNWvWLOuoRERERCQxyefoqiI2NrbA2MGDB5Vu\n161bFxEREWUViYiIiIg0VLk6oktEREREVFwsukRERESklVh0iYiIiEgrsegSERERkVZi0SUiIiIi\nrcSiS0RERERaiUWXiIiIiLQSiy4RERERaSUWXSIiIiLSSiy6RERERKSxZDJZiR/LoktEREREGuf+\n/fuYO3cuRo4cib/++qtE+2DRJSIiIiKN8fjxYyxZsgSjR4/GsWPHIIoiNm7cWKJ96ak5GxERERGR\nytLT0xEdHY1du3YhOzsbAKCnp4fevXvjo48+KtE+WXSJiIiISFKnTp3CggULkJGRAQAQBAHdu3fH\nxx9/DCsrqxLvl0WXiIiIiCRVr149ZGVlAQA6dOgAT09P2NjYvPN+WXSJiIiISFK1atWCn58fbG1t\nYWdnp7b9sugSERERkeT69u2r9n1y1QUiIiIiKlUXLlzAkydPyvx5eUSXiIiIiErFX3/9hbVr1+LC\nhQv44IMP8Nlnn5Xp87PoEhEREZFa3blzB5GRkTh58qRi7PTp0/Dx8YGhoWGZ5WDRJSIiIiK1ePjw\nIaKionDo0CHk5eUBAIyNjeHu7o4BAwaUackFWHSJiIiISA3u378Pf39/5ObmAgD09fXRt29feHh4\noEqVKpJkYtElIiIiondmbW2Npk2b4vLly3B1dcWQIUNgaWkpaSYWXSIiIiJSi1GjRkFHRwe1a9eW\nOgoAFl0iIiIiUpO6detKHUEJ19ElIiIioiLl5eXh2LFjOHLkiNRRVMIjukRERERUKFEUce7cOURE\nRCApKQlmZmZwcHCAsbGx1NGKhUWXiIiIiAq4evUq1q5di6tXryrGjI2NIZPJUL9+femCqYBFl4iI\niIgUbt68icjISMTFxSnGzM3NMWTIEPTo0QP6+voSplMNiy4RERERAXg1F/eHH37A33//DQCoXLky\nPDw80K9fvzK/2IM6sOgSEREREQBAR0cHw4YNw5IlS9C/f38MHDgQJiYmUscqMRZdIiIiIlLo2rUr\nWrduDXNzc6mjvDMWXSIiogogPv4KgoL2QiYzgpVVJgIDe8PevpnUsUgD6erqakXJBVh0iYiItF58\n/BUMGnQCyclfARAAiIiLC0d0NFh2K5CcnBzs27cP586dw9SpU6Gjo/2XU2DRJSIi0nJBQXv/U3IB\nQEBysh+Cg3/C5s0sutpOLpfj6NGjWL9+PWQyGQDgxIkT6NKli8TJSh+LLhERkZaTyYzwb8nNJ/wz\nTtpKFEWcPn0akZGRSE5OVow3atRIa6YmvA2LLhERkZazssoEIEK57Ir/jJM2unz5MtasWYM///xT\nMVa7dm14enqiU6dOEITXf/HRTiy6REREWi4wsDfi4sKRnOyH/Dm6NjbhCAjoLXU0KiXnz59XlNzq\n1atj6NChcHFxga6ursTJyhaLLhERkZazt2+G6GggOHg+ZDJDWFllIiCAqy5oM3d3dxw/fhy9evXC\nBx98AAMDA6kjSYJFl4iIqAKwt2/GE88qkMqVK2Px4sUVYmWFopSrV+/r64uYmJgit5k9ezbs7Ozw\n3nvvKf67bt26MkpIREREVPpevnz51m0qeskFyskRXVEUMXv2bJw4cQL9+/cvctukpCRMmDAB7u7u\nirHyfOk6IiIionwZGRmIiYnB9u3bMWfOHDRs2FDqSBpN46u+TCbDiBEjcOjQIVSpUuWt29+4cQNN\nmzaFhYWF4svQ0LAMkhIRERGVjuzsbMTExOD//u//sGHDBmRkZCAyMlLqWBpP44/oXr16FdbW1ggN\nDcXAgQOL3Pb58+eQyWSoX79+2YQjIiLSErxEsGaSy+WIjY3Fhg0bkJKSohhv3bo1hg0bJmGy8kHj\ni66TkxOcnJyKtW1SUhIEQcDSpUtx9OhRVK1aFT4+PnBzcyvllEREROUXLxGsmRISEhAaGop79+4p\nxho3bgxvb2+0bNlSwmTlh+RFNysrS3E5utdZWlrC2Ni42PtKSkqCjo4ObG1t4eXlhTNnzmDatGkw\nMTGBq6uruiITERFpFV4iWDOZmpriwYMHAAAbGxt4enrC0dGxwlzsQR0kL7oXLlyAt7d3of/TwsLC\n4OLiUux9ubm5wdnZWTGXt3Hjxrh16xaioqJYdImIiN6AlwjWTHXq1MHgwYNRq1YtdO3atcJd7EEd\nJC+6Dg4OSExMVNv+Xj9hrWHDhjh9+rTa9k9ERKRteIlgzfXxxx9LHaFc0/hVF1QRGhoKHx8fpbGE\nhAQ0aNBAokRERESaLzCwN2xswvGq7AK8RHDZ+Pvvv5Geni51DK0m+RHdd5WamgojIyNUqlQJTk5O\nWL58OVavXg1XV1ccO3YM27dvR0REhNQxiYiINBYvEVy2njx5go0bN+K3335D37594evrK3UkrVWu\nim5h83go+2UMAAAgAElEQVQ9PDwwcOBA+Pv7o0WLFggNDcXChQuxcOFC1K5dG/PmzeOZiURERG/B\nSwSXvufPn2Pr1q3YsWMHsrKyAAC//fYbhg0bhkqVKkmcTjuVq6IbGxtbYOzgwYNKt52dneHs7FxW\nkYiIiIiKlJWVhR07diA6OhovXrwA8OrgXdeuXVlyS1m5KrpERERE5cnjx4/x9ddfIzU1VTHWvn17\neHp68hyiMsCiS0RERFRKqlWrhpo1ayI1NRVNmzaFt7c3mjZtKnWsCoNFl4iIiKiUCIIAPz8/pKWl\noW3btrzYQxlj0SUiIiIqRY0aNZI6QoWlVevoEhEREZWlGzdu4OzZs1LHoDfgEV0iIiIiFd27dw/r\n1q3D77//jmrVquHnn3+GoaGh1LHoNSy6RERERMWUkpKCDRs24MCBA8jLywMAZGRk4MaNGzzJTAOx\n6BIRERG9RXp6OrZs2YJdu3YhJycHAKCnp4c+ffrgo48+QtWqVSVOSIVh0SUiIiIqgiiKmDJlCm7f\nvg0A0NHRgZOTE4YNG4YaNWpInI6KwqJLREREVARBEDBgwAAsWrQIHTt2xPDhw2FjYyN1LCoGFl0i\nIiKit3B2dkbDhg1ha2srdRRSAZcXIyIiInoLXV1dltxyiEWXiIiIKrTz589j8eLFEEVR6iikZpy6\nQERERBXSn3/+iYiICFy8eBEA0K5dO3To0EHiVKROLLpERERUoSQnJyMyMhKnTp1SjJmZmSE7O1vC\nVFQaWHSJiIioQpDJZFi/fj0OHz6smKZQqVIluLu7Y8CAATA2NpY4Iakbiy4RERFVCHv37sWhQ4cA\nAAYGBujbty8GDRqEKlWqSJyMSguLLhEREVUIgwYNwv79+9GpUycMGTIEFhYWUkeiUsaiS0RERBWC\niYkJVqxYwSkKFQiXFyMiIiKtkJeX99ZtWHIrFhZdIiIiKtfy8vJw5MgRjBkzBrdv35Y6DmkQTl0g\nIiKickkURcTHxyMyMhI3b94EAERGRmLKlCkSJyNNwaJLRERE5c6VK1cQERGBq1evKsZq1qyJLl26\nSJiKNA2LLhEREZUb9+7dw8qVKxEfH68Yq1atGoYOHQpXV1fo6bHa0L/4t4GIiIjKDblcjrNnzwJ4\ntYrCoEGD0K9fPxgaGkqcjDQRiy4RERGVGzY2NujTpw9MTEzg5uYGExMTqSORBmPRJSIionLls88+\nkzoClRNcXoyIiIg0xsuXL5GRkSF1DNISLLpEREQkuZycHOzYsQMjR47Epk2bpI5DWqJYUxdiYmKK\nvUM3N7cShyEiIqKKRS6X4/Dhw4iKisLDhw8BADt37oS7uzvMzMwkTkflXbGKbmBgYLF2JggCiy4R\nERG9lSiKOHXqFCIjI3Hnzh3FeKNGjeDt7c2SS2pRrKKbmJhY2jmIiIiogkhPT8fMmTNx7do1xVid\nOnXg6emJjh07QhAECdORNinxqgs3btzAtWvXoK+vD1tbWzRo0ECduYiIiEhLmZqaKsqspaUlhg0b\nBicnJ+jq6kqcjLSNykU3KysLX3/9NQ4cOKAYEwQBTk5OWLBgAQwMDNQakIiIiLSLIAjw8fHB9evX\n0adPH+jr60sdibSUyqsuzJ8/HxcvXsTixYsRFxeH06dPY9GiRbh69SoWLVpUGhmJiIhIyzRt2hQD\nBgxgyaVSpXLR3blzJ7777ju4uLjA1NQUZmZmcHV1xfTp07Fjx47SyEhERETlyNOnT3l+D2kElacu\nvHjxAg0bNiww3qBBA6SmpqolFBEREZU/L168QExMDH799VeYmJhg2bJlnNJIklL5iG7jxo2xd+/e\nAuN79uzhCWlEREQVUFZWFrZt24aRI0di48aNyMzMREpKCi5cuCB1NKrgVD6i+/nnn2P06NFISEhA\n27ZtIQgC4uPjsX//fsybN680MhIREZEGys3NxYEDB7Bx40Y8fvxYMd62bVt4eXnB1tZWwnREJSi6\n3bt3R2hoKJYvX47Dhw9DFEU0adIECxYsQM+ePUsjIxEREWmg6dOn49KlS4rbdnZ28Pb2RvPmzSVM\nRfSvEq2j6+rqCldXV3VnKdSzZ88QFBSEw4cPIy8vD927d8fkyZNhampa6PZ3797FtGnTcP78edSu\nXRuTJk1C586dyyQrERFRRfL+++/j0qVLqFevHry8vNC+fXte7IE0SrGKblhYGHx9fWFsbIywsLAi\nt/X391dLsHzffvst7t69ixUrVkAQBEyfPh3Tpk3DggULCt1+zJgxsLOzQ3R0NA4cOAB/f3/s2bMH\nNWvWVGsuIiKiis7V1RUmJibo2LEjL/ZAGqlYRXfr1q0YPnw4jI2NsXXr1jduJwiCWovuy5cvsX//\nfkRFRaFp06YAgMmTJ8PT0xPZ2dkFzuQ8efIk7ty5g02bNsHQ0BAjR47EyZMnsWXLFrUXcCIioopO\nT08PXbp0kToG0RsVq+gePHiw0D+XNh0dHSxbtgx2dnaKMVEUIZfLkZGRUaDoXrx4Ec2aNYOhoaFi\nrF27djh//nyZZSYiItIGDx48wJEjRzBkyBBOR6Byq0RzdAEgJSUFOTk5EEVRadza2vqdQ+UzNDQs\n8Jvi2rVr0aRJE1StWrXA9o8ePUKNGjWUxiwsLCCTydSWiYiISJs9fvwYGzduxP79+yGXy9GoUSPY\n29tLHYuoRFQuuufOncOkSZOQnJysNC6KIgRBQEJCgkr7y8rKemMRtbS0hLGxseJ2ZGQk9u3bh5Ur\nVxa6/cuXLwsc5TUwMEB2drZKmYiIiCqaZ8+eITo6Gjt37lT83NTV1cWdO3dYdKncUrnozp49G5aW\nlvjmm29QpUqVdw5w4cIFeHt7F/qxSFhYGFxcXAAA69atw/fff48pU6agY8eOhe7L0NAQaWlpSmPZ\n2dkwMjJ655xERETaKDMzE9u3b8e2bdvw4sULAK/OuenWrRs+/vhjnsxN5ZrKRfevv/5CTEyM2haB\ndnBweOv1sFeuXIm5c+ciMDAQnp6eb9zOysoK169fVxpLSUmBpaWlWrISERFpmy1btmDTpk2K2w4O\nDvD09ET9+vWlC0WkJioX3Vq1ail+4ysL27ZtQ0hICKZMmQIvL68it23VqhVWrFihtCLD2bNn+ZEL\nERHRG/Tv3x87duyAra0tvL29lU4AJyrvdFR9wOeff445c+bgzz//RE5OTmlkUkhLS8OsWbPg5uaG\nPn36ICUlRfGVl5cHAEhNTUVGRgaAV7+F1qpVC4GBgbh+/TqWL1+OS5cuwcPDo1RzEhERlVdmZmZY\nuHAhvv/+e5Zc0joqH9FdunQp7t+/Dzc3t0LvV/VktKIcP34cL1++RExMDGJiYgD8e9JbbGwsrK2t\n4eHhgYEDB8Lf3x86OjpYsmQJJk+ejEGDBsHGxgaLFy/m/CIiIqIi8OckaStBfH19sLfYtm1bkfe7\nu7u/UyAp5Z/4FhsbK3ESIiKid3f9+nWsW7cOvr6+qFOnjtRxiNRClb6m8hHd8lxkiYiIKoK7d+8i\nMjISJ06cAAAYGRkhICBA4lREZa9EF4yIjY3FtWvXIJfLFWPZ2dm4dOkSVq9erbZwREREVHyPHj1C\nVFQUDh48qDiXxdjYGDY2Noqpf0QVicpFNyQkBOHh4ahevToeP34MKysrpKSkQC6Xo2/fvqWRkYiI\niIqQnp6OzZs3Y/fu3YoTxfX09NC3b194eHjAzMxM4oRE0lC56O7YsQOTJ0+Gt7c3unXrhvXr16NS\npUoYM2YM6tatWxoZiYiIqAgpKSn49ddfAQA6OjpwdnbGsGHDuI48VXgqLy/2+PFjODs7AwCaNGmC\nixcvomrVqhg/fjx2796t9oBERERUtIYNG6Jr167o1KkTwsLC8MUXX7DkEqEER3SrVKmiWLfWxsZG\ncSUya2tryGQy9aYjIiKiYhk/fjx0dXWljkGkUVQ+ouvo6IiQkBDIZDK0atUKe/fuRWpqKvbt24dq\n1aqVRkYiIqIKLS8v760XaWLJJSpI5aI7ceJEPHz4EHv27EGvXr1gYGCAzp0748cff8SIESNKIyMR\nEVGFJIoizp07h6+//hobN26UOg5RuaPy1IWcnBzExMQgKysLBgYGWLduHX7//XdYWVmhZcuWpZGR\niIjojeLjryAoaC9kMiNYWWUiMLA37O2bSR3rnSUmJiIiIgKXLl0C8Gpt3L59+8Lc3FziZETlh8pF\nd/jw4Vi8eLGi1BobG6NHjx5qD0ZERPQ28fFXMGjQCSQnfwVAACAiLi4c0dEot2X39u3biIiIwJkz\nZxRjVatWxeDBg2FiYiJhMqLyR+Wiq6+vDz29El1ngoiISK2Cgvb+p+QCgIDkZD8EB/+EzZvLV9F9\n+fIlli1bhsOHD0MURQBA5cqV4e7ujgEDBsDIyEjihETlT4kuAezn54cPP/wQ9erVK/APz83NTW3h\niIiIiiKTGeHfkptP+Ge8fDEyMsKdO3cgiiIMDAzQv39/DBw4EKamplJHIyq3VC66ixcvBoBCL/Ur\nCAKLLhERlRkrq0wAIpTLrvjPePkiCAK8vb1x8uRJDB48GBYWFlJHIir3VC66iYmJpZGDiIhIZYGB\nvREXF47kZD/kz9G1sQlHQEBvqaOVSOvWrdG6dWupYxBpjRJPtr1//z5u3LiB9u3b48WLF/zNk4iI\nypy9fTNERwPBwfMhkxnCyioTAQGauepCTk4OHj58iNq1a0sdhajCULnoZmdnIyAgAHv27IGOjg72\n7duH4OBgPH/+HGFhYTwjlIiIypS9fTONPvEsLy8PR48exfr16yGKIpYsWQJ9fX2pYxFVCCpfMGLp\n0qVITEzEmjVrYGhoCADw8vJCcnIyQkJC1B6QiIioPBJFEWfOnMG4cePw008/4e+//4ZMJsPvv/8u\ndTSiCkPlortr1y5MmzYNjo6OijFHR0d8//33iI2NVWs4IiKi8ujy5csICAjA7Nmzcfv2bQCAtbU1\nvvnmG3Tr1k3idEQVh8pTF2QyGWxsbAqM16pVC2lpaWoJRUREVF4tWLAABw8eVNy2sLDA0KFD4eLi\nwnXoicqYykd0bW1tcfLkyQLju3btQqNGjdQSioiIqLzK/1loamoKHx8fLFu2DL169WLJJZKAyv/q\nxo4di/Hjx+P69euQy+XYtm0bbt68iX379mH+/PmlkZGIiKjc6NWrF7KystCnTx9UqlRJ6jhEFZrK\nR3SdnJwQGhqKy5cvQ1dXFytXrsSdO3cwf/589OrVqzQyEhERlRv6+voYNGgQSy6RBijR5yhdu3ZF\n165d1Z2FiIhIo2VkZODkyZNwcXGROorGi4+/gqCgvZDJjGBllYnAQM1c35i0m0pF98aNG7C1tQUA\nLF++HNnZ2Yr7WrZsyfJLRERaKTs7G3v27MGWLVuQlpYGCwsLXsGsCPHxVzBo0AkkJ3+F/CvWxcWF\nIzoaLLtUpopddL/99lts3rwZe/fuRb169bB06VJUqVIFurq6yMjIQG5uLvbu3Yvq1auXZl4iIqIy\nI5fLcfDgQURFRSElJUUxHhcXx6JbhKCgvf8puQAgIDnZD8HBP2n0xT1I+xSr6OYX3BUrVqBevXqK\n8cjISNStWxdpaWno378/oqKiMHbs2FILS0REVBZEUcTJkycRGRmJu3fvKsYbN24MLy8vtGrVSsJ0\nmk8mM8K/JTef8M84UdkpVtHdunUrxo0bhy5duijGBOHfv8BmZmbw9fXFr7/+yqJLRETl3tatW7Fm\nzRrF7bp168LLywuOjo5KP/+ocFZWmQBEKJdd8Z9xorJTrFUXrl27hs6dOyuNiaKodLtLly64efOm\n+pIRERFJxNnZGYaGhqhRowa+/PJLhIaGokOHDiy5xRQY2Bs2NuF4VXYBQISNTTgCAnpLGYsqoGId\n0c3Ly4O+vr7S2L59+5Tm4xoYGEBXV1e96YiIiCRgbm6OWbNmwdbWtsDPP3o7e/tmiI4GgoPnQyYz\nhJVVJgICuOoClb1iFd1atWrh2rVrqF27tmKsRo0aSttcvnwZderUUW86IiIiidjZ2UkdoVyzt2/G\nE89IcsWauuDk5ISff/4Zcrm80Ptzc3OxcuVK9OjRQ63hiIiI8sXHX4GHxzy8//5ieHjMQ3z8lRLt\n58mTJ1i+fDnu37+v5oREpGmKdUT3008/xa+//orhw4fjm2++Qdu2bRXzlC5evIiQkBCkpqbC29u7\nVMMSEVHFpI51WZ8/f46YmBhs374dmZmZePbsGb7++utSzU1E0ipW0bWwsMDq1asxYcIEDB8+HEZG\nRjAzM0NaWhqysrLQqFEjrFixAqampqWdl4iIKqB3WZc1KysLO3fuRHR0NJ4/f650n1wu5/klRFqs\n2BeM+N///oeYmBicOnUKcXFxSElJgbm5Odq1a4cuXbpAR6dYsyCIiIhUVpJ1WXNzc7F//35s3LgR\nqampinF7e3t4eXmhQYMGpROWiDSGSpcAFgQBHTt2RMeOHUsrDxERUQElWZf19u3bWLp0qeJ206ZN\n4e3tjaZNm5ZaTiLSLCoVXSIiIikEBvZGXFw4kpP9kD9H923rstra2qJTp0548OABvLy80K5dO66D\nS1TBsOgSEZHGK+m6rGPHjoWxsTGn1xFVUCy6RERULhS2LqsoikUepa1cuXJpxyIiDcZfcYmIqNy5\nf/8+5s6di40bN0odhYg0WLGO6MbFxRV7h+3bty9xGCIioqI8fvwYGzZswP79+5GXlwdjY2N88MEH\nqFKlitTRiEgDFavoenl5QRAEiKJY5HaCICAhIUEtwfI9e/YMQUFBOHz4MPLy8tC9e3dMnjz5jWv2\nzp49G5GRkYq8giBg6tSpGD58uFpzERFR2UlPT0d0dDR27dqF7OxsAICenh5cXFwkTkZEmqxYRTc2\nNra0c7zRt99+i7t372LFihUQBAHTp0/HtGnTsGDBgkK3T0pKwoQJE+Du7q4YMzExKau4RESkRjk5\nOdi6dSu2bduGjIwMAK8Oqjg5OWHYsGGwsrKSOCERabJiFd3atWsXa2dZWVnvFOZ1L1++xP79+xEV\nFaVY93Dy5Mnw9PREdnY2DAwMCjzmxo0b8PPzg4WFhVqzEBFR2dPV1cWJEycUJbdDhw7w9PSEjY2N\nxMk0T3z8FQQF7YVMZgQrq0wEBr59VQoibafyqgtPnjzBsmXLcO3aNcjlcgCvznrNycnB9evXER8f\nr7ZwOjo6WLZsGezs7BRjoihCLpcjIyOjQNF9/vw5ZDIZ6tevr7YM5RXf8IhIG+jo6MDT0xMxMTHw\n9vZGkyZNpI6kkeLjr2DQoBP/uUyyiLi4cERHg+/9VKGpXHS/++47nDx5Ep07d8bevXvRt29f3Lhx\nA1evXsVXX32l1nCGhobo0qWL0tjatWvRpEkTVK1atcD2SUlJEAQBS5cuxdGjR1G1alX4+PjAzc1N\nrbk0Hd/wiEib2Nvbw97enhd7KEJQ0N7/vOcDgIDkZD8EB/9UYEk2oopE5aJ78uRJBAcHo3v37vjz\nzz/h6+sLOzs7TJs2DdevX1c5QFZWFmQyWaH3WVpawtjYWHE7MjIS+/btw8qVKwvdPikpCTo6OrC1\ntYWXlxfOnDmDadOmwcTEBK6uripnK6/4hkdE5Ul6enqRqyaw4L6dTGYE5csjA4DwzzhRxaVy0X3x\n4oXio6OGDRsiMTERdnZ28PT0xMiRI1UOcOHCBXh7exf6RhYWFqY4o3bdunX4/vvvMWXKFHTs2LHQ\nfbm5ucHZ2Vnxhtm4cWPcunULUVFRFaro8g2PiMqDa9euISIiAg8fPsTixYuhp8drGJWUlVUmABHK\n7/3iP+NEFZfK7ypWVla4d+8eatWqhfr16+PPP/8EABgbGyMtLU3lAA4ODkhMTCxym5UrV2Lu3LkI\nDAyEp6dnkdu+flSgYcOGOH36tMq5yjO+4RGRJktOTkZkZCROnTqlGDt48CB69uwpYaryLTCwN+Li\nwpGc7If8KWs2NuEICOgtdTQiSalcdHv27IlJkyYhKCgInTp1wvjx49GqVSscOHAA9erVU3vAbdu2\nISQkBFOmTIGXl1eR24aGhuKPP/7A6tWrFWMJCQlo0KCB2nNpMr7hEZEmevjwIaKionDo0CHk5eUB\neHWQxN3dvcD5GKQae/tmiI4GgoPnQyYzhJVVJgICeBIykcpFd/z48cjNzcX9+/fRv39/9OzZE19+\n+SVMTU0RGhqq1nBpaWmYNWsW3Nzc0KdPH6SkpCjuq1atGnR0dJCamgojIyNUqlQJTk5OWL58OVav\nXg1XV1ccO3YM27dvR0REhFpzaTq+4RGRpomKisLmzZuRm5sLANDX10ffvn3h4eHBq5qpib19M56H\nQfQaQXzb5c6K4enTpzA1NYWurq46Mins3r0bX3/9tdJY/tXOYmNjYW1tDWdnZwwcOBD+/v4AXn38\ntXDhQty+fRu1a9fG+PHjiz0/N38+sJQXyCAi0kYxMTFYtWoVdHR04OrqiiFDhsDS0lLqWERUDqnS\n11QuunFxcUXe3759e1V2p1FYdImISkd2djbCw8Px4YcfFvsiREREhVGlr6k8dcHLywuCIOC//VgQ\nBAiCAB0dHVy+fFnVXRIRkZYzMDDA6NGjpY5BRBWMykX39fYsl8tx8+ZNLFy4EBMmTFBbMCIiKh/y\n8vJw+fJltGzZUuooRERKVC66hX3kZGNjAxMTE8yYMQM7duxQSzAiItJsoiji3LlziIiIQFJSEubM\nmYPmzZtLHYuISEFtq3Obm5vj9u3b6todERFpsISEBKxduxZXrlxRjO3Zs4dFl4g0ispFt7CT0Z4/\nf441a9bgf//7n1pCERGRZrp58yYiIyOVfhaYm5tjyJAh6NGjh4TJlMXHX0FQ0F7IZEawsspEYCCX\nWCSqiNRyMhrwakrDjz/+qLZgRESkWfbv34+wsDDF+3/lypUxaNAg9OvXD0ZGmnOJ8fj4Kxg06ASS\nk79C/kVz4uLCER0Nll2iCuadT0YDXi38XaNGDbUEIiIizdS2bVvo6+tDEAT0798fAwcOhImJidSx\nCggK2vufkgsAApKT/RAc/BMvqEBUwahcdMPCwjBlypQCb25Pnz7FlClTsHjxYrWFIyIizWFhYYEJ\nEyagSZMmMDc3lzrOG8lkRvi35OYT/hknooqkWEX37NmzuHPnDoBXV7dp1qxZgaJ748YNnDhxQv0J\niYhIY3To0EHqCG9lZZUJQIRy2RX/GSeiiqRYRVcQBAQGBir+PHv27ALbVKpUCb6+vupNR0REZSIn\nJwe//fYb7O3tYWVlJXWcdxIY2BtxceFITvZD/hxdG5twBAT0ljoaEZWxYhXdtm3bIjExEQBgZ2eH\n48ePw8LColSDERFR6ZPL5Th69CjWr18PmUyGv/76C19++aXUsd6JvX0zREcDwcHzIZMZwsoqEwEB\nXHWBqCJSeY5uYmIibt26hQcPHijWS1yzZg26d++OevXqqT0gERGpnyiKOH36NCIjI5GcnKwYv3Pn\nDnJycqCvry9hundnb9+MJ54REXRUfcCJEyfw4YcfYv/+/YqxXbt2wc3NDfHx8WoNR0RE6nfp0iVM\nnDgRc+bMUZTc2rVrY+LEiZg7d265L7lERPlUPqI7b948fPLJJxg/frxibNOmTfjpp58QEhKCDRs2\nqDUgERGpT3JyMqZMmaK4Xb16dQwdOhQuLi7Q1dWVMBkRkfqpXHRv3LiBBQsWFBj/6KOPEBERoZZQ\nRERUOmxsbODg4ICEhAQMHjwYffr0gYGBgdSxiIhKhcpFt1q1akhMTETdunWVxv/66y+YmpqqLRgR\nEZWOzz//HMbGxqhUqZLUUYiISpXKRdfNzQ0zZszA06dP0apVKwCv5nvNnz8f7u7uag9IRETqxVVz\niKiiULnojh49GqmpqZg5cyZyc3MhiiL09PTg5eWFUaNGlUZGIiIqhoyMDMTExMDU1BT9+/eXOg4R\nkeRULrp6enqYMWMGvvnmG9y8eRN6enoQBAGbNm2Cs7Mzzpw5Uxo5iYjoDbKzs7F7925s3rwZz549\nQ+XKleHk5FTgCpZERBWNykU3n76+PpKSkrBhwwb88ccfEAQBrq6u6sxGRERFkMvliI2NxYYNG5CS\nkqIYb9y4MV68eMGiS0QVnspF99atW9i4cSO2bduGp0+fQhAEDBw4EJ999lmBE9SIiEj9RFHE8ePH\nsW7dOty7d08x3qRJE3h7e6NFixYSpiMi0hzFKrq5ubnYv38/Nm7ciNOnT0NXVxddunRB3759MWnS\nJPj4+LDkEhGVkby8PGzYsEFRcm1sbODp6QlHR0cIgiBxOiIizVGsotu9e3c8f/4cjo6OmDVrFnr0\n6AEzMzMAQGBgYKkGJCIiZbq6uvD09ER4eDiGDx+Orl278mIPRESFKFbRffbsGSwsLGBtbY2qVavC\n2Ni4tHMREVERHB0d0a5dO16ul4ioCMUqusePH8fu3bsRHR2NqKgoVK5cGS4uLvjggw/4MRkRUSnI\nzc2Fnt6b36IFQWDJJSJ6C53ibGRiYoLBgwdj48aN2LVrFwYPHowTJ07gs88+g1wuxy+//IJbt26V\nclQiIu2XmpqKZcuW4euvv4ZcLpc6DhFRuSaIoiiW5IFyuRyHDx/Gtm3bcPjwYeTl5aFTp04IDw9X\nd8Yy4+LiAgCIjY2VOAkRVTTPnz/H1q1bsX37dmRnZwMAvvjiCy7bSET0GlX6WonX0dXV1YWLiwtc\nXFyQmpqKX3/9FVu3bi3p7oiIKqSsrCzs2LED0dHRePHiBYBX0xK6du2KZs2aSZyOiKh8K3HR/a9q\n1arBx8cHPj4+6tgdEVGFEBsbi7Vr1+LJkyeKsfbt28PT0xMNGjSQMBkRkXZQS9ElIiLVPX36VFFy\nmzVrBi8vLzRt2lTiVERE2oNFl4hIIv369cPly5fRr18/tG3blqvYEBGpGYsuEZFEDA0NMX36dKlj\nEBFprWItL0ZERKp78OCB1BGIiCo0Fl0iIjW7d+8efvzxR4waNQpXr16VOg4RUYXFoktEpCYpKSkI\nC3ytaSwAACAASURBVAvDmDFj8PvvvwMANm3aJHEqIqKKi3N0iYjeUXp6OjZv3ozdu3cjJycHAKCn\np4c+ffrgo48+kjgdEVHFxaJLRPQO4uLiEBISgpcvXwIAdHR04OTkhGHDhqFGjRoSpyMiqthYdImI\n3kH9+vUVR3E7duwIT09P1K1bV+JUREQEsOgSEb0TS0tLjBo1Cg0bNsT/t3fnYVGWCxvA7xmWAUFE\n2dxwV3BFxFTSYwKGihsKKihDmUanwjoafrkvZK5kanoQl/pkEUTJ1EQ7pHY8pakYIW6JqBcgCeKO\nLAPM+/3hcT4ndgXeWe7fdXklDw8zN/NcL9y9Pu87Xbt2FTsOERG9gEWXiOgVjRgxQuwIRERUCd51\ngepdcvIl+Pp+gb/9bQt8fb9AcvIlsSMRvRRBEJCSkoL8/HyxoxAR0UvQ+DO69+/fx7Jly3Dq1CmY\nmJjA29sbc+bMgVRaeUfPzs7G4sWL8fvvv6NNmzaYP38+Bg8e3Mip9Vdy8iX4+JxCZuYcABIAAs6d\n24GEBKB//55ixyOqtT/++AORkZFIS0uDp6cngoODxY5ERER1pPFFNyQkBBKJBPHx8Xjw4AFCQkJg\nYWGBoKCgSud/+OGHcHR0REJCAn788UcEBwfjyJEjaNmyZSMn10+rVx99oeQCgASZmTOxZs167N3L\nokuaLzMzE1FRUThz5oxqLDk5GcXFxTAxMRExGRER1ZVGF12FQgFra2vMmjVLdRXziBEjcP78+Urn\nnz59GllZWYiPj4dMJkNQUBBOnz6Nffv28WxMI8nNNcH/l9znJP8dJ9Jcubm52L17N3766ScIggAA\naNKkCSZMmIBx48ax5BIRaSGNLrrGxsZYu3at6uP09HQcP34cfn5+lc6/cOECevbsCZlMphpzcXHB\n77//3uBZ6Rk7u2IAAtTLrvDfcSLNdOfOHXzwwQcoKysD8Oxnz+jRo+Hj4wMLCwuR0xER0cvSmovR\n5HI5xo4dCwsLC0ydOrXSOXfv3q1wg3YrKyvk5uY2RkQCMG/eSLRrtwPPyi4ACGjXbgc+/XSkmLGI\nqtWyZUs4OTlBKpVi5MiRiIiIwPTp01lyiYi0nOhndEtKSqosojY2NjA1NQUALFq0CI8fP0ZoaChm\nz56N8PDwCvOLiopgbGysNmZsbAyFQlH/walS/fv3REICsGbNl8jNlcHOrhiffjqSF6KRxps5cyYk\nEglat24tdhQiIqonohfd1NRUBAYGQiL5675OYPPmzfDw8AAAODg4AABWrVoFX19f5OTkVPiFJJPJ\n8OjRI7UxhULBvXWNrH//nrzwjLROmzZtxI5ARET1TPSiO2DAAFy9erXSzxUUFCAxMRFeXl6qsS5d\nugAAHjx4UKHo2tnZ4fr162pj+fn5sLGxqefURKQtlEol/vOf/6CsrEz1P85ERKQfRC+61SkuLsac\nOXPQpk0bODk5AQAuXrwIQ0NDdOjQocJ8JycnbN++HQqFQrWF4fz58+jfv39jxiYiDSAIApKTkxEd\nHY2bN2+iadOmGDRoEMzMzMSORkREjUSjL0aztraGp6cnQkNDceXKFSQnJ2PRokWQy+WqX1b3799H\nYWEhgGdnh1u1aoV58+bh+vXr2LZtG9LS0uDr6yvmt0FEjezSpUuYN28ePvvsM9y8eRMAYGZmhry8\nPJGTERFRY9LoM7oAsHLlSqxatQrvvPMOAMDb2xuffPKJ6vO+vr6YOHEigoODIZVK8c9//hMLFiyA\nj48P2rVrhy1btvDNIoj0xI0bNxAVFaV2r+0WLVrAz88Pw4cPh6Ghxv/IIyKieiQRnt8ZnVT7944d\nOyZyEiKqK6VSieDgYGRnZwMAzM3N4ePjgzFjxqjdW5uIiLRbXfoaT28QkU6QSqWYOnUqNm7ciPHj\nx8Pb2xvm5uZixyIiIhGx6BKRznj99dfRq1cvWFpaih2FiIg0gEZfjEZEVBdSqZQll4iIVFh0iUjj\nlZaW4tChQ1i8eDGUSqXYcYiISEtw6wIRaazy8nL89NNPiI2NVd0a7OTJkxg2bJi4wYiISCuw6BKR\nxhEEAb/++iuio6ORlZWlGu/SpQvf6ZCIiGqNRZeINEpaWhp27dqFa9euqcbatm2LgIAAuLq6QiKR\niJiOiIi0CYsuEWmUS5cuqUqujY0N/P394ebmBgMDA5GTERGRtmHRJSKNMn78ePzyyy948803MWrU\nKBgZGYkdiYiItBSLLhFpFFNTU2zatIlbFIiI6JXx9mJE1KgKCwtrnMOSS0RE9YFFl4gaxdOnTxET\nE4Pp06cjPT1d7DhERKQHWHSJqEGVlJRg//79CAoKwp49e1BUVISoqCixYxERkR7gHl0iahBlZWX4\n8ccfsWfPHty7d0813q9fP8jlchGTERGRvmDRJaJ6d/XqVWzYsAE5OTmqMUdHRwQGBqJXr14iJiMi\nIn3CoktE9c7S0hK5ubkAgPbt2yMwMBD9+/fnRWZERNSoWHSJqN61bNkS/v7+sLW1xdChQyGV8nIA\nIiJqfCy6RNQgJk+eLHYEIiLSczzNQkR19ueff+Lhw4dixyAiIqoWiy4R1dq9e/fwz3/+Ex988AHi\n4uLEjkNERFQtbl0goho9efIECQkJ+P7776FQKAAAx48fR0BAAMzNzUVOR0REVDkWXSKqUnFxMQ4e\nPIj9+/fj6dOnAJ69Pe+wYcPg7+/PkktERBqNRZeIKvXgwQN8/PHHantxBw4ciICAALRv317EZERE\nRLXDoktElWrevDnat2+Phw8fonfv3pDL5XB0dBQ7FhERUa2x6BJRld555x08fPgQffv25Zs9EBGR\n1mHRJaIqdezYUewIREREL423FyPSU+np6fj111/FjkFERNRgeEaXSM9kZ2cjOjoap06dQrNmzeDk\n5ARTU1OxYxEREdU7Fl0iPXH37l3Exsbi+PHjUCqVAACFQoGMjAz06tVL5HRERET1j0WXSMc9evQI\ne/fuRWJiIsrKygAARkZG8PLywqRJk2BhYSFyQiIioobBokukwwRBwJIlS3Dz5k0AgFQqhYeHB/z8\n/GBjYyNyOiIioobFokukwyQSCSZMmID169dj8ODBmDZtGtq2bSt2LCIiokbBokuk44YOHYr27dvz\nVmFERKR3eHsxIh0nlUpZcomISC+x6BJpKUEQ8Ntvv2HDhg2quygQERHR/+PWBSItdPXqVURGRuLi\nxYsAgP79+2PIkCEipyIiItIsLLpEWuTWrVuIjo7G2bNnVWOWlpY8o0tERFQJFl0iLXDnzh3ExMTg\n5MmTEAQBAGBmZoaJEydi7NixMDExETkhERGR5mHRJdICx44dw7///W8AgLGxMcaOHQsfHx+Ym5uL\nnIyIiEhzsegSaQFvb2/861//gqurKyZPnowWLVqIHYmIiEjjaXzRvX//PpYtW4ZTp07BxMQE3t7e\nmDNnDqTSym8YsWLFCkRHR0MikUAQBEgkEixatAjTpk1r5ORE9cfMzAzbtm2DTCYTOwoREZHW0Pii\nGxISAolEgvj4eDx48AAhISGwsLBAUFBQpfNv3LiBkJAQTJgwQTXGf94lTVdeXg4DA4Nq57DkEhER\n1Y1G30dXoVDA2toay5YtQ6dOneDi4oIRI0bg/PnzVX5NRkYGevToASsrK9UfFgTSVOXl5Thx4gTe\nf/99ZGRkiB2HiIhIp2h00TU2NsbatWthb28PAEhPT8fx48cxcODASucXFBQgNzcXHTp0aMSURHUn\nCALOnj2Lf/zjH/jyyy9x584dREdHix2LiIhIp2j81oXn5HI5zp07h169emHq1KmVzrlx4wYkEgnC\nw8Nx8uRJWFpaYvr06fD29m7ktERVu3jxIiIjI3H16lXVWOvWreHu7q7aV05ERESvTvSiW1JSgtzc\n3Eo/Z2NjA1NTUwDAokWL8PjxY4SGhmL27NkIDw+vMP/GjRuQSqXo3Lkz5HI5zp49i8WLF8Pc3BzD\nhw9v0O+DqCbZ2dnYvn07UlJSVGNWVlbw8/ODh4cHDA1FPxyJiIh0iui/WVNTUxEYGFjpWazNmzfD\nw8MDAODg4AAAWLVqFXx9fZGTk4PWrVurzff29oa7uzssLCwAAN26dcOtW7cQGxvLokuik0gkSE1N\nBQA0bdoUvr6+8PLy4h5yIiKiBiJ60R0wYIDaP+G+qKCgAImJifDy8lKNdenSBQDw4MGDCkUXgKrk\nPtepUyecOXOmHhMTvZw2bdqo3sXM29sbZmZmYkciIiLSaaIX3eoUFxdjzpw5aNOmDZycnAA8299o\naGhY6QVnmzZtQkpKCr755hvV2JUrV9CxY8fGikxUrRkzZogdgYiISG9o9F0XrK2t4enpidDQUFy5\ncgXJyclYtGgR5HK56mzY/fv3UVhYCABwc3PDuXPn8M033yArKwu7d+/GwYMHMXPmTDG/DdIThYWF\nKCgoEDsGERER/ZdGF10AWLlyJRwdHfHOO+9g1qxZcHNzwyeffKL6vK+vL77++msAQO/evbFp0yZ8\n9913GDt2LGJiYvDFF1+gT58+YsUnPaBQKHDgwAEEBQUhNjZW7DhERET0XxJBEASxQ2iK5xe+HTt2\nTOQkpA3Ky8tx/PhxxMbGIj8/HwBgaGiInTt3onnz5iKnIyIi0k116WsavUeXSBMJgoDTp08jOjoa\n2dnZqvFu3bpBLpez5BIREWkIFl2iOigoKMCSJUtw/fp11Zi9vT0CAgIwaNAgvtkDERGRBmHRJaoD\nMzMz1X1vbW1t4e/vj2HDhsHAwEDkZERERPRXLLpEdSCRSPD2228jPT0dI0aMgJGRkdiRiIiIqAos\nukR15ODgoHqnPiIiItJcGn97MaLG9ODBA1y6dEnsGERERFQPeEaXCM8uMvvuu+9w8OBBNGnSBBER\nEaq9uERERKSdWHRJr5WUlOD7779HQkKC6l3NiouLkZKSgkGDBomcjoiIiF4Fiy7ppbKyMiQlJWHP\nnj24f/++arx///4ICAhAp06dRExHRERE9YFFl/TS8uXLkZqaqvq4R48ekMvl6Nmzp4ipiIiIqD6x\n6JJeGjZsGFJTU9GxY0fI5XK4uLjwzR6IiIh0DIsu6aVhw4ahSZMmGDhwIKRS3nyEiIhIF7Hokl4y\nMDCAq6ur2DGIiIioAfFUFumcnJwcREdHQxAEsaMQERGRiHhGl3TGvXv3EBcXh6SkJCiVSnTu3Jln\nbYmIiPQYiy5pvcePHyMhIQGHDx+GQqEAABgaGuLOnTsiJyMiIiIxseiS1ioqKsLBgwexf/9+FBYW\nAgCkUimGDRsGf39/2NnZiZyQiIiIxMSiS1pr//79iIuLU308aNAgBAQEoF27diKmIiIiIk3Bokta\na9y4cTh06BA6d+4MuVwOBwcHsSMRERGRBmHRJa1lbm6OTZs2wcbGRuwoREREpIF4ezHSaiy5RERE\nVBUWXdJI6enpWLJkCW7duiV2FCIiItJS3LpAGiUzMxPR0dH49ddfAQDR0dFYtGiRyKmIiIhIG7Ho\nkkbIy8tDbGwsTpw4AaVSCQBo0qQJunbtCqVSCamU//hAREREdcOiS6J69OgR4uPjceTIEZSVlQEA\njIyMMGbMGPj4+MDCwkLkhERERKStWHRJVI8ePcLhw4dVZ22HDx8OPz8/WFtbix2NiIiItByLLomq\nXbt2cHNzg0KhwNSpU9GmTRuxIxEREZGOYNEl0QUHB8PAwEDsGERERKRjeIUPNSilUgmFQlHtHJZc\nIiIiaggsutQgBEHA+fPnMXv2bMTExIgdh4iIiPQQty5Qvbt8+TIiIyNx+fJlAMDt27cxbtw4WFlZ\niZyMiIiI9AmLLtWbmzdvIioqCsnJyaqxFi1aYMqUKWjWrJmIyYiIiEgfsejSKysuLsaWLVtw8uRJ\nCIIAADAzM4Ovry/GjBkDmUwmckIiIiLSRyy69MpkMhlyc3MhCAJkMhnGjRuHCRMmwNzcXOxoRERE\npMdYdOmVSSQSBAYG4ueff8aUKVPQvHlzsSMRERERsehS/ejVqxd69eoldgwiIiIiFd5ejGpUWlqK\nzMxMsWMQERER1QnP6FKVysvL8e9//xu7d++GUqnE1q1bYWxsLHYsIiIiolph0aUKBEHAmTNnEB0d\nrXYm9z//+Q88PDxETEZERERUeyy6pObChQuIjIzEtWvXVGNt2rRBQEAAXn/9dRGTEREREdWNVhXd\nZcuWISMjA1FRUVXOuXz5MpYtW4Zr166ha9euWLZsGXr27NmIKbXXxo0bcezYMdXH1tbW8Pf3h7u7\nOwwMDERMRkRERFR3WnMx2m+//YY9e/ZAIpFUOaeoqAhBQUF47bXX8O2336Jv37547733UFxc3IhJ\ntZejoyMAwMLCAjNmzMDWrVvx5ptvsuQSERGRVtKKM7qlpaVYunQpnJ2dq513+PBhmJqaYu7cuQCA\nhQsX4uTJkzh69Ci8vb0bI6pWGz58OIqLi/Hmm2+iSZMmYschIiIieiVacUY3IiICDg4ONe4RvXDh\nAlxcXNTG+vXrh5SUlIaMpzMMDAwwfvx4llwiIiLSCRpfdDMyMhAXF4cFCxbUODcvLw+2trZqY1ZW\nVsjNzW2oeFqjsLAQR48ehSAIYkchIiIiahSib10oKSmpsoja2Nhg6dKl+Pjjj9GiRYsaH6u4uLjC\nfV6NjY2hUCjqJas2UigUSExMxN69e/HkyRNYWVnhtddeEzsWkV5KTr6E1auPIjfXBHZ2xZg3byT6\n9+fFsnxdtAPXSTvp+7qJXnRTU1MRGBhY6UVmc+bMgVKpxKRJk2r1WDKZrEKpVSgUMDExqZes2qS8\nvBzHjh1DXFwc8vPzVeO///47iy6RCJKTL8HH5xQyM+cAkAAQcO7cDiQkQK9+6fwVXxftwHXSTlw3\nDSi6AwYMwNWrVyv9XGBgIC5evKi6CK20tBRKpRL9+vVDYmIiWrZsqTbfzs4Od+/eVRvLz8+HjY1N\nw4TXQEqlEqdOnUJMTAxu376tGndwcEBgYCB69+4tYjoi/bV69dEXftkAgASZmTOxZs167N2rH79w\nKsPXRTtwnbQT100Dim51wsLCUFJSovp4165dSEtLQ1hYWIW9uADg5OSE7du3q42lpKTg73//e4Nn\n1RQHDhzAN998o/q4Xbt2CAgIwMCBA6u9NRsRNazcXBP8/y+b5yT/HddffF20A9dJO3HdNLzo/rXM\nWlpaQiaTwd7eXjWWn5+Ppk2bQiaTYcSIEVi/fj1WrlyJKVOmIDY2FoWFhRg1alRjRxeNh4cH4uLi\n0LRpU0ybNg1Dhw7lfXCJNICdXTEAAeq/dIT/jusvvi7ageuknbhuWnDXhZoMGTIER44cAQCYm5tj\n69atSE5Oho+PD9LS0rB9+3a92qNrYWGBFStWIDw8HG5ubiy5RBpi3ryRaNduB5790gEAAe3a7cCn\nn44UM5bo+LpoB66TduK6ARKB95tS8fDwAAC1t8ElIqovycmXsGbND8jNlcHOrhiffqpfVz9Xha+L\nduA6aSddXLe69DUW3RdoetG9f/8+4uPjMXr0aLXtG0RERET6oi59TaP36NIzBQUFSEhIwKFDh6BQ\nKPDw4UPMmzdP7FhEREREGo1FV4OVlJTg0KFDSEhIwNOnTwEAEokERkZGKC8v5/5bIiIiomqw6Gqg\n0tJSJCUlYc+ePXjw4IFq/LXXXkNAQAA6duwoYjoiIiIi7cCiq4Fu376NiIgIPN8+3bNnT8jlcvTo\n0UPkZERERETag0VXA3Xo0AFDhw5FZmYmAgMD0a9fP77ZAxEREVEdsehqqPfffx8mJiaQSrX+VsdE\nREREomDRFYkgCNWepW3SpEkjpiEiIiLSPTxd2Mhu376NtWvXIiYmRuwoRERERDqNZ3QbSX5+PuLi\n4vDjjz9CqVRCJpNh9OjRaN68udjRiIiIiHQSi24De/z4Mfbu3YvExESUlpYCAAwNDeHp6cn74BIR\nERE1IBbdBlJaWoqEhATs378fRUVFAACpVAo3Nzf4+/vD1tZW5IREREREuo1Ft4EYGhri7NmzqpLr\n6uqKgIAA2Nvbi5yMiIiISD+w6DYQiUQCuVyOb7/9FoGBgejatavYkYiIiIj0CotuA3J2doazs7PY\nMYiIiIj0Em8v9pIEQcDDhw/FjkFEREREVeAZ3Zfwxx9/IDIyErm5uQgPD4eRkZHYkYiIiIjoL1h0\n6yAzMxNRUVE4c+aMaiwpKQleXl4ipiIiIiKiyrDo1kJubi52796Nn376CYIgAHj2Fr0TJ06Em5ub\nyOmIiIiIqDIsujWIi4tDfHw8ysrKAADGxsYYPXo0fHx8YGFhIXI6IiIiIqoKi24NmjZtirKyMkil\nUnh6emLKlCmwsrISOxYRERER1YBFtwaenp64ffs2xowZg9atW4sdh4iIiIhqiUW3BkZGRggKChI7\nBhERERHVEe+jS0REREQ6iUWXiIiIiHQSiy4RERER6SQWXSIiIiLSSSy6RERERKSTWHSJiIiISCex\n6BIRERGRTuJ9dF+Ql5eH8vJyeHh4iB2FiIiIiCrx559/wsDAoFZzeUb3BTKZDIaG7P5EREREmsrQ\n0BAymaxWcyWCIAgNnIeIiIiIqNHxjC4RERER6SQWXSIiIiLSSSy6RERERKSTWHSJiIiISCex6BIR\nERGRTmLRJSIiIiKdxKJLRERERDqJRZeIiIiIdBKLLhERERHpJBZdPbBs2TLI5fJq51y+fBmTJ09G\n3759MWnSJFy6dKmR0um++/fv46OPPkL//v0xZMgQhIWFQalUVjl/xYoVcHR0RPfu3VX/jYmJacTE\nuquua5GdnY3p06fD2dkZY8aMwS+//NKIaXXbkydPsHDhQgwePBiurq6YP38+njx5UuV8HhcNo67r\nwGOiccyYMQPfffddtXN4TNQOi66O++2337Bnzx5IJJIq5xQVFSEoKAivvfYavv32W/Tt2xfvvfce\niouLGzGp7goJCcHTp08RHx+PjRs34vDhw9ixY0eV82/cuIGQkBD8/PPP+OWXX/Dzzz/D19e3ERPr\nrrquxYcffghbW1skJCRg3LhxCA4Oxp07dxoxse5asmQJrl27hu3bt+Prr79GRkYGFi9eXOV8HhcN\no67rwGOiYQmCgM8++wynTp2qcS6PidoxFDsANZzS0lIsXboUzs7O1c47fPgwTE1NMXfuXADAwoUL\ncfLkSRw9ehTe3t6NEVVnKRQKWFtbY9asWbC3twcAjBgxAufPn6/yazIyMjBz5kxYWVk1Vky9UNe1\nOH36NLKyshAfHw+ZTIagoCCcPn0a+/btQ3BwcGNG1zlFRUVISkpCbGwsevToAQBYsGABAgICoFAo\nYGxsXOFreFzUv7quA4+JhpWbm4u5c+ciOzsbFhYWNc7nMVE7PKOrwyIiIuDg4IDXX3+92nkXLlyA\ni4uL2li/fv2QkpLSkPH0grGxMdauXasqVunp6Th+/DgGDhxY6fyCggLk5uaiQ4cOjZhSP9R1LS5c\nuICePXtCJpOpxlxcXPD77783Sl5dJpVKsXXrVjg6OqrGBEFAeXk5CgsLK8zncdEw6roOPCYa1uXL\nl9G6dWt8++23MDMzq3Yuj4naY9HVURkZGYiLi8OCBQtqnJuXlwdbW1u1MSsrK+Tm5jZUPL0kl8sx\nduxYWFhYYOrUqZXOuXHjBiQSCcLDw/HGG29g/PjxNe7TorqrzVrcvXuXx0UDkclkGDJkCIyMjFRj\nkZGRcHBwgKWlZYX5PC4aRl3XgcdEw3Jzc8Pq1asrfe3/isdE7XHrgpYqKSmp8oeLjY0Nli5dio8/\n/hgtWrSo8bGKi4sr/BOVsbExFApFvWTVdTWthampKQBg0aJFePz4MUJDQzF79myEh4dXmH/jxg1I\npVJ07twZcrkcZ8+exeLFi2Fubo7hw4c36PehC+pzLYqKinhcvILargUAREdH44cffsDOnTsrnc/j\n4uXV5zrwmHg1dVmLmvCYqD0WXS2VmpqKwMDASi8ymzNnDpRKJSZNmlSrx5LJZBV+UCkUCpiYmNRL\nVl1X3Vps3rwZHh4eAAAHBwcAwKpVq+Dr64ucnBy0bt1abb63tzfc3d1V+7O6deuGW7duITY2lj+8\naqE+10Imk+HRo0dqYzwuaq+2axETE4PPP/8cCxcuhKura6WPxePi5dXnOvCYeDW1XYva4DFReyy6\nWmrAgAG4evVqpZ8LDAzExYsXVRehlZaWQqlUol+/fkhMTETLli3V5tvZ2eHu3btqY/n5+bCxsWmY\n8DqmurUoKChAYmIivLy8VGNdunQBADx48KBCuQJQ4SKETp064cyZM/WYWHfV51rY2dnh+vXramM8\nLmqvurV4bufOnVi3bh3mzZuHgICAaufyuHg59bkOPCZeTW3Woi54TNQO9+jqoLCwMBw+fBgHDx7E\nwYMH4efnh969e+PAgQMV9lcBgJOTU4ULz1JSUtC3b9/GiqyziouLMWfOHKSmpqrGLl68CENDw0ov\nIti0aROmT5+uNnblyhV07NixoaPqvLquhZOTEy5fvqz2rx3nz5/ncVFP9u/fj7CwMCxcuBBvv/12\ntXN5XDScuqwDjwnNwWOi9lh0dZCtrS3s7e1VfywtLSGTyWBvbw+p9NmS5+fno6SkBMCzWyw9efIE\nK1euREZGBlasWIHCwkKMGjVKzG9DJ1hbW8PT0xOhoaG4cuUKkpOTsWjRIsjlctVVtffv31dd4ezm\n5oZz587hm2++QVZWFnbv3o2DBw9i5syZYn4bOqGuazFgwAC0atUK8+bNw/Xr17Ft2zakpaXxPpX1\n4NGjR/jss8/g7e2NUaNGIT8/X/Xn+Rt48LhoeHVdBx4T4uIx8ZIE0nlfffWVIJfL1cYcHByE/fv3\nqz6+cOGCMGHCBMHJyUmYPHmycOXKlcaOqbOePHkiLFiwQBg0aJAwaNAgYfXq1UJpaanq825ubsJX\nX32l+vjYsWPCuHHjBCcnJ8HLy0tISkoSI7ZOqutaZGZmCgEBAUKfPn2EMWPGCKdPnxYjts45nTwi\nkgAACqVJREFUfPiw4OjoqPbHwcFBcHR0FG7fvi0IAo+LxvAy68BjonG4u7ur/Y4WBB4TL0siCIIg\ndtkmIiIiIqpv3LpARERERDqJRZeIiIiIdBKLLhERERHpJBZdIiIiItJJLLpEREREpJNYdImIiIhI\nJ7HoEhEREZFOYtElIiIiIp3EoktEREREOolFl4j0hru7OxwdHVV/unfvDhcXF8jlciQnJ9f78509\nexaOjo7IyckBAMjlcsyfP79WX1tUVISYmJhXev7bt2/D0dER586dq3bevXv3sG7dOnh5ecHZ2Rku\nLi7w9/fH3r17X+n565O7uzs2b95c6/mOjo747rvvGjAREWkDQ7EDEBE1phkzZuCdd94BAAiCgIcP\nH+KLL77Au+++iyNHjqBly5b1+nwSiUT19y1btkAqrd35hZ07d2L//v2YNm1avT1/ZdLT0zF9+nS0\nbdsWc+fORbdu3VBaWopffvkF69atQ1paGkJDQ18pQ31ISEiAiYmJ2DGISMuw6BKRXjE1NYWVlZXq\nY2trayxfvhxDhw5FUlIS5HJ5gz23hYVFrecKglAvz1nd4wiCgJCQELRt2xYxMTEwMDBQfa5Dhw5o\n37493n33Xbz11lvo3LlzveR5Wc2bNxf1+YlIO3HrAhHpvecF7/kZQ3d3d6xZswajR4+Gq6uralvD\n9u3bMXz4cPTt2xcTJkzAoUOH1B4nOTkZkydPhpOTE7y9vXH16lW1z/9168KFCxcwffp0ODs7Y/Dg\nwVi2bBmKi4uxefNmbNmyBbdv30b37t1VWx8SEhLg5eUFJycnjB49GpGRkWpFNj09HW+99RacnZ0x\nYsQInD59utozur/++iv++OMPzJ07V63kPjdkyBAcPXpUreSeOHECEydOhJOTEzw9PbFx40YoFArV\n5x0dHfHVV1/B3d0df/vb35CZmYk///wTs2fPxuuvv45evXrhjTfeQFhYmOpr9u/fD09PT9V/e/fu\njYkTJ+K3335Tzfnr1oWffvoJU6ZMgbOzM4YMGYLVq1ejpKSkyu+ViPQTz+gSkV7Lzc3FypUrYWZm\nhqFDh6rGd+/ejYiICDRt2hTdunXD+vXrkZiYiCVLlqBjx45ITk7G8uXLUVBQAH9/f2RlZWHGjBmY\nOHEi1qxZg+vXr2PRokVVPm9WVhbeeustjBw5Evv27cPjx4/xP//zP1i+fDmWLFmCp0+f4ujRo0hI\nSIClpSX27NmDL7/8EkuXLkXv3r1x5coVhIaGIi8vDyEhISgoKMDbb78NFxcX7Nu3D3l5eVi4cGG1\n3/u5c+dgYmKCfv36VTmnffv2qr+fPHkSs2fPxsKFC+Hq6orMzEx89tlnuHXrFr788kvVvNjYWOzY\nsQNlZWVo164dvL29YWtri//93/9FkyZNcPz4caxcuRLOzs7w8PAAAOTk5GDPnj0ICwuDmZkZli5d\nivnz5+OHH36okOnHH3/ERx99hI8//hhr167FjRs3sHTpUmRnZ9dpHy8R6T4WXSLSKxEREdi5cycA\noLy8HKWlpejcuTM2btwIOzs71bw33ngDgwYNAvDswrBdu3Zh/fr1qjJsb2+P7Oxs7NixA/7+/oiP\nj4eNjQ2WLFkCiUSCjh07IicnB6tXr640R3x8PJo3b47PP/9ctW/3888/R0pKCkxNTWFmZgapVIoW\nLVoAAMLDw/HBBx9g1KhRAIC2bdviyZMnWL58OT766CN8//33KCoqwqpVq2BmZobOnTtjwYIFmDVr\nVpWvRX5+Ppo1a6Z21jcvLw8jRoyARCJRnS1+//33ERQUhIiICEyZMgWTJk1SZVi2bBneeustzJ07\nF61btwYAjB8/Hj169AAAlJSUwNvbG6NGjVK9voGBgdi2bRuuXbumKrrl5eVYvnw5HBwcAABvv/02\nZs2ahfz8fFhbW6vl3rZtGzw9PfHee+8BeFbGlUolPvzwQ2RkZIi+zYKINAeLLhHpFT8/PwQGBgIA\npFIpmjVrBnNz8wrzXjyTef36dZSUlCAkJERtjlKpRGlpKRQKBdLT09GjRw+10ujs7FxljvT0dPTq\n1Uvt4rQBAwZgwIABFebev38fd+7cwfr169XOnAqCgNLSUmRnZyM9PR0dOnSAmZmZ6vP9+vWrdo9u\n8+bN8ejRI7Uxa2trHDx4UPVxQECAamvC5cuXkZaWhvj4eLWvkUqlyMjIUBXdF187mUyGqVOn4ocf\nfkBqaioyMzPxxx9/4N69eygvL1d7nE6dOqn+/nw/c2lpaYXc165dw5gxY9TGnr9u165dY9ElIhUW\nXSLSK82aNYO9vX2N82Qymervz8vihg0b1MrYc0ZGRmrz/jpeGUPD2v/4ff64CxYsgKura4XPV3Wn\niJqew8XFBdu2bcOFCxfQp08fAM9K64uvz4t7d5VKJWbOnIkJEyZUeCwbGxvV31+8O0JRURGmTZsG\nhUKBkSNHon///ujTpw+mTp1a4TEqe70qK+qCIFTYe6xUKqt8DCLSX7wYjYioBp06dYKhoSFycnJg\nb2+v+nPixAns3LkTEokE3bt3R1paGsrKylRfl5aWVuVjdu7cGZcuXVIrcklJSXB3d1e7uAsArKys\nYGVlhczMTLXnT0tLU53h7d69O27evImHDx+qPX91F6MNGTIEXbp0QVhYmFru5x49eoTCwkLVx127\ndsXNmzfVMuTk5GDNmjV4+vRppc/x888/48qVK4iMjERwcDBGjhyJJk2aID8/v8pcNXFwcKhw3+Nz\n585BIpHwbC4RqWHRJSKqgbm5Ofz8/LBhwwYcPHgQWVlZ2LdvH8LCwmBrawsA8Pf3R1FRERYsWICM\njAycOHGi2gujpk2bhocPH2Lp0qXIyMjAuXPnsG7dOgwePBjGxsYwMzPD48ePcevWLZSVlWHmzJmI\niopCTEwMsrKykJSUhOXLl8PU1BRGRkYYPXo0rKys8Mknn+Dq1as4e/YsVq5cWe33JZVKsWHDBmRn\nZ8PPzw9HjhxBVlYWMjIysGvXLowdOxZlZWWqs73vvvsufvjhB2zZsgW3bt3C6dOnMX/+fBQUFKjd\nsu1Fz/flHjhwADk5OUhOTsaHH36I8vLyCoX+r6radjFz5kwkJSUhPDwct27dwokTJ7BixQq4ubmh\nY8eO1T4mEekXbl0gIr1R05snVDdvwYIFsLKywqZNm5CXl4dWrVrhH//4h+rNJ2xtbbFr1y58/vnn\n8PHxQatWrfDBBx9g+fLllT6Hra0tvv76a6xbtw4TJ05Es2bNMHr0aMyePRsA4Onpifj4eIwfPx5R\nUVGYPn06TExMEBUVhdWrV8PGxgZ+fn4IDg4G8Oz+wJGRkQgNDcXUqVNhaWmJjz76qMZ3YuvcuTMO\nHDiAyMhIREREIDs7G+Xl5ejYsSMmTZoEf39/1cVgI0aMwJdffomIiAhERESgWbNm8PDwUNu7/NfX\nrk+fPpg3bx527dqluuDPy8sLrVq1qvaM918f68W/e3p64osvvsDWrVsRHh6OFi1aYOzYsWoX3tV2\nrYlIt0mE+rorORERERGRBuHWBSIiIiLSSSy6RERERKSTWHSJiIiISCex6BIRERGRTmLRJSIiIiKd\nxKJLRERERDqJRZeIiIiIdBKLLhERERHpJBZdIiIiItJJLLpEREREpJNYdImIiIhIJ/0fj+7om2gT\np0UAAAAASUVORK5CYII=\n",
      "text/plain": [
       "<matplotlib.figure.Figure at 0x1133ceef0>"
      ]
     },
     "metadata": {},
     "output_type": "display_data"
    },
    {
     "data": {
      "image/png": "iVBORw0KGgoAAAANSUhEUgAAAqAAAAHcCAYAAAAJNBjiAAAABHNCSVQICAgIfAhkiAAAAAlwSFlz\nAAAPYQAAD2EBqD+naQAAIABJREFUeJzs3Xl01Pd9//vXLJoZ7fsuIYRYJBAgwGw2eInxktQpcbM1\n9a+l51ynv5ukjntvz2mOXZ9LfvHJIe7vl9+57XXX25b+Du5tm5LEcWIT4xUvLEZmkUCIRQiBhIT2\nXZrRLPeP72iAAIYR0nxneT7OcQ3DyHrRQ8RLn8/38/5YAoFAQAAAAECEWM0OAAAAgMRCAQUAAEBE\nUUABAAAQURRQAAAARBQFFAAAABFFAQUAAEBEUUABAAAQURRQAAAARBQFFAAAABEVdgH1eDx6/vnn\ntXbtWm3evFk7d+685Xu/9a1vqbq6WjU1NaF/79u3764CAwAAILbZw/2Al156SU1NTdq1a5fa29v1\nve99T6WlpXr00UdveO/58+f14x//WBs2bAi9lpGRcXeJAQAAENPCKqATExPavXu3/umf/knV1dWq\nrq7W008/rVdeeeWGAurxeNTe3q7a2lrl5ubOamgAAADErrC24Jubm+Xz+VRXVxd6bc2aNWpoaLjh\nva2trbJYLCorK7v7lAAAAIgbYRXQnp4eZWVlyW6/unCam5srt9utgYGB697b0tKitLQ0/dmf/Zk2\nbdqkr371q/rggw9mJzUAAABiVthb8A6H47rXpn/u8Xiue/38+fNyu93avHmz/uiP/khvvfWWvvWt\nb+knP/mJli1bdtvPdc8998jj8Sg/Pz+ciAAAAIiQnp4eORwO1dfXh/VxYRVQp9N5Q9Gc/nlycvJ1\nr//xH/+xtm3bpvT0dEnSkiVLdOLECf3Hf/yHfvCDH9z2c7ndbvl8vnDiAQAAIIK8Xq8CgUDYHxdW\nAS0sLNTg4KD8fr+sVmP3vre3Vy6X66an26fL57Sqqiq1tLTc0ecqKCiQJL3zzjvhRAQAAECEPPzw\nwzP6uLCeAa2pqZHdbtexY8dCr9XX16u2tvaG9z733HP68z//8+tea25uVmVl5YyCAgAAID6EVUBd\nLpe2bt2q7du3q7GxUW+//bZ27typbdu2STJWQ91utySjEb/22mt69dVXdfHiRb388ss6cuSIfv/3\nf3/2fxcAAACIGWHfhPTcc8+ptrZW27Zt04svvqhnn31WW7ZskSRt2rRJe/bskSRt2bJF27dv19/+\n7d/qi1/8ot577z394z/+o0pKSmb3dwAAAICYYgnM5MnRCJh+poBnQAEAAKLTTPta2CugAAAAwN2g\ngAIAACCiKKAAAACIKAooAAAAIooCCgAAgIiigAIAACCiKKAAAACIKAooAAAAIooCCgAAgIiigAIA\nACCiKKAAAACIKAooAAAAIooCCgAAgIiigAIAACCiKKAAAACIKAooAAAAIooCCgAAgIiigAIAACCi\n7GYHAADMHb/fr76+PrNjmMLv90uSrNbEXGvJzc1N2N87oh8FFADiWF9fn37xbqPS0jPNjhJxnR1t\nstqTVFhYYnaUiBsdGdLWzy1Xfn6+2VGAm6KAAkCcS0vPVFZ2rtkxIm54aEA2e1JC/t6BaMfaPAAA\nACKKAgoAAICIooACAAAgoiigAAAAiCgKKAAAACKKAgoAAICIooACAAAgoiigAAAAiCgKKAAAACKK\nAgoAAICIooACAAAgoiigAAAAiCgKKAAAACKKAgoAAICIooACAAAgoiigAAAAiCgKKAAAACKKAgoA\nAICIooACAAAgoiigAAAAiCgKKAAAACKKAgoAAICIooACAAAgoiigAAAAiCgKKAAAACKKAgoAAICI\nooACAAAgoiigAAAAiCgKKAAAACKKAgoAAICIooACAAAgoiigAAAAiCi72QEAALgVj9enkbEpWa1S\nVppTFovF7EgAZgEFFABgOr8/oPOXh9TVN66RcY9GxjwaGfdo0uMLvcdhtyo/O0WFOckqyE5RQU6K\n0pKTKKVADKKAAgBM457yqam1Tw3nejU6PvWZ7/V4/eroGVVHz2jotax0p9YvK1JVaSZFFIghFFAA\nQMQNj3nUcK5HTa39mvL6Q6+7HDZlpTmVnupQeooj+O8keb1+dQ+M60r/hLoHxkMfMzji1psH21SY\nk6J7lxerJD/NrN8SgDBQQAEAEeOZ8umj45fV3NavQODq60W5KapbnK/KkkxZb7GSWVWWJUnyBwIa\nHHHrcu+Yjp7u1vCYR1f6x/XzfS2aX5yhjcuLlZPhisRvB8AMUUABABHRNzShXx9o0+CoW5JkkbSg\nLFN1i/JVlJt6x/8dq8WinAyXcjJcqqnI1onzfTp86orcHp8udA6rrXNYtVW5Ks8MyDZHvxcAd4cC\nCgCYc6cu9GvfkXb5/May56LyLG2oLVJGqvOu/rs2m1UrF+WruiJHR05f0fGzvfL5A2ps6dPldKvW\nL+GvOSAa8b9MAMCcmfL69MHRDjW3DUiSbFaLNteVamllzqweGnI6bNq4vES1VXnad6RdbV0j6hvx\n66OTo8or8Cg9xTFrnwvA3WMQPQBgTgwMT2r3u+dC5TMj1aEvP7RQyxbkztmJ9fQUh75wb6WWLciV\nJA1P+PXT986pb2hiTj4fgJmhgAIAZl3v4IR++t459Q9PSpKqSjP1tS2LlZ+dMuef22q16IFVpaou\nTZIkjU1M6WfvnVN798icf24Ad4YCCgCYVQPDk3rtw/NyT/lksUibVpbosQ0VciZF7kiQxWLRomKH\nVlelyGoxZoj+8sNWnb44ELEMAG6NAgoAmDXDY2794sPzmnB7JUlb1s7TykX5pg2Jn5fv0BObFijJ\nbpU/ENDbn1zUhc5hU7IAuIoCCgCYFaMTU/rFB+c1NmHcaPTg6jItnpdtciqpvDBdTz64UC6HsQL7\n1qG20KMBAMxBAQUA3LUJt1evfdCi4TGPJGPbffogUDTIz0rW4xvmh7bj39jfqkmP1+xYQMKigAIA\n7orb49NrH7ZoYMQYML9uaZFWLso3OdWNSgvStLmuVJI0NOrRmwfb5PcHbvNRAOYCBRQAMGM+v1+v\nf9yq3kFjS3vV4nzdU1Ngcqpbq63KU22VsTLb3j2qjxsum5wISEwUUADAjB1o7FRn35gkqbYqVxuX\nF5t24OhObVpZqtL8NElSw7leNbX2mZwISDwUUADAjJzvGNLxs72SpLLg9na0l0/JuI3p8Q0Vykg1\nbkfad6RDl3tGTU4FJBYKKAAgbMNjbr1Tf1GSlOKy65F182SNgfI5zeW06wv3VobGM/36YFtodBSA\nuUcBBQCExefz682DbfJM+WWR9Oj6CqW4ksyOFbbcTJceWTdPknGK/8NjHSYnAhJH2AXU4/Ho+eef\n19q1a7V582bt3Lnzth/T3t6uVatW6fDhwzMKCQCIHh83dqp7wLhbfd2yotDzlLGosiRTSytzJEln\nLw2q9fKQyYmAxGAP9wNeeuklNTU1adeuXWpvb9f3vvc9lZaW6tFHH73lx3z/+9/X5CRDfwEg1p1r\nH1TjOeO5z3mF6VpTHb0n3u/UvStK1NY5rLFJr/YdaVdJflpErw0FElFYK6ATExPavXu3XnjhBVVX\nV2vLli16+umn9corr9zyY1577TWNj4/fdVAAgLkGR916r/6SJCk1OUlb1s2LiUNHt+NMsumB1WWS\npLFJr/YzmgmYc2EV0ObmZvl8PtXV1YVeW7NmjRoaGm76/oGBAf34xz/WD37wAwUCDPsFgFjl9we0\n91CbPF6/LBbpsfUVSnaGvYkWtSpLMrWoPEuS1NTar/buEZMTAfEtrALa09OjrKws2e1Xv+jk5ubK\n7XZrYGDghvf/6Ec/0pNPPqmFCxfefVIAgGmOn+1RT/C5zw3LilWcl2pyotm3ua40dF/8e5+2a8rr\nMzkREL/C3oJ3OBzXvTb9c4/Hc93r+/fv19GjR/Xtb3/7LiMCAMw0PObWJ01dkqSC7BTVLYm+azZn\nQ7LTHrqqc3jMo0Mnr5icCIhfYRVQp9N5Q9Gc/nlycnLoNbfbre9///vavn37DYUVABA7AoGA9h3p\nkNcXkNUiPbSmLKbmfYZrUXmW5hdnSJIazvaoK3jLE4DZFVYBLSws1ODgoPx+f+i13t5euVwuZWRk\nhF5raGjQpUuX9Mwzz2jVqlVatWqVJOmb3/ymvv/9789OcgDAnDt7aVAXrxjPQ9YtLlBeVvJtPiK2\nWSwWPbCqVA67VQEZW/F+P2cYgNkW1hPkNTU1stvtOnbsmFavXi1Jqq+vV21t7XXvW7lypfbu3Xvd\na4888oh++MMfauPGjXcZGQAQCZNurz46bpwIz0h1aO3SQpMTRUZaikMbV5Ro35F29Q9P6tSFfi1b\nkGt2LCCuhLUC6nK5tHXrVm3fvl2NjY16++23tXPnTm3btk2SsRrqdrvlcDhUXl5+3T+SVFBQoJyc\nnNn/XQAAZt3HDZdD11M+uLpMdlviXJ63tDJHuZkuSdInTV0cSAJmWdhfTZ577jnV1tZq27ZtevHF\nF/Xss89qy5YtkqRNmzZpz549N/24eJgVBwCJor17RM1txnST6opslRemm5wosqwWizYuL5YkjU96\ndfxsr8mJgPgS9hA3l8ulHTt2aMeOHTf8WnNz8y0/7tSpU+F+KgCACbw+v94/0i5JcjlsundFicmJ\nzDGvMF2l+Wnq6BnVkdPdWrYgN65mnwJmSpz9FADAHak/dUVDo8aEk011pQlbuiwWi+4NroJOef2q\nP8VYJmC2UEABACFDo24dPd0jSSovTNPi4O1AiaogJ0ULy4z/H5xo6dPQqNvkREB8oIACAEIOnuiU\nP2DM/Ly/rozn9yVtqC2S1WKRPxDQoZNdZscB4gIFFAAgSerqG9O59iFJUm1VnrLSnSYnig6ZaU4t\nqzLGMJ29NKjugXGTEwGxjwIKAFAgEND+BmPmpyPJqntqEmPm5526p7pASXbjr8wDjZ0KBBhOD9wN\nCigAQOcvD6mzz1jZW1NdmLAHj24lxZWkVYsLJEnt3aO6FLwdCsDMUEABIMH5/H4daOyUJKWnJGnF\nwjyTE0WnusV5SnEZxXw/q6DAXaGAAkCCM053G2OXNtQWJ9SNR+FIstu0NvhoQt/QpNq6WAUFZoqv\nMgCQwNwenw4H51sWZCdrUYKPXbqdmvk5Sg2ugh5pZi4oMFMUUABIYJ82X5HbY9xzft+KEsYu3YbN\nZtXKxfmSpM6+cV3uHTU5ERCbKKAAkKCGxzw6fs6447yyJEMl+WkmJ4oNyypz5UyySZKONHebnAaI\nTRRQAEhQB090yu83hs7fuzwx73ufCUeSTcuDc0HbukbUOzhhciIg9lBAASAB9Q1N6uylQUnSsgW5\nDJ0P04pF+bLbjMcVjp5hFRQIFwUUABJQffDgkc1q0Zpqhs6HK9lpV838HEnG7UjDY9wRD4SDAgoA\nCaZ/eFLn2q+ufqYmJ5mcKDbVLS6QxSIFAtKxMz1mxwFiCgUUABLMtaufq5cUmJwmdmWkOrSoPFuS\n1NTar/HJKZMTAbGDAgoACaR/+PpnP1n9vDurlxgjmXz+gBqCEwUA3B4FFAASCKufsys3M1nzizMk\nGTdKeaZ8JicCYgMFFAASxLWrn0tZ/Zw100XePeXTyfN9JqcBYgMFFAASBKufc6M4L1XFuamSpGNn\ne+TzB0xOBEQ/CigAJIDfXP1MY/VzVq0KPgs6PunV+Y4hk9MA0Y8CCgAJYHr108rq55yoKM5QeopR\n6k+0cBgJuB0KKADEuaGxqasn3ytzWP2cA1aLRbUL8iRJl3vH1DfE9ZzAZ6GAAkCcO3FhRBKrn3Ot\npjJHNqtxPWdjC4eRgM9CAQWAONY7OKm2K+OSpKWVOUpLcZicKH4lO+1aWJ4lSTrdNiA3I5mAW6KA\nAkAc23u4U4GAZJG0anG+2XHiXu2CXEmS1+fX6bZ+k9MA0YsCCgBxanjMow8ajMNHC8uzlJHqNDlR\n/CvMSVF+drIkYzB9IMBIJuBmKKAAEKf27G+VZ8ovidXPSLFYLFpeZRxGGhhxq7171OREQHSigAJA\nHHJP+fSrj1olSUXZTuVnp5icKHEsKs+S02GTZKyCArgRBRQA4tC79Zc0OOqWJNVUpJucJrHYbVbV\nzM+RJLVeHtLouMfkRED0oYACQJzx+QN69f1zkqSy/BQV5/DsZ6RNH0YKSNwPD9wEBRQA4syhE526\n3DsmSfr8+lJZLBaTEyWezDSnKoqMleeTrf3y+f0mJwKiCwUUAOJIIBDQz94zVj/zspK1tibX5ESJ\nqzZ4GGnC7VVLO/fDA9eigAJAHGlq7dfpiwOSpK33V8lu48u8WSqK0pWRagz+53544Hp8ZQKAODK9\n+pnqsuvR9fNMTpPYLBaLlgWfBe3sG9fA8KTJiYDoQQEFgDhxsWtYnzR1SZK+cF+lUlxJJidCdUW2\nph/BbeZmJCCEAgoAceLVfS2SjDFAT2xaYHIaSFKKK0kVRRmSpOa2Afn93IwESBRQAIgLQ6NuvX+k\nXZL00Joy5WS4TE6EaTWVxkzQ8UmvLl4ZMTkNEB0ooAAQB9482KYprzHq57fvrzI5Da5VUZShZKdd\nktR8gW14QKKAAkDM8/r8emO/ce3mioV5ml+cYXIiXMtmtWjJvGxJUuvlYU24vSYnAsxHAQWAGHeg\nsVN9Q8YJa579jE7Vwas5/YGAzgTHZAGJjAIKADHulx+elyQVZCdr3bIik9PgZnIzXSrITpYknbrQ\nr0CAw0hIbBRQAIhh59oHdSr4XOFv3bdANivXbkarmuAqaN/QpHoHJ0xOA5iLAgoAMexXHxmrn06H\njcHzUW5ReXboG4RTHEZCgqOAAkCMGhxxa9+RDknSQ2vKlZbiMDkRPovTYdOC0kxJ0pmLg/L6/CYn\nAsxDAQWAGPXmoQuhEvPEpkqT0+BOTG/Du6d8ar08bHIawDwUUACIQV6fX298fEGStHJRXui2HUS3\nsoI0paUYV6QyExSJjAIKADHoQEOn+oeN0UtfZPRSzLBYLKquMFZBL14Z0ei4x+REgDkooAAQg34Z\nPHxUmJOie5YyeimW1MzPDv24uY2ZoEhMFFAAiDFnLw2ETlE/samS0UsxJiPVqdL8VElScxszQZGY\nKKAAEGN+9ZFx7abTYdOWdRUmp8FMLAluww+NetQ9wExQJB4KKADEkOExjz48Zoxe+tyacqUlJ5mc\nCDNRVZoZWrk+y9WcSEAUUACIIe8cvqgprzF66fP3zjc3DGbMkWTT/BJjcsHZ9kH52YZHgqGAAkCM\n8PsD+vWBC5KMeZKVJZmm5sHdWVxuHEYan/Sqo3vU5DRAZFFAASBGNJzr0eXeMUmsfsaDiqJ0OZNs\nkqQzbMMjwVBAASBGvLH/giQpPcWh+1aUmBsGd81ms6qqzFjFbukY4mpOJBQKKADEgL6hCR062SVJ\n2rJunhzBlTPEtkXBbfgpr19tnVzNicRBAQWAGLD30EX5/cZBlcc3MnopXpTkpyo1OMngzMVBk9MA\nkUMBBYAo5/P59ebBC5KkusX5KslLMzcQZo3VYtGisixJ0oWuYbk9PpMTAZFBAQWAKHf41BX1DRn3\nvn+Bw0dxZ/E8o4D6/QG1dLAKisRAAQWAKLcnePgoJ8Olddz7HnfyspKVne6UxDY8EgcFFACiWFff\nmI6c7pYkPbahQjYbX7bjjcVi0eJ5xmGkjp5RjU1MmZwImHt8JQOAKDY9eN5qteixDRw+ileLyrNC\nPz57iVVQxD8KKABEqSmvT299clGStG5poXIzk01OhLmSmeZUYU6KJOnMJYbSI/5RQAEgSn3c0Knh\nMY8k6fP3VpqcBnNt+jBSz8CEBkYmTU4DzC0KKABEqent9+LcVNUtyjc1C+bewrIsWSzGjzmMhHhH\nAQWAKHTpyohOnu+TJD26oUJWq8XkRJhrKa4klRekS5LOXhpQIBAwOREwdyigABCF9h5qkyTZrBY9\nvLbc5DSIlIXBw0hDox71DrENj/hFAQWAKDPl9end+kuSpHXLipSd7jI5ESKlsiRD1uA+fEs72/CI\nXxRQAIgyh052hQ4fMXopsbgcdpUXGletnmsfZBsecYsCCgBR5s2DxvZ7fnay6hYXmJwGkVZVds02\n/OCEyWmAuUEBBYAo0tU3pmNneiRJj6yrkI3DRwnn2m34c+1DJqcB5gYFFACiyPTgeatF2rJ2nslp\nYAa24ZEIKKAAECV8Pr/eDhbQ1dWFys/m5qNEtTC4DT88xjY84lPYBdTj8ej555/X2rVrtXnzZu3c\nufOW733ttdf02GOPaeXKlfrGN76hhoaGuwoLAPGs/tQV9Q8bo3ceXc/ho0RWWZLJNjziWtgF9KWX\nXlJTU5N27dql7du36+WXX9bevXtveF99fb1eeOEFPfPMM3r99ddVV1enb37zm5qY4Ds5ALiZN4Oz\nP7PTnVq7tNDkNDCT02FjGx5xLawCOjExod27d+uFF15QdXW1tmzZoqefflqvvPLKDe/t7e3Vd77z\nHT3xxBMqKyvTd77zHQ0NDencuXOzFh4A4kXv4IQ+PXVFkrRl3TzZbTwhleimh9KzDY94ZA/nzc3N\nzfL5fKqrqwu9tmbNGv393//9De99/PHHQz92u936l3/5F+Xl5WnhwoV3ERcA4tPbhy/KH1zkemQd\n2++QKoszZbW0yx8I6Fz7kPKzU8yOBMyasL7F7unpUVZWluz2q701NzdXbrdbAwMDN/2YAwcOaNWq\nVfqbv/kbPf/880pO5qF6ALiW3x/QW8Ht95WL8lScl2pyIkQDp8OmeUXG3fBswyPehL0F73A4rntt\n+ucej+emH7NkyRL97Gc/03e/+11973vf4yASAPyGY2d61D1gbLE+tn6+uWEQVarKMiWxDY/4E9YW\nvNPpvKFoTv/8ViubOTk5ysnJUXV1tY4dO6Z/+7d/04oVK2YYFwDiz97g6md6ikMblheZnAbRpLI4\nU1Zru/z+gM61D7INj7gR1gpoYWGhBgcH5ff7Q6/19vbK5XIpIyPjuvc2NjaqqanputeqqqpuuVUP\nAIloaNStQyc7JUkP3VOmJLvN5ESIJk6HTfMKp7fhh9iGR9wIq4DW1NTIbrfr2LFjodfq6+tVW1t7\nw3t3796tH//4x9e9dvLkSVVVVc0wKgDEn31H2uX1GaXiUQ4f4SYWXrMN38M2POJEWAXU5XJp69at\n2r59uxobG/X2229r586d2rZtmyRjNdTtdkuSvv71r+vQoUPatWuX2tra9Fd/9VdqbGzUH/zBH8z+\n7wIAYlAgEAhdvbmoPEsVxRm3+QgkovklmbJajaH0Le2DJqcBZkfYg+aee+451dbWatu2bXrxxRf1\n7LPPasuWLZKkTZs2ac+ePZKkpUuX6q//+q/1n//5n9q6das+/PBD/fM//7MKCxmuDACScbL5Quew\nJOkRbj7CLTiT2IZH/AnrEJJkrILu2LFDO3bsuOHXmpubr/v5Aw88oAceeGDm6QAgjr11yFj9dCTZ\ndH9dqclpEM2qSjN1oXNYw2Me9Q1NKi+LkYaIbVy1AQAmmPR4te9ouyTpvhXFSk1OMjkRotn8kgwF\nr4bX+Q7uhkfso4ACgAkONnZqfNIriZuPcHsuh12l+cbd8C0UUMQBCigAmGD68FFRboqWLcg1OQ1i\nQVWpcRq+f3hSgyNuk9MAd4cCCgAR1tU3poZzvZKkLevmhU44A5+lsiQz9GO24RHrKKAAEGFvB1c/\nLRbp4XvmmZwGsSI1OUlFucZNSGzDI9ZRQAEggnz+gN45bBTQVUsKOM2MsFSVZkmSugfGNTLuuc27\ngehFAQWACDp+pke9Q5OSuPkI4VtQevWygtbLrIIidlFAASCC9n7SJklKT3Fo3TIu5kB4MlKdoVVz\nngNFLAt7ED0AxBq/36++vj6zY2hkfEoHGzslSRuW5mpwoH/OP2dvb6/EzTlxpao0U72DE7rcM6YJ\nt1fJTv4qR+zhTy2AuNfX16dfvNuotPTM2795DjVfHJHPb5TBJJs/9CzoXOrsaFNGVq6ycvLm/HMh\nMhaUZurQyS4FZGzDL61kjBdiDwUUQEJIS89UVra5f1FfqDdGLxVkJ6uyvCgin3N4aCAinweRk53u\nVFa6U4Mjbp3voIAiNvEMKABEQM/AuPqCh4+q5+eYnAaxzGKxaEFwJuil7lG5p3wmJwLCRwEFgAg4\ndcF43tNmtWhReZbJaRDrpm9F8vsDauscNjkNED4KKADMMZ/PrzOXBiUZz++5HDz9hLuTn52stOQk\nSZyGR2yigALAHGvtHJbbY2yTVlew/Y67Z7FYtCC4CtrWNaIpr9/kREB4KKAAMMemt9/TkpNUVphm\nchrEi+lteK/Pr0tXRkxOA4SHAgoAc2h0YkqXuoxysKQiW1aLxeREiBdFeamhGaDcDY9YQwEFgDl0\nuq1f02PgOf2O2WS1WFRZYlzN2dY5HJoxC8QCCigAzJFAIKDmC8YczuK8VGWlOU1OhHgzPY7JPeVT\nZ++oyWmAO0cBBYA50tU3rsFRtySphtVPzIGygjQl2Y2/ys9fZhwTYgcFFADmSHObcfjIbrOqqszc\na0ARn2w2qyqK0iVJrR1DCgTYhkdsoIACwByY8vp0Njj7c2F5phx2m8mJEK8qg9vwoxNT6hmcMDkN\ncGcooAAwB853DIVmM9Yw+xNzqKI4IzRdoZXT8IgRFFAAmAPTsz8z0xwqzks1OQ3imTPJptIC488Y\nz4EiVlBAAWCWDY261dEzJsm4+cjC7E/MsenT8P3Dk6GDb0A0o4ACwCxrbhsI/XhJRbaJSZAo5pdc\nPeTWeplteEQ/CigAzKJAIKDTwdPv5YVpSk9xmJwIiSAtOUkF2SmSpNYOtuER/SigADCLOnpGNTI+\nJYnZn4isBaXGrUidfWOa9PhMTgN8NgooAMyiU8Gbj5xJttB4HCASrv3z1t47aWIS4PYooAAwS9xT\nPp3vMGZ/LirPkt3Gl1hETna6M3Tda3sP80AR3fjqCACz5NylQXl9xk001Wy/I8IsFosqS4Lb8P2T\nbMMjqlFAAWCWNAdnf+ZkuFSQnWxyGiSiBaXGNrzfL504P2hyGuDWKKAAMAsGhifV1T8uSaqen83s\nT5iiMCcic0GCAAAgAElEQVRFKS67JOno2X6T0wC3RgEFgFnQHBy9ZLFIS+Yx+xPmMLbhjVXQ4+f6\n5fX5TU4E3BwFFADukt8fCA2fryjKUIoryeRESGTTz4GOu3060dJrchrg5iigAHCXLl0Z0fikVxKz\nP2G+svw02W3GIyAHT3SZnAa4OQooANylU8Ht92SnXRXFGSanQaKz2awqyXVJkg6d6FQgEDA5EXAj\nCigA3IVJj1etl42rDxeXZ8lm5fARzFeeb0xh6B2aVEs7d8Mj+lBAAeAunLk4KL+f2Z+ILiW5rtA3\nQwdPdpqcBrgRBRQA7sL07M/8rGTlZTH7E9HBkWTVknnG4yCHeA4UUYgCCgAz1Ds4oZ5B48pDVj8R\nbVYtMv5MXugcVlffmMlpgOtRQAFghqZXP61WixbPyzI5DXC9uoVXvyn65CSroIguFFAAmAGf36/T\nF43Zn5UlGXI57CYnAq6Xm+lUVZkxlJ5xTIg2FFAAmIELncOa9PgkMfsT0Wv9smJJ0snWPo2Me0xO\nA1xFAQWAGTjVamy/pyYnqbww3eQ0wM1tqC2SZNzWdbjpislpgKsooAAQprGJKV3sGpEkVVdky2ph\n9iei0/ziDBVkG9MZDjGOCVGEAgoAYTrdNqDpu2U4/Y5oZrFYtL7W2IY/0twtz5TP5ESAgQIKAGEI\nBAI6FTz9XpyXqqw0p8mJgM82vQ0/6fGp4VyvyWkAAwUUAMLQ1TeuwVG3JA4fITYsq8xVWnKSJOng\nCbbhER0ooAAQhunVzyS7NTTiBohmNptV9ywtlGTMA52+OhYwEwUUAO7QlNenc+2DkqSFZVly2G0m\nJwLuzIbgOKaBEbfOXBowOQ1AAQWAO9bSPqQpr18S2++ILauW5MtuM/7K5254RAMKKADcoent96w0\np4pyU0xOA9y5FFeS6hbnS2IcE6IDBRQA7sDgqFuXe8ckSdXzs2Vh9idizPplxmn4S1dG1dEzanIa\nJDoKKADcgebg6qdFUnUF2++IPeuCBVSSDnEaHiajgALAbfgDATW3GQc35hWlKzU40gaIJTkZLi2Z\nly1JOshzoDAZBRQAbqP9yojGJqYkcfgIsW19cCh9c1u/BkfcJqdBIqOAAsBtNAW3310Om+aXZJic\nBpi5DcFrOQMB6ZMmVkFhHgooAHyGCbdXrR3DkqQl87Jls/JlE7GrrCBNpfmpkhjHBHPxlRQAPsPp\ntgH5A8bNMTWVbL8jtlksFq0PDqU/dqZbk26vyYmQqCigAHALgUAgNPuzMCdFuZnJJicC7t70NrzH\n69fRM90mp0GiooACwC1c6R9X//CkJA4fIX4srshWVppTEqfhYR4KKADcwvTqp91m1aLyLJPTALPD\nZrWEZoIebuqSz+c3ORESEQUUAG7C4/Xp7KVBSdLC8kw5kmwmJwJmz/Q4ppHxKTW19pucBomIAgoA\nN3Hu0qCmvMbK0NL5uSanAWbXykX5cjqMb6oOcjc8TEABBYCbmN5+z053qig3xeQ0wOxyJtm0ekmB\nJOM50EBw0gMQKRRQAPgN/cOT6uobl2QcPrJYLCYnAmbfhuA2fHf/uC50DpucBomGAgoAv+FU8Jk4\nq0VaUpFtchpgbtxTUySr1fjmitPwiDQKKABcw+f36/TFAUnS/JJMpbiSTE4EzI2MVIeWVRrPNx/i\nOVBEGAUUAK5x4fKwJoK3wyxl9ifi3PQ2fEv7kLoHxk1Og0RCAQWAazQFDx+lJSepvCjd5DTA3Fof\nvBVJkj45yTY8IocCCgBBI+MeXeoakSRVV2TLyuEjxLnCnBRVlmRIkg6eYBsekUMBBYCg5gv9mh5G\nU1PJ9jsSw/plxiroiZY+jY57TE6DRBF2AfV4PHr++ee1du1abd68WTt37rzle99//3196Utf0qpV\nq7R161a9++67dxUWAOaKPxAI3QhTVpCmjFSnyYmAyJh+DtTnD6j+1BWT0yBRhF1AX3rpJTU1NWnX\nrl3avn27Xn75Ze3du/eG950+fVrPPPOMvvrVr+q1117T1772NX33u9/V6dOnZyU4AMymi10jGp2Y\nkiQtW8DNR0gcC0ozlZ+dLIlxTIicsAroxMSEdu/erRdeeEHV1dXasmWLnn76ab3yyis3vPdXv/qV\nNm7cqKeeekrl5eV66qmntH79eu3Zs2fWwgPAbGlq7ZMkJTvtoWfigERgsVi0fpmxCvpp8xW5p3wm\nJ0IiCKuANjc3y+fzqa6uLvTamjVr1NDQcMN7n3zySf3pn/7pDa+Pjo7OICYAzJ3RianQTTA187Nl\ns/J4PBLLxuXGc6CTHp+On+kxOQ0SQVhfZXt6epSVlSW73R56LTc3V263WwMDA9e9d8GCBVqyZEno\n52fPntXBgwe1cePGu4wMALPrVGu/pq/CXlrJ9jsSz7LKXKWnOCRJBxo5DY+5F/YWvMPhuO616Z97\nPLc+Odff369nnnlGa9as0cMPPzyDmAAwN/yBgJouGNvvZQVpykzj8BESj81m1bplhZKkQye75PP5\nTU6EeBdWAXU6nTcUzemfJycn3/Rjent7tW3bNlksFv3lX/7lDGMCwNy41DWi0XEOHwEbg0PpR8Y9\noQsZgLkSVgEtLCzU4OCg/P6r3xn19vbK5XIpI+PGh/avXLmip556Sj6fT7t27VJ2dvbdJwaAWXSS\nw0eAJKluSYFcDpsk6SDb8JhjYRXQmpoa2e12HTt2LPRafX29amtrb3jvxMSEnn76aSUlJemVV15R\nXl7e3acFgFnE4SPgKmeSTaurCyRJB050KjD9YDQwB8L6autyubR161Zt375djY2Nevvtt7Vz505t\n27ZNkrEa6na7JUl/93d/p/b2du3YsUN+v1+9vb3q7e3lFDyAqNF84erhoxoOHwGhbfiegQm1dAyZ\nnAbxLOxv95977jnV1tZq27ZtevHFF/Xss89qy5YtkqRNmzaF5nzu3btXk5OT+trXvqbNmzeH/vnh\nD384u78DAJgBfyAQ2n4vK0hTFoePAN2ztEg2q0US2/CYW/bbv+V6LpdLO3bs0I4dO274tebm5tCP\nGTgPIJpx+Ai4UVpyklYszNPRMz06cKJT/+XzNWZHQpzigScACYnDR8DNTQ+lv9g1oss9PDaHuUEB\nBZBwxq45fFRdweEj4FrrgtdySgylx9zhqy6AhNN07c1HbL8D18nNTNaSCmNs4oETFFDMDQoogITi\n93P4CLid6dPwp9sG1D88aXIaxCMKKICE0to5pLEJ4/DR8irmEwM3M/0cqCQdYhUUc4ACCiChnGgx\nVj/TkpM0v5jDR8DNlOSnaV5RuiSeA8XcoIACSBgDw5Nq7zZO9S5bkCtrcN4hgBtNb8M3nOvVaHDX\nAJgtFFAACePEeWP102qxqKYyx+Q0QHTbENyG9/kDqm/qMjkN4g0FFEBC8Pr8ar7QL0mqKstUqivJ\n5ERAdKsqzVRBdrIkaT/b8JhlFFAACeFC17g8Xr8kqZbRS8BtWSwWbVxeIkn6tLlbk26vyYkQTyig\nAOJeIBDQmfYxSVJupkvFeakmJwJiw30rjALqmfLp0+Zuk9MgnlBAAcS9lo4RDYwahyhqF+TKYuHw\nEXAnllRkKyfDJUn6uOGyyWkQTyigAOLeu0eNAxRJdqsWz8s2OQ0QO6xWi+4NHkaqP9Ul95TP5ESI\nFxRQAHFtcMSt+mbj9Ht1RbYcSTaTEwGx5d7gNvyE26ejp9mGx+yggAKIa2990iavz7j4vZabj4Cw\nLV2Qq8w0hyRpP9vwmCUUUABxy+cP6NcHLkiSCrOcoWfZANw5m9WiDcGh9J+c7NKUl2143D0KKIC4\nVd/Upe6BCUnSojJOvgMzNX0afmzSq+Nne01Og3hAAQUQt1778LwkKSvNofL8ZJPTALFr+cI8pacY\nlzewDY/ZQAEFEJdaLw+p4ZyxUvO51UXc+w7cBbvNqvXLjG34gyc65fX5TU6EWEcBBRCXfhlc/XTY\nrXqgrtDkNEDsu2+lsQ0/Mj6lEy1sw+PuUEABxJ2hUbfeP9IuSXpwTXlo6xDAzK1clKcUl12S9HED\nd8Pj7lBAAcSdXx+4oKngve+/vXmBuWGAOJFkt2ndsiJJ0sHGTvn8AZMTIZZRQAHElSmvX2/sb5Uk\n1S3KV0VxhsmJgPhx73JjG35w1K2m1j6T0yCWUUABxJWPj3eof9gtSfrt+1n9BGbT6uoCuRzGbWL7\nj3MaHjNHAQUQNwKBgH4RPHxUkpeqNdUcPgJmkzPJpntqjP9d7W/slJ9teMwQBRRA3Dh1oV/nLg1K\nkr64eQGjl4A5MH0avn94UqfbBkxOg1hFAQUQN6YHz6e67Hp47TyT0wDxaU11oRxJxjb8Rw0dJqdB\nrKKAAogL3f3jOhC8oeWR9RVKdtpNTgTEp2SnXffUFEiSPjp2mW14zAgFFEBceP3jVvkDktUi/dZ9\nlWbHAeLa/XVlkoxteE7DYyYooABi3qTbqzcPtUmS1tcWqyg31eREQHxbU3P1NPyHx9iGR/gooABi\n3tuHL2psYkoSg+eBSHA57KG74T9uuCwfd8MjTBRQADHN5/Pr5/taJEkLy7O0bEGuyYmAxLC5zjgN\nPzTqUcM57oZHeCigAGLaR8cvq7t/XJL0lYcWyWJh9BIQCaurC5QavBuebXiEiwIKIGYFAgH99L2z\nkqTivFRtWF5sciIgcSTZbdoYvJpzf2Onprxsw+POUUABxKyjp3vUenlYkvTkgwtlY/A8EFGb60ol\nSWMTUzp2ptvkNIglFFAAMWt69TMrzanP3VNuchog8axYlKeMVIck6QO24REGCiiAmHT20kDo4MMX\nNy+QM3gzC4DIsdusuneFsQ1/6ESn3FM+kxMhVlBAAcSkn757TpKU7LTpC/fONzcMkMDuD27DT7h9\n+vTUFZPTIFZQQAHEnMu9o9rfaFy7+diG+UpLcZicCEhcSxfkKifDKYlteNw5CiiAmPPz91sUCEg2\nq0Vb768yOw6Q0GxWi+5baayCHm66ogm31+REiAUUUAAxZWB4Uu8cvihJemB1mfKykk1OBGB6G94z\n5dMnJ7tMToNYQAEFEFN++dH50LzBLz+00OQ0ACRpSUW2CrKNbwYZSo87QQEFEDPGJ6f0xv4LkqR1\nS4s0ryjD3EAAJEkWi0WbgtvwnzZ3a3RiyuREiHYUUAAx4/WPWzUW/Ivtd1j9BKLK5lVGAfX6/DoY\nPCQI3AoFFEBMmHB79fP3WyRJtVW5WrYg1+REAK5VVZqpkrxUSdL7R9pNToNoRwEFEBNe/7hVI+Me\nSdLvPVptchoAv8lisejBNcaNZA3netU7OGFyIkQzCiiAqDfh9upn7xmD55ctyNXyhXkmJwJwMw+t\nKZMkBQKsguKzUUABRL3rVj8fW2JyGgC3UpSbqqWVOZKk9z69pEAgYHIiRCsKKICoZjz7ec3qZxWr\nn0A0eyi4DX+xa0TnO4ZMToNoRQEFENXe+LhVw2PG6uc3Hl0ii8ViciIAn2XTyhLZbUa9eO9TtuFx\ncxRQAFFrwu3Vz65Z/VzBs59A1EtLcWjdskJJ0r6j7fL5/CYnQjSigAKIWnv2X7P6+Qirn0CsmN6G\nHxxx69jZHpPTIBpRQAFEpUm3Vz8NnnxfWpmjFYtY/QRixZrqQqWnOCRJ79ZfMjkNohEFFEBUeuOa\n1c/fe7Sa1U8ghiTZrbo/eDPSwRNdGp/kak5cjwIKIOpMXvPsZ818Vj+BWDQ9E9Qz5dP+hk6T0yDa\nUEABRJ1ffNCioVFOvgOxbPG87NDVnO99yjY8rkcBBRBVhkbdoWc/VyzMU93ifJMTAZgJi8Wih+4x\nDiM1tnA1J65HAQUQVf79rdOacHslSX/4xFJWP4EY9uBqrubEzVFAAUSNzt4x/frABUnS5rpSLSrP\nNjUPgLtz7dWc79ZzNSeuooACiBq79pyS1xeQ3WbR73++xuw4AGbB54Lb8JeujKiFqzkRRAEFEBXO\nXBzQh8c6JEmPb5yv4uDhBQCx7b6VpUqyG3XjnU8umpwG0YICCsB0gUBA/+v1JklSstOu331kicmJ\nAMyWtOQkbVxeLEl670i73FM+kxMhGlBAAZju0+ZuNZzrlSR9+aGFykxzmpwIwGx6dH2FJGlsYkoH\nGi6bnAbRgAIKwFQ+/9XVz5wMp7beX2VyIgCzbXlVnopzjcdq3jzUZnIaRAMKKABTvf/pJV3oHJYk\n/d5j1XI57SYnAjDbrFaLHlk/T5J0oqVPHT2jJieC2SigAEzjnvLplV83S5LKCtK0Ze08kxMBmCsP\nr50nq9WY6/sWq6AJjwIKwDS73zkbuh1l228tlc3GlyQgXuVkuLS2plCS9M7hS/L6/CYngpn4ag/A\nFJ29Y/rpe2clSSsX5Wn9siKTEwGYa49tMA4jDY669cnJLpPTwEwUUAARFwgE9A+vNmrK65fdZtF/\nfXIFV24CCWD1kgLlZrokSXvZhk9oFFAAEffJyS7Vn7oiSdp6f5XKC9NNTgQgEmw2q7asM571PnK6\nW90D4yYnglkooAAiyj3l0z/84oQkKS/Tpa8zdB5IKI+sq5DFIgUC3IyUyCigACJq9ztn1d1vrHo8\nvXW5khm7BCSUwpwUrVyUL0na+8lF+fwBkxPBDBRQABFzuXc0dPCoblG+7l1RbHIiAGaYPozUOzih\nY2e6TU4DM4RdQD0ej55//nmtXbtWmzdv1s6dO2/7MfX19dqyZcuMAgKID4FAQP/vqydCB4/+6Mnl\nHDwCEtT6ZUXKSHVIkt48yGGkRBR2AX3ppZfU1NSkXbt2afv27Xr55Ze1d+/eW77/9OnT+pM/+RMF\nAiyxA4ns2oNHX3pgIQePgASWZLfpc/eUSzK+NgyMTJqcCJEWVgGdmJjQ7t279cILL6i6ulpbtmzR\n008/rVdeeeWm7//3f/93feMb31BeXt6shAUQmybd3qsHj7KS9fUti01OBMBsj643tuF9/oDeOsRh\npEQTVgFtbm6Wz+dTXV1d6LU1a9aooaHhpu//6KOP9Bd/8Rfatm3b3aUEENP+5fWmqwePfruW+94B\nqLwwXcurjAWqPftbuRkpwYRVQHt6epSVlSW7/epfHrm5uXK73RoYGLjh/S+//DLPfgIJ7viZHr3+\ncaskaUNtEQePAIR8cXOlJKl3aFIHT3SanAaRFPYWvMPhuO616Z97PJ7ZSwUgLoxPTukvf3JUkpSe\n4tC3v7KSg0cAQtYtLVJBdrIk6Zcfnjc5DSIprALqdDpvKJrTP09OTp69VADiwj+9dlI9AxOSpG9/\nZYWy010mJwIQTWw2q37rPmMVtKm1X+faB01OhEgJq4AWFhZqcHBQfv/V5zR6e3vlcrmUkZEx6+EA\nxK76U1dCdz1vrivVppWlJicCEI0eXV8hp8MmSfrVR6yCJoqwCmhNTY3sdruOHTsWeq2+vl61tbWz\nHgxA7Bod9+j/+YnxdSIr3an//XdWmJwIQLRKS3HooTXGSKZ9Rzo0OOI2OREiIawC6nK5tHXrVm3f\nvl2NjY16++23tXPnztAp997eXrnd/MEBEt0/vNqo/mFjrt8ff2VlaOA0ANzME5uMbXivz683D10w\nNwwiIuxZKM8995z+23/7b9q2bZvS09P17LPPhk66b9q0ST/60Y/0pS99adaDArPF6/Um5DdKfr9f\nw8PDNxwknG1Hz/TrvU/bJUn31uZrQaFdPT09c/o5b6e3t1fiMgwgalUUZWjlojwdP9urNz6+oC8/\ntEh2G7eFx7OwC6jL5dKOHTu0Y8eOG36tubn5ph/z5JNP6sknnww/HTAHPjzwqboGfWbHiLjhoQGd\nv9itVXVztx0+4fbpjUPGbUfJTptKc5L0zmHzB0x3drQpIytXWTlcigFEqy9uWqDjZ3vVPzyp/Q2X\ndf+qMrMjYQ4xDRoJx2q1Kjuv0OwYEWexOZU64FFWdu6c/Pd9/oDe/aBFk1PGIcWH185TQUF0HE4c\nHrpxTjGA6HLP0iIV5qToSv+4fvnheQponGN9G8CsONjYqc7eMUnS6iUFqiiKjvIJIDbYrJbQs6DN\nbQM6c5FvHOMZBRTAXTvXPqhjZ43nPEvz07R+WZHJiQDEoi3rKuRiJFNCoIACuCsDI5N6t/6SJCnV\nZdej6+fJauW2IwDhS0tO0ufuMUYyfXisQwPBaRqIPxRQADPm8fq058AFTXn9slqkxzbMV4oryexY\nAGLYE5sWSJK8voB+ySpo3KKAApiRQCCg9z9t18CwMdLq3hUlKs5LNTkVgFhXXpiutUuNg6Kvf9yq\nsYkpkxNhLlBAAcxIY0ufzl4y7m1eVJ6lFQsZcQRgdnxty2JJ0vikV69/3GpyGswFCiiAsF3oHNZH\nxzskSdnpTj24pkwWC899Apgd1RU5oW9qf/FBiyY9XpMTYbZRQAGEpatvTG8evKBAQHIm2fT5jfPl\nsNvMjgUgznztYWMVdHjMo70H20xOg9lGAQVwx/qHJ/Wrj1vl9QVks1r0hXvnKzvDZXYsAHFoxaI8\nLZ6XJUn62fvnNOX1m5wIs4kCCuCOjIx79MsPz8vt8cki6bENFSrJTzM7FoA4ZbFYQqugfUNXx70h\nPlBAAdzWpMerX354XqPB06gPrilTZUmmyakAxLu1S4tUUZQuSfrpu2fl87EKGi8ooAA+05TXr9c/\natXAiDFuaUNtkZZWzs198gBwLavVoq8GV0E7+8b00fHLJifCbKGAArilKa9fvz5wQV3945KkFQvz\ntHpJgbmhACSUTStLVJxrzBj+z3fOyO8PmJwIs4ECCuCmjG33Fl28MiLJmPW5aWUJ45YARJTNZtWX\nP7dIktTWNaLDTV0mJ8JsoIACuMHoxJR+/n6LOvuMlc+FZZl6eG055ROAKT53T5lyM42JGz9554wC\nAVZBYx0FFMB1BkYm9bP3zqp/eFKStLwqV4+sr5DNypcLAOZIstv0Ow8ulCSduTioo6d7TE6Eu8Xf\nKABCrvSP62fvndPIuHHafd3SQm2uK5WVlU8AJnt0fYWy0pySpP/1RhPPgsY4CigASdLFrhG9uq9F\nkx6fJOmBVaVau7SIbXcAUcHltOt3H10iSTrfMaQPjnWYnAh3gwIKJDi/P6BDJ7v0y4/Oy+vzy2q1\n6PENFaqtyjM7GgBc57ENFSrOM07E79pzSlNen8mJMFMUUCCBjYx79Oq+FtWfuiLJuNv9i5sqVVWW\nZXIyALiR3WbVH3yhRpLU3T+uPQcumJoHM0cBBRLU+Y4h/cdbZ9TZNyZJKs5N0de2LFZZQbrJyQDg\n1u5bUaJF5cY3yf/x1hmNT06ZnAgzQQEFEozX59e+o+3ac+CC3FPG9tU9NYX60gMLlZHqMDccANyG\nxWLRHz6xVJI0PObRz947Z3IizAQFFEgQgUBAA+PGisGJlj5JUqrLrq33V2n9siJZrRw2AhAbVizM\n15pq41a2Vz9oCY2NQ+yggAIJoGdgXO8c6dW5bqsGR4073ecXZ+jrjyxRWUGayekAIHzbfmupLBbJ\n7fHp3/aeNjsOwkQBBeLY6MSU3jl8UT9556yuDBrFMy05SVvWztMX7p2vZKfd5IQAMDOVJZl6cHWZ\nJGnvoTa1d4+YnAjhoIACcWhwxK2PjnfoX399Ss1tA5Iku82i0iy/nnq8WksqspnvCSDm/ZfHa2S3\nWeX3B7Rrzymz4yAMLH8AccLn96v18rBOtPSpo2c09LpFUk1ljqpLnbrU3iG7je87AcSHgpwUPbGp\nUq/ua9H+hk6dPN+nZQtyzY6FO0ABBWJYIBBQ//Ckzl4aVFNrvybc3tCvWS3GFtXapYXKzUzW4ECf\niUkBYG589eHFevuTixqdmNLf/PS4/u//40El2flGO9pRQIEYMzY5pfYrI7p0ZVSXukc0Pum97tfT\nU5K0tDJXNZU5SnUlmZQSACIjI9WhP3xiqV7+z+O62DWiX3zQoq98bpHZsXAbFFAgSvkDAY2MeTQw\n7Fb/yKQGRibVMzChvqEbx41YJFUUZ2jZglzNK0qXlec7ASSQR9ZV6J3Dl3TqQr/+be9pbVpZoqLc\nVLNj4TNQQIGbCAQC8nj9cnt88vn98vsD8vsD8vkD8gcC8vuN91mC/+fqv43iN93/LBZL6Ndu/G8E\n5PUF5PZ4NenxacLt1aTHq0m3T2OTUxocccvnD9wyY1pyksoL01VemKaygnROtANIWFarRd/+ykr9\nyf98X54pn/7+5436v/639Ry2jGL8jYWEEggENO72qXtiXMNjHo2MeTQ8bvx7MlgE3VM+eTw+3br6\nRZ7FImWmOpWT4VJJfqrmFaYrK93JF1cACJpfnKEvPVCln753TvWnrmh/Y6fuW1FidizcAgUUcSsQ\nCKizb0wtl4Z0tn1QLcF/xia9kq6YHe86dptVyU6bXA67XE6bkp12ZaU5lZ3hUna6U1lpTtk4vQ4A\nn+l3H1miD491qHtgQv/w80atWpyvFJ6Fj0oUUMSNQCCgC53DOtLcrWNne3T20qDGJqY+82OsFikt\nxaGMVIeSnXa5HDY5k2xyOuxyBn9ss1lks1pktVhktQb/uWblMWB88uC/jZ8HAoFgpqvZrNbgf8dq\nkc1qldUq2axWOR02RiMBwCxwOe36r7+zQi/+0yH1D0/qX3/drG9+abnZsXATFFDEtKFRt46e7taR\n0906eqZHgyPum74v1WVXVVmWFpZlaXykV660XGWkOpSanMSBHQCII+uWFmnj8mIdaOzUrz46r4fu\nKdfCsiyzY+E3UEARc8YmpnSgsVP7jrar4WyPfvOcjsUiLSrP0rIFeVpUlqWF5Vkqyk0JPS+57+PD\nmrBy/zkAxKs/+tJyHTvTrQm3T3+9+7j+x3fvl83KYkM0oYAiJnimfDp86or2HWlX/akrmvL6r/v1\nnAyXVi8p0OolBVq5OF8ZqQ6TkgIAzJaXlaynHq/RP/7ihM5dGtTud87o648sMTsWrkEBRVTr6BnV\nGx+36p3DF4OHh64qzU/VA6vKdO+KEs0rSudEOAAg5In7KvXRsQ41tw3o/9t7WisX5at6fo7ZsRBE\nASXvfIMAABX2SURBVEXU8fkDqm/q0usft+romZ7rfi0nw6X7V5XqgVVlqirLpHQCAG7KZrPqT59a\no2f/5/san/Tqv//rp/qr//NBpSZzKj4aUEARNcYmprTnwAXt2d+q7oGJ0Os2q0Ublxfr8Y3zVVuV\nx3M8AIA7UpSbqm9/eaX+x7/+/+3de1SUdf4H8PcMAwwgyFVQ5KIiIGAKXhA1FS+Y+XN1N9vSvGzq\nsdO26tFyN8MCtbzyszx5In8tWUoarqnbrqaJ5iWsFRCEBEQGFVBAhusAw9x/f5CzsrIJifMww/t1\nDmec7zwPfp7HkXnzPN9LJu7VNOOjw1fxxoIRvHjRDTCAkuBqFS34+kIxTly62WZdc1cnKZ6J8sf0\nMX5wdZIKWCEREZmriRH9ceX6PZzNKMWF7DsID+qDqaN9hS6rx2MAJcFU1jTjyHc3kHq5BOoHBhWF\nDnTDrPEDERnmxfkxiYjosb3y26HIv1WDcnkT9hzNwZABrvD24GwoQmIAJZO7K29EyulCnLtSBv0D\ncyhFhnph7pTBCPZjJ3EiIuo69lJrvPHSCPz5w4toUeuQkJyB7SsmwFrCixxCYQAlk7lX24yU04VI\nTS8xBk+xWIQJ4d6YGz0Yfn2dBK6QiIgsVaCvCxbOGILPjuehqKwe+7/Jx5JZoUKX1WMxgNITV9PQ\ngr+lFuLkj7eh1bXeapdYiTB1tB+eiw6Al5uDwBUSEVFP8NtJAcgurEL2jSocPVeEIF8XjBvWT+iy\neiQGUHpiGprUOHz2Bo5/X2zs4ykWAZNH+uKFaYEMnkREZFJisQir50dg1c5zqFOosPNAJtydpQhi\n1y+TYwClLqfS6PCPi8U4fKbQOHm8SARMGN4f86YHseM3EREJxtVJireXRGLdR2lQa3R499PLSFg1\nAZ6u9kKX1qMwgFKX0en0OJtRii9OFaC6vsXYPibMCwueGcI+nkRE1C0E+rpgzfwIbP08HXWNKmxM\n+hHb//Q0J6k3IQZQemwGgwHpeZX47HgeSisVxvaQAa54+X9CufQZERF1O+Oe6oc/zAzBZ8fzUFKh\nwLZ96Xhn2RhO/2ciDKD0WApLavHpP67hWnG1sc3H0xF/mBmCUSGeXG2CiIi6rd9FB+BOVSNOXy5B\nVmEV9hzNxR+fe4qfXSbAAEq/SkV1E/adyMfF7DvGNrfeUrw0PRiTR/lyuUwiIur2RCIR/jh3GCpr\nmpFTJMfJH27B28MBcyYGCF2axWMApU5paFLjUGohjqcVQ6trncvTzlaC56cMxm8mDIKttZXAFRIR\nEXWcxEqMdYtHYe2HF1F2rxFJX1+DrY0EM6L8hS7NojGAUoe0N7LdSizCjLH+eHFaEHr3shW4QiIi\nol+nl70N4paNwZ8/vIhahQofHb4KrVaPWU8PFLo0i8UASr9IpzfgbHrJQyPbxz3VD4ueHYJ+nFKJ\niIgsgJebA7a8Nh6xiWmorm/B/x3LhUarx++ieTv+SWAApXYZDAak51fi859HB97Hke1ERGSpvD16\nYcsfxyP24zRU1Sqx95/XoNHp8MLUIKFLszgMoPSQa8XV2P9NPke2ExFRj9PX3QFbfw6hFdXNSP6m\nAFqtAfOnB/HzrwsxgJJRUVkdkr/JR2bBPWObq5MULz0TjCkjfWDFudGIiKgH6ONq33olNDENd+VN\n+PL0dag1OiyeGQIxZ3npEgyghNJKBb44WYC0nLvGNgc7azwXHYBZTw+E1IZvEyIi6lncne2w5bXx\nWP9xGkorG3HkXBHuVDVi9bwIrpjUBZgserCyewr87cwNnMsshb51RiVIbawwe8IgzJkUgF78D0ZE\nRD2Yq5MUm18djw1JP6KotA7/ulaB13ddQOzLo+Hj6Sh0eWaNAbQHul3RgEOnC/H91TvG4GktEePZ\nsQMwd/JgODtySiUiIiIAcHa0xbbXxiPxqxykppfgTlUjXt91AavnRSBqaF+hyzNbDKA9SPGdeqSk\nXselnHJjm8RKjGmjffH7qYFwd7YTsDoiIqLuycbaCitfGI4AH2d8ciwXSpUWmz+7jBemBmL+9GD2\nC/0VGEAtnMFgQK5MjqPnZMjIrzS220jEiBnjh+eiBzN4EhERPYJIJMLMcQPg39cJW/elo06hQkpq\nIW6U1uFPzw+Hhws/SzuDAdRCaXV6fJ99B0fPy1B8p97YbmtjhRlR/vjdpAC4OEkFrJCIiMj8hA50\nwwerJ2LLZ+m4XlKLK9fv4bUdZ7F4ZghmRPnzamgHMYBamMZmNU79eBv/+L64zcpFveysMWOsP2ZP\nGMRlM4mIiB6DW287bHltHPadyMfXF2RQqrT4+EgOzl8pw4rfD+cApQ5gALUABoMB10tqcfKHW7iY\nfRdqjc74Wl93B8yeMAhTRvpAast/biIioq5gLbHC0t+E4enh3vjwUDZulTcg/1YNVv7vObwwLRDP\nRQ+GtYTzZ/83TCRmrEmpwbkrZTj5wy3cKm9o81roQDfMnjAIo0O9YMXbAURERE9EoK8L3l89EUe+\nK8KXp69Do9Xji5MFOJdZinkxwRg/3Jufw+1gADUzOp0eV4vkOH+lDGk5d6FS//tqp9TGChMj+uOZ\nMf4I8HEWsEoiIqKeQ2Ilxu+nBmLsU32x+29Xca24GneqmpDwRSYOnSnE/JhgRA3ty/6hD2AANQMG\ngwGFJbU4d6UM32ffRV2jqs3rA71745kof0wM94a9lJPHExERCaF/H0dsfnUczl0pxcFvr6Oiuhkl\nFQps3ZeOAf2c8NL0YIwO9eKa8mAA7bZ0egOu367B5WsVSMu5i4rq5jav97Kzxrhh/RAT6YfBPs58\nMxMREXUDYrEIk0f6YkJ4f5zNKEXK6eu4V6vEzbsNeHfvZfh5OeKZKH9MGuHTo1ccZADtRppbNMgq\nrMLlaxXIyK9EQ5O6zes21laIDPXCpIj+CA/qw87NRERE3ZTESoyYSD9Ej/BB6uXbSEktRHV9C25X\nKLDnaC72/jMP44f1w/Qxfhji79rjLiQxgApIo9WjsKQWuTI5covkyLtZA61O32YbG4kYTw32wIRw\nb0SGevEWOxERkRmxlogxY+wATBnli+8yS3Hyh1soKquHWqPD2YxSnM0ohY+nI6JH9MeYsL7o36dX\njwijDKAm1KLSQnanHvm3apBzowp5t2raDCK6z7mXLUaFeGJ0qBeGD/bg9ElERERmzsbaCtPH+GP6\nGH8Uldbh1L9u4/yVUihVOpRWKrDvRD72nchHX3cHRIZ6YXSoF0L8XWFlZZl3OzudbNRqNeLj43H6\n9GlIpVIsWbIEL7/8crvb5uXlIT4+HoWFhRg8eDDi4+MRGhr62EWbA41Wj9JKBW6U1qKwpA6FJbUo\nqWiA3vDwtlZiEQJ9XTA0wB2jQjwR6OPCkXJEREQWKsDHGQE+zlgyKxQXs+8g9XIJCm7XwGAAyuVN\nOHZehmPnZXC0t8bQAHcM8XdDyABXDPTuDYmFBNJOB9Bt27YhLy8P+/fvR1lZGf7yl7/A29sbMTEx\nbbZTKpVYvnw5Zs+eja1bt+LgwYN45ZVXkJqaCqnUcpaA1Gj1qKxpQkmFArcrFLhd0YCSCgXuVjVC\n117aBCAWAYP6O+OpAHcMDXBHyAA32PEqJxERUY9iZytBTKQfYiL9UKtoQUZeJf51rQJZhVVQa3RQ\nNGtwKaccl3LKAbReRQ3ydcGQAa4Y5N0bfn2d4OXmYJbzjHYq9SiVShw+fBhJSUkIDg5GcHAwli1b\nhuTk5IcC6PHjx2FnZ4e1a9cCAGJjY3HhwgWcPHkSc+bM6bojeMK0Oj1qG1SorldCXq9ERXUzKqqb\nUC5vQkV1E+R1ynavaj7Iw8UOgT4uCPR1xmBfFwzy7s2+nERERGTk4ijFtEg/TIv0Q4tai5wbcqTn\nVyLvZjVKKhQAALVG1zpuRCY37mcjEcPHyxF+Xk7w9XREX3cHeLraw9PVHg521t22P2mnAmhBQQF0\nOh2GDx9ubBsxYgT27Nnz0LY5OTkYMWJEm7aIiAhkZWUJGkA1Wj2aWzRoatGgsVmDhiY1GppUaGhS\no75RjfrG1j9X1ytRXd+CukYVDI8ImPdZS8Tw8XSE3/03gpcjAnyc4eJoOVd8iYiI6MmS2kgw+ud+\noACgaFaj4FYN8m/VIO9mDW6U1EKtbR20rNbqISurh6ys/qHvYy+VwNPVHn1c7OHqJIWzo23rVy9b\nuDhK4e5sBw8XO5Me232dCqBVVVVwdnaGRPLv3dzc3KBSqVBbWwsXFxdj+7179xAYGNhmfzc3NxQV\nFT1mye1rbtHgn9/fREV1E1rUOihVWqjUOijVWrSotD+HTm27g346w0osQh9Xe/R1c4CnW+ujl5sD\nfL0czfYyOBEREXVfjvY2GBXihVEhrYFUp9OjoqYZt8sbHuj+14A7VU3QP3BbtrlFi5t3G3DzbsN/\n+9ZYMisUv50U8MSP4T91+ha8jY1Nm7b7z9XqtnNWtrS0tLvtf27339y7dw86nQ5TpkzpWG0q7UPz\nZnaWWCSCSNz6aCUWQSwWwUos/vlRZHxUAJA91t9EQmppUcEgshK6DJPT63RQqTU4caDndf/Q6rQQ\nQQQrq573785j75nHrjfo8bHUpkcee0+n0xug0+lbHx/4s15vgN5geOiu7pZLEuy2t2n/m3VAeXn5\nr3qfdSqA2traPhQg7z+3s7Pr0LYdHYDU3v6/xM5WwoE81CFSqa3QJQhEAgf7nnrsPfW4AR47Uc9i\nJRbBSmy6XzwkEslDFxw7tF9nNvb09ERdXR30ej3E4tZpAORyOaRSKZycnB7atqqqqk2bXC6Hh4dH\nh/6ujIyMzpRGRERERGaiU5NJDRkyBBKJBNnZ2ca2jIwMhIWFPbTtsGHDkJWV1aYtKyurzQAmIiIi\nIup5OhVApVIpZs+ejbi4OOTm5iI1NRV79+7F4sWLAbRe4VSpVACA6dOnQ6FQYPPmzZDJZHj33XfR\n3NyMGTNmdP1REBEREZHZEBkMHZ1kqFVLSws2bNiAU6dOwdHREcuWLcPChQsBAMHBwdi6datxmqXc\n3FzExcWhuLgYQUFB2LBhA4KDg7v+KIiIiIjIbHQ6gBIRERERPQ7LWFCUiIiIiMwGAygRERERmRQD\nKBERERGZFAMoEREREZkUAygRERERmZRZBdD4+HjjlE/UNWpqarBy5UqMHDkS48ePR0JCAvR6vdBl\nWRSFQoHY2FiMGzcOUVFRWLduHRQKhdBlWaylS5fi2LFjQpdh9tRqNd566y2MGjUKTz/9NPbu3St0\nSRZLrVZj1qxZSE9PF7oUi1JZWYmVK1ciMjISEydOxNatWzu1xDc9WklJCZYuXYrw8HBMnjwZSUlJ\nHd7XbALolStXkJKSApFIJHQpFuWNN95AU1MTDh06hF27duH48eP461//KnRZFuWdd95BYWEhPvnk\nE3z66aeQyWR4++23hS7L4hgMBmzatAmXLl0SuhSLsG3bNuTl5WH//v2Ii4vD7t278e233wpdlsVR\nq9VYs2YNioqKhC7F4qxcuRIqlQoHDhzAzp078d1332HXrl1Cl2UxDAYDli9fDnd3d/z9739HfHw8\nEhMTcfz48Q7t36m14IWi0WgQFxeH8PBwoUuxKGq1Gu7u7lixYgV8fHwAtK5glZmZKXBllkOpVOL0\n6dM4ePAgQkJCAABvvfUWFixYALVaDRsbG4ErtAyVlZVYu3YtysrK4OTkJHQ5Zk+pVOLw4cNISkpC\ncHAwgoODsWzZMiQnJyMmJkbo8iyGTCbD66+/LnQZFqm4uBg5OTlIS0uDq6srgNZAun37dqxdu1bg\n6iyDXC5HSEgI4uLiYG9vD19fX0RFRSEzMxMzZ8585P5mcQV0z549CAoKwtixY4UuxaLY2Nhg+/bt\nxvB548YNnD17FpGRkQJXZjnEYjE+/vjjNiuAGQwG6HQ6NDc3C1iZZcnLy0O/fv1w5MgRODg4CF2O\n2SsoKIBOp8Pw4cONbSNGjEBOTo6AVVmey5cvIyoqCikpKeCaMF3Lw8MDn3zyiTF8Aq0/e9n9qet4\neHhg586dsLe3BwBkZmYiPT29wxmi218Blclk+PLLL/H111/jwIEDQpdjsRYuXIj09HSEhYVh/vz5\nQpdjMWxtbTF+/Pg2bfv27UNQUBCcnZ0FqsryREdHIzo6WugyLEZVVRWcnZ0hkfz7I8LNzQ0qlQq1\ntbVwcXERsDrLMW/ePKFLsFiOjo5tfvYaDAYkJyfzQtYTMnnyZJSXl2PSpEkdvksieABVqVSorKxs\n9zUPDw/ExcVh1apVbX6LoY571Pm1s7MDAKxfvx4NDQ3YuHEjVq9ejcTERFOWadY6eo4BIDk5GadO\nnepUR23q3Dmmx6dUKh/qHnL/OQdxkDnavn07CgoK8NVXXwldikX68MMPIZfLERcXh/feew/r169/\n5D6CB9CrV69i0aJF7Q4uWrNmDfR6PZ5//nkBKrMMv3R+d+/ejSlTpgAAgoKCAABbtmzB3Llzcffu\nXfTr18+ktZqrjp7jL774Au+99x5iY2MRFRVl6jLNWkfPMXUNW1vbh4Lm/ecM+2RuduzYgf379+OD\nDz7AoEGDhC7HIoWGhgIA1q1bh7Vr1+LNN99scwelPYIH0NGjR6OgoKDd1xYtWoSffvrJOPhIo9FA\nr9cjIiICJ06cgJeXlylLNUu/dH4bGxtx4sQJPPvss8a2gIAAAEBtbS0DaAf90jm+LykpCTt27MCb\nb76JBQsWmKgyy9GRc0xdx9PTE3V1ddDr9RCLW4cKyOVySKVSDvIis7Jp0yakpKRgx44dmDp1qtDl\nWJTq6mpkZWW1Oa8BAQHQaDRobGx8ZDczwQPoL0lISIBKpTI+//zzz5Gbm4uEhAT06dNHwMosQ0tL\nC9asWQNvb28MGzYMAPDTTz9BIpHA399f2OIsyNGjR5GQkIDY2FjOY0tmYciQIZBIJMjOzkZERAQA\nICMjA2FhYQJXRtRxu3fvRkpKCt5//31MmzZN6HIsTllZGVasWIELFy7Aw8MDAJCbmwtXV9cOjXHo\n1qPg+/TpAx8fH+OXs7MzbG1t4ePjY/ytnH49d3d3xMTEYOPGjcjPz0dGRgbWr1+PhQsXciRxF6mv\nr8emTZswZ84czJgxA3K53PjFCf+pu5JKpZg9ezbi4uKQm5uL1NRU7N27F4sXLxa6NKIOkclkSExM\nxPLlyxEeHt7mZy91jaFDhyIsLAzr1q2DTCbD+fPnkZCQgFdffbVD+3frK6D05G3evBlbtmzBkiVL\nAABz5szhvHRdKC0tDUqlEseOHTOuzmMwGCASiXDmzBl2c3gCuFhF11i3bh02bNiAxYsXw9HREatW\nreItzCeI79uudebMGej1eiQmJhoH1d7/2Zufny9wdZZBLBbjo48+wqZNm/Diiy/Czs4OixYt6nA3\nM5GBk48RERERkQnxPjYRERERmRQDKBERERGZFAMoEREREZkUAygRERERmRQDKBERERGZFAMoERER\nEZkUAygRERERmRQDKBERERGZFAMoEREREZkUAygRERERmRQDKBERERGZ1P8DFGlJLL3TzvgAAAAA\nSUVORK5CYII=\n",
      "text/plain": [
       "<matplotlib.figure.Figure at 0x10bf19780>"
      ]
     },
     "metadata": {},
     "output_type": "display_data"
    },
    {
     "name": "stdout",
     "output_type": "stream",
     "text": [
      "Residual Mean:  -0.10497009337441125  Residual Standard Deviation:  0.923658781215894\n",
      "90% of the predictions are within  1.5194186951001456  of the actual value.\n"
     ]
    },
    {
     "data": {
      "image/png": "iVBORw0KGgoAAAANSUhEUgAAAroAAAH9CAYAAAD1SN9QAAAABHNCSVQICAgIfAhkiAAAAAlwSFlz\nAAAPYQAAD2EBqD+naQAAIABJREFUeJzs3XlcVOXiBvBnBllFwI1Rc18RFDQQc0twS8UFWboqLqgg\naXotQ8XS0q4aiGQQKCLiVSkTJFFbXNJ+mmgF7kuoSIa4jBAKorIN5/cHMVcCdYZmODA838/HT847\nhzMPB8iHM+95j0QQBAFERERERDpGKnYAIiIiIiJtYNElIiIiIp3EoktEREREOolFl4iIiIh0Eosu\nEREREekkFl0iIiIi0kksukRERESkk1h0iYiIiEgnsegSERERkU5i0SXScUuXLoWVldUL/0ybNk3l\n/d29exe+vr6Qy+Vq5Zg0aRJmzpxZ5XMZGRkvzdi9e3ecOXNGrdesjvT0dFhZWeG7777T+mupYsCA\nAZWOha2tLd544w2EhoaiuLhYa6+9bt062NraKh8vXLgQo0ePVvnjr169iilTpmgky08//QQrKytc\nuHBBI/vTlPnz58PKygpffvlltT7+zp07mDVrFv78808NJ6v89SOqjxqIHYCItGvu3LmYNGmS8nFE\nRASuXLmCiIgI5VjDhg1V3t+JEydw4sQJtXNIJJLnPteiRQvExcUpH9+7dw8LFizA/PnzMXDgQOV4\n586d1X5ddbVu3RpxcXFo166d1l9LFRKJBCNGjICPj49yrKCgAElJSdi4cSPkcjnWrFmjtdd+9uv2\n7rvv4smTJyp//DfffIOLFy9qNE9t8uDBA/z444/o1q0bdu3ahcmTJ6u9j+PHj+PkyZNaSFf560dU\nH7HoEum4Nm3aoE2bNsrHTZo0gYGBQa060/P3PBYWFhAEAW3atKnxnLXt2ABlX7O/Z3J0dMTt27ex\nb98+LFmyBObm5lrP8ez3kSoEQdBSktph7969MDIywpIlSzBz5kycO3cOvXr1Umsf5cdI148VkVg4\ndYGIKti/fz/c3d3Ru3dvDBw4ECtXrsSjR48AAPHx8Vi+fDkAwMnJSfn3p0+fIjg4GCNGjEDPnj1h\nb2+PWbNm4erVq1rJmJOTg/fffx/9+/eHnZ0dJk6ciJSUFOXzRUVFsLKyQmRkJCZMmIBevXohOjoa\nX331FWxtbXH69GmMHz8ednZ2cHV1xdGjR5Uf+/epCzt37kTv3r1x+vRpeHp6wtbWFkOHDsWOHTsq\nZCooKMAnn3yC119/Hba2tnB1dcUPP/xQYZtz585h6tSpsLe3Vx6jS5cuVfs49OjRAwqFAvfu3QMA\nDBw4EGvXrsXUqVNhZ2eH//znPyodr/L8q1atwoABA2Bvb48PP/wQRUVFFbZ59913MWrUKOVjQRAQ\nHR2NkSNHws7ODm+88Qa2b98OAAgJCUF0dDQKCwvRvXt3bN68GQBQWlqKiIgIDBs2DD179sSoUaOw\na9euSp9bbGwsRowYATs7O8yYMUP5OT5PWFgYevXqVemM86ZNm2Bra4v8/HyUlpYiODgYQ4YMQc+e\nPTF8+HCEhYVBoVCocrgr+frrrzFo0CD0798fLVu2xFdffVXldrt374arqyt69eqFIUOGKF/zq6++\nwsqVKwEAgwYNwooVK5Tfu+XHq1xV0xC+/PJLuLm5oVevXrCzs4Obm1ul7zmi+o5Fl4iUPv/8cyxe\nvBgODg6IiIjA3Llz8d1332H69OkoLi7G0KFD4efnBwCIjIxU/t3f3x979+7F3LlzsXXrVgQEBODq\n1atYtGiRxjMWFBRgypQpSEpKwqJFixAWFoamTZtixowZOHv2bIVtIyMj4e7ujs8++wxDhw4FAJSU\nlGDevHlwcXFBeHg4WrdujXnz5uHnn3+u8vUkEgmKi4uxaNEiuLm5YfPmzbC1tcXq1auVZVEQBMye\nPRt79uyBn58fNm7ciB49emD+/Pk4cOAAAODhw4fw8/NDq1atsGHDBoSEhCA3Nxc+Pj4oKCio1rFI\nT0+HRCKpcKZ1+/bt6Nu3LzZs2ABXV1eVj9eCBQuwd+9ezJs3D+vXr8f9+/fxxRdfVDoWz74VvmrV\nKnz22WcYNWoUIiMj4erqik8++QTbtm3DlClTMH78eBgYGGDXrl1wdXUFUDZnPCoqCp6enti0aROG\nDh2KFStWICYmRrnfLVu2YPXq1RgxYgQ2btwIKysrfPzxxy88FuPHj0dhYSGOHDlSYfy7777DkCFD\nYGpqivDwcOzZswfvvPMOtm7dCk9PT0RGRmLLli1qH/uLFy/i2rVrys9r/PjxOHDgAPLy8ipsFxMT\ng2XLlsHe3h4bNmzArFmzsGXLFgQFBVWYkhIVFQVfX9/nvt7fj31MTAzWrFmD0aNHY/PmzQgODoZE\nIsF7772HnJwctT8fIl3FqQtEBKBsvmFUVBS8vLywdOlSAED//v3RqVMnTJ8+HYmJifD09ETr1q0B\nAFZWVpDJZCgqKkJhYSFWrFiBYcOGAQAcHByQm5uLkJAQPHz4EBYWFhrLGR8fj5s3b2LPnj3o1q0b\nAGDw4MF48803ERISgtjYWOW2/fr1q3Ax1C+//ILS0lLMnj0bM2bMAFB2FnTMmDHYsGEDXnvttSpf\nU6FQ4L333oOLiwsAwNbWFocPH8aPP/4IBwcH/Pjjj/j111+xceNGODs7Ayi7iOzRo0dYu3YtRo4c\niWvXriEvLw/e3t7o3r07AKBdu3bYs2cPHj9+DCMjo+d+zoIgKM86CoKAP//8E0ePHsXXX38NV1dX\nmJiYKLft0KED5s2bp3y8Y8eOlx6vS5cu4dixYwgMDFQWt4EDB2LUqFHPPZOak5ODnTt3Yvbs2Viw\nYIHyeMvlciQnJ2P69OmwtLSERCJRnom8du0a9u7di2XLlim/Lv3790dpaSnCw8Pxr3/9C0ZGRoiK\nisKECRPg7++v3Obhw4dITEx87jFq164dbG1t8e2332Ls2LEAgLS0NFy9ehXvvPMOACA5ORm9evXC\nuHHjAJR9nxoaGqJ58+bP3e/zJCQkoHnz5hg0aBAAwM3NDZGRkdizZw+mT58OoOz7JjIyEmPHjlW+\n+9G/f3/k5+fj6NGjaNy4sfLnydraGk2bNq10Fv157ty5g7feeqvC3O3mzZtj0qRJOHv2rPIXO6L6\njkWXiACUva1eUlKiLHPl+vbtC5lMhl9++QWenp6VPs7AwADR0dEAALlcjps3b+L333/HsWPHAEDl\nf7hV9fPPP6NVq1bo3LlzhfLn5OSEiIgIFBQUQCote7PKysqq0sdLJBKMHz++wuNhw4Zhy5YtL5wn\naWdnp/y7sbExzMzM8PTpUwDAqVOnoK+vjwEDBlR4G9zZ2RkHDx7E77//ju7du8PMzAwzZ87EyJEj\nlW95L1y48KWfc1xcXKW39/X19eHi4oL333+/wnh5iS6nyvFKSUmBRCJRlnQAkEqlGD58eKUpGuXO\nnDkDQRCUv9yUW7FixXM/j1OnTkEikcDJyanCcRoyZAhiYmJw9uxZNGvWDLm5uRWyAMCoUaNeWHQB\nYNy4cQgMDERubi7Mzc3xzTffoHHjxnj99dcBlH0vh4eHY+rUqRgyZAgGDx6sLKXqKCoqwvfff4+x\nY8fi8ePHAMrmldva2mLXrl3KfV6/fh15eXmVjpGfn5/y3ZDqWrZsGQAgLy8P6enp+OOPP5THV9M/\nc0R1GYsuEQEAcnNzAQDNmjWr9FyzZs2U83SrUn428Pfff0ejRo3QrVs3GBoaAtD8RTYPHz5EZmYm\nbGxsKoyXv7WbnZ0NS0tLAKhwprOcnp4emjRpUmGsadOmUCgUyM/Pf+7rGhsbV3gslUpRWloKoOzY\nFRcXV3kRm1Qqxf3799GhQwd8+eWXiIyMxLfffouvvvoKRkZGcHd3x9KlS6Gnp/fc1x4+fLiyGEkk\nEhgbG6N169bQ19evtO3fP2dVjldeXh6kUmmlC9pedKbz4cOHAMqOnaoePnxYZTkuz3P//n00aFD2\nz1Ljxo0rPG9pafnS7yUXFxd88sknOHToEDw9PfH999/DxcVFeWzffvttmJub4+uvv8batWsRFBQE\nKysrLFu2DA4ODip/HocOHUJubi6++OKLCu8glE8t+PXXX+Ho6IgHDx5AIpGodYxUlZ6ejo8++gjJ\nyckwNDREp06d0KlTJwC8sI3oWSy6RAQAypKTnZ1d6er6rKwsdOnSpcqPu3nzJubPn49Ro0YhOjoa\nr7zyCoCyt8y1sWxSo0aN0LVrVwQGBlb5D3p5yX2e8kJramqqHPvzzz+hr6+PRo0aISsrS+1MZmZm\nsLCwQExMTJWZ2rdvDwDo1KkTgoODIQgCzp07hz179iA2NhYdOnSAl5fXc/ffpEmTSkVVVaocr8aN\nG6O0tBQ5OTkVfgkoL7NVMTMzA1A2haFly5bK8czMTNy5c6fK4mhmZgaJRIKdO3dWWdJbtWqF+/fv\nAyj7PnxWeWl8EQsLC7z++uv4/vvv0b17d/zxxx8IDg5WPi+RSDB16lRMnToVf/75J44dO4aIiAgs\nWLAAJ06cUHkprq+//hqdOnXCypUrKxxThUKBOXPmYNeuXXB0dISZmRkEQag0ZzYnJwdXr16Fvb39\nc1+j/Jeocs9eZKdQKODr6wsLCwskJiaiW7dukEgkuHLlCvbv36/S50BUX/BiNCICAPTq1QsNGjTA\nt99+W2H8l19+wf3795X/KP/9zOOlS5dQXFyM2bNnK0suAOXUBU2fXXJ0dERmZiYsLS1hY2Oj/PPj\njz8iJiamygL1d89emS4IAg4fPvzc+bmq6NOnD3Jzc9GgQYMKmS5evIiIiAgIgoD9+/ejf//+yMvL\ng0QiQe/evfHxxx/DyMgIt2/frvZrv4wqx6tfv34QBEF54Vy5H3/88bn77dWrF6RSaaVtoqKisGTJ\nEkilUuUUknJ9+vQBUFagn81y9+5dhIaGIj8/H127dkWzZs0qZXl2ZYwXGT9+PH799VfEx8cr5+2W\nc3d3x7p16wCUnYl2c3PDxIkTkZOTo/IFgXfv3sXPP/+MsWPHwsHBAX369FH+ee211zB8+HAcPnwY\nOTk56NKlC8zMzCodo/j4eLz11ltQKBSVfp4MDAxgYGBQaW70szdLuX//Pm7fvo1//etfsLKyUhb0\nY8eOQSKR8Iwu0TN4RpeIAJS9VTxr1ixERUUp51H+8ccf+Pzzz9GtWzflvNbys1QHDx7EoEGDYG1t\nDalUirVr18Lb2xsFBQVISEhQns1V5wYDqnjzzTexc+dOTJ8+HX5+fpDJZPi///s//Pe//8Xs2bNf\nelZOEAR88sknePz4Mdq0aYMvv/wSmZmZWLt2bbUzDRs2DHZ2dpg9ezbmzp2L9u3b48yZM4iIiMCI\nESNgamoKBwcHFBcXY86cOZg1axaMjY2xb98+FBcXY8SIEdV+7ZdR5Xh17twZrq6uCA4ORkFBAbp2\n7Yrdu3fj5s2bz92vpaUlJk2apPx+efXVV3H69GkkJCQo5+mamZmhqKgIBw8eRM+ePdGjRw+MGDEC\nS5YswZw5c9C9e3ekpaVh/fr16Nq1q/KdhIULF+KDDz7AypUrMWzYMCQnJyMhIUGlz9fZ2RkmJibY\nvXt3hYvygLKLz7Zv3w5zc3PY2dnhzp072LFjBwYNGqScmpKWloaSkpIq53cDZRehCYLw3DvEubq6\nYt++fUhISICvry/mzp2LtWvXwszMDE5OTrh27RoiIyPh7e0NY2NjNGrUSPlLxoABA9C+fXs4OTkh\nMTER1tbWyhuYPFt8W7RoAUtLS2zbtg1NmjRBw4YN8X//93/KVTI0/TNHVJex6BLVQ88rg++88w5k\nMhm++OIL7Nq1C40bN8aYMWOwYMECGBgYACi7sr5fv35Yt24dfvnlF0RERCAkJATh4eGYM2cOLCws\n0KtXL2zbtg3Tpk3D6dOn0bFjxxe+rjoZTU1NsXPnToSEhCAoKAiPHz9G69at8f7772Pq1KkVPr6q\nfUgkEnz00Uf4/PPPce/ePdjY2GDbtm3o0aPHS1/7eRn19PSwZcsWfPbZZ4iIiMCDBw/QokUL+Pn5\n4a233gIAtGzZEtHR0QgNDcXSpUtRWFiIbt26YcOGDS+9ycA/OW6qHq81a9ZAJpPhv//9Lx49egQn\nJyf4+PhUWs/12f0vW7YMlpaWiI+PR1RUFNq2bYvVq1crV24YPXo0vv32W/j7+8PLywsBAQEICQnB\nxo0bERsbC7lcjubNm8PNzQ3//ve/lft1c3NDgwYNEBUVha+//hrdu3fHypUrsXjx4pd+/gYGBhg5\nciR2796tXH2h3KJFi2BiYoL4+HiEh4fDzMwMw4cPr3BB4AcffIBHjx499xbQe/fuRY8ePdC2bdsq\nn+/Xrx9kMhni4+Ph6+sLb29vmJqa4r///S927tyJli1bYv78+RVW/ejbty+CgoLg5OSEsLAwLFu2\nDKtWrcInn3wCAwMD5c/gJ598ovwaREZGYs2aNVi8eDGMjIzQuXNnREdHY9myZco1n//+9SKqjyQC\n3+MgonqifIH+EydOaOUCISIiql04R5eIiIiIdBKLLhERERHpJE5dICIiIiKdxDO6RERERKSTuOrC\nMxwcHFBUVFSt+54TERERkfZlZWXBwMAAKSkpL92WRfcZhYWFFe6/TkRERES1S0lJico3RmHRfUb5\nrUOPHDkichIiIiIiqsrQoUNV3pZzdImIiIhIJ7HoEhEREZFOYtElIiIiIp3EoktEREREOolFl4iI\niIh0EosuEREREekkFl0iIiIi0kksukRERESkk1h0iYiIiEgnsegSERERkU5i0SUiIiIincSiS0RE\nREQ6iUWXiIiIiHQSiy4RERER6SQWXSIiIiLSSSy6RERERKSTWHSJiIiISCex6BIRERGRTmLRJSIi\nIiKdxKJLRERERDqJRZeIiIiIdBKLLhERERHpJBZdIiIiItJJLLpEREREpJNYdImIiIhIJ7HoEhER\nEZFOYtElIiIiIp3EoktEREREOolFl4iIiIh0EosuEREREekkFl0iIiIi0kkNxA5AREREui0l5TIC\nAw9ALjeCTFaAgICRcHCwETsW1QMsukRERKQ1KSmX4e5+EhkZCwFIAAhITo5GQgJYdknrOHWBiIiI\ntCYw8AAyMnxQVnIBQIKMDB8EBR0QMxbVEyy6REREpDVyuRH+V3LLSf4aJ9IuFl0iIiLSGpmsAIDw\nt1Hhr3Ei7WLRJSIiIq0JCBiJtm2j8b+yK6Bt22gsWTJSzFhUT/BiNCIiItIaBwcbJCQAQUHrIZcb\nQiYrwJIlXHWBagaLLhEREWmVg4MN4uNZbKnmceoCEREREekkFl0iIiIi0kksukRERESkk1h0iYiI\niEgnsegSERERkU5i0SUiIiIinVQniu66devQr18/9O3bF8HBwS/cdtWqVbCyskL37t2V//3iiy9q\nKCkRERER1Ra1fh3dmJgYfPvtt9iwYQOKi4vh7++PZs2aYcaMGVVun56eDn9/f0yYMEE5ZmpqWlNx\niYiIiKiWqPVndHfs2IEFCxagd+/ecHR0hL+/P2JjY5+7/Y0bN2BtbY2mTZsq/xgaGtZgYiIiIiKq\nDWp10b1//z7u3r0LBwcH5Zi9vT3u3LmD7OzsStvn5+dDLpejffv2NZiSiIiIiGqjWl10s7KyIJFI\nYGlpqRxr1qwZBEHAvXv3Km2fnp4OiUSCjRs3YvDgwRg/fjwSExNrMjIRERER1RKiz9EtLCyEXC6v\n8rknT54AAAwMDJRj5X8vKiqqtH16ejqkUik6deqEqVOn4tdff8Xy5cthamqKYcOGaSE9EREREdVW\nohfd8+fPY9q0aZBIJJWe8/f3B1BWav9ecI2NjStt7+rqiiFDhsDMzAwA0LVrV9y8eRM7d+5k0SUi\nIiKqZ0Qvuo6OjkhNTa3yufv372PdunXIzs5Gq1atAPxvOkPz5s2r/JjykluuY8eO+OWXXzQbmoiI\niIhqvVo9R9fS0hItW7bE6dOnlWMpKSlo2bIlmjVrVmn7sLCwSsuO/fbbb+jQoYPWsxIRERFR7SL6\nGd2XmThxItatWweZTAZBEPDpp59i1qxZyudzcnJgZGQEExMTODs7IyoqClu3bsWwYcPw008/Yd++\nfdixY4eInwERERERiaHWF10fHx88ePAA8+fPh1QqxZtvvonp06crn/fw8ICbmxvmzZuHnj17Iiws\nDKGhoQgNDcUrr7yCkJAQ2NraivgZEBEREZEYJIIgCGKHqC2GDh0KADhy5IjISYiIiIioKur0tVo9\nR5eIiIiIqLpYdImIiIhIJ7HoEhEREZFOYtElIiIiIp3EoktEREREOolFl4iIiIh0EosuEREREekk\nFl0iIiIi0kksukRERESkk1h0iYiIiEgnsegSERERkU5i0SUiIiIincSiS0REREQ6iUWXiIiIiHQS\niy4RERER6SQWXSIiIiLSSSy6RERERKSTWHSJiIiISCex6BIRERGRTmLRJSIiIiKdxKJLRERERDqJ\nRZeIiIiIdBKLLhERERHpJBZdIiIiItJJLLpEREREpJNYdImIiIioTvjzzz9RUlKi8vYNtJiFiIiI\niOgfKy4uxr59+7Br1y7k5uaiadOmKn0ciy4RERER1Vpnz55FVFQUbt++DQA8o0tERLopJeUyAgMP\nQC43gkxWgICAkXBwsBE7FhFpQVZWFqKjo3Hq1CnlmJWVFXJzc1XeB4suERHVCSkpl+HufhIZGQsB\nSAAISE6ORkICWHaJdExiYiJiY2NRVFQEALCwsIC3tzecnJwwfPhwlffDi9GIiKhOCAw8gIwMH5SV\nXACQICPDB0FBB8SMRURaUFRUhKKiIkilUowbNw4bN27EkCFDIJWqV115RpeIiOoEudwI/yu55SR/\njRORLpkwYQJu376NCRMmoH379tXeD4suERHVCTJZAQABFcuu8Nc4EekSfX19vPvuu/94P5y6QERE\ndUJAwEi0bRuNsrILAALato3GkiUjxYxFRLUYz+gSEVGd4OBgg4QEIChoPeRyQ8hkBViyhKsuENU1\nmZmZiI6OxsSJE2FlZaXV12LRJSKiOsPBwQbx8Sy2RHXR06dPERcXh71796KkpAR5eXkIDg6Gnp6e\n1l6TRZeIiIiItEYQBJw4cQIxMTH4888/AQANGjTAq6++itLSUhZdIiIiIqp7MjIysGnTJly8eFE5\n5uDgAB8fH7Rq1Urrr8+iS0REREQal5+fD39/fxQUlK2MIpPJ4Ovriz59+kAi+ftSgdrBoktERERE\nGmdqaopx48YhMTERHh4emDBhAgwNDWs0A4suEREREWmFp6cnhg8fDplMJsrrcx1dIiIiItIKQ0ND\n0UouwKJLRERERNVQWlqK1NRUsWO8EKcuEBEREdVhKSmXERh4AHK5EWSyAgQEaP9GKtevX8emTZuQ\nlpaGTz/9FB07dtTq61UXiy4RERFRHZWSchnu7ieRkbEQgASAgOTkaCQkQCtlNy8vDzt27MChQ4cg\nCGW3496/fz8WLFig8dfSBBZdIiIiqjFinH3UZYGBB54puQAgQUaGD4KCPtXoXQQVCgUOHjyI2NhY\n5OfnAwCMjY0xefJkuLi4aOx1NI1Fl4iIiGpETZ99rA/kciP8r+SWk/w1rhnp6ekICwtDenq6cszJ\nyQne3t5o0qSJxl5HG1h0iYiIqEbU1NnH+kQmKwAgoGLZFf4a14wGDRrg5s2bAID27dvDz88PNjZ1\n4+tVp1ZdmDVrFhITE1+4TWZmJmbMmIHevXtjzJgxSEpKqqF0RERE9CI1cfaxvgkIGIm2baNRVnYB\nQEDbttFYsmSkxl6jbdu2ePPNNzF79mysX7++zpRcoI6c0RUEAatWrcLJkycxduzYF2779ttvw8rK\nCgkJCfjhhx8wb948fP/992jRokUNpSUiIqKq1MTZx/rGwcEGCQlAUNB6yOWGkMkKsGSJ5uc9T548\nWaP7qym1vujK5XIsWrQImZmZMDMze+G2p06dwq1btxAXFwdDQ0PMnj0bp06dwu7duzFv3rwaSkxE\nRERVCQgYieTkaGRk+KB8ju7Lzj7y4rWXc3Cw4dSP56j1RffKlSto1aoVwsLC4Obm9sJtL1y4ABsb\nmwr3Uba3t8e5c+e0HZOIiIheQt2zj7x4TfuKi4uxf/9+FBUVYeLEiWLH0bhaX3SdnZ3h7Oys0rZZ\nWVmwtLSsMNa0aVPI5XJtRCMiIiI1qXP2kRevade5c+cQFRWFzMxM6OnpYeDAgWjdurXYsTRK9KJb\nWFj43CLavHlzGBsbq7yvp0+fwsDAoMKYgYEBioqK/lFGIiIiqnnPu3gtLU0BD48QTmeopqysLGzZ\nsgUnT55UjnXu3BmlpaUiptIO0Yvu+fPnMW3aNEgkf/9GBsLDwzF06FCV92VoaIjc3NwKY0VFRTAy\n4tWcREREdc3zLl67evUPnDsXDk5nUE9xcTH27NmDuLg45UlAc3NzeHt7w9nZGVJpnVqMSyWiF11H\nR0ekpqZqZF8ymQxpaWkVxrKzs9G8eXON7J+IiIhqTlUXrxkbf4qnT+eA0xnUFxoaiuPHjwMApFIp\nXFxcMGnSJJiamoqcTHtEL7qaZGdnh82bN6OoqEg5heH06dNwcHAQORkRERGpq6qL165fz8P58z3+\ntiXX4lWFq6srfvrpJ1hbW2P27Nno0KGD2JG0rs4X3ZycHBgZGcHExASOjo5o2bIlAgICMHfuXBw9\nehQXL15EYGCg2DGJiIioGv5+8ZqHRwjOn+davNXRuXNnrFu3Dp07d65yyqguqlOTMar6onh4eCAm\nJgZA2Wn4DRs2ICsrC+7u7ti/fz8iIiJ4swgiIiIdURN3AtNlXbp0qTclFwAkgiAIL9+sfii/8O3I\nkSMiJyEiIqLnSUm5jKCgg1q9E1hddOfOHTRt2rTC/QR0kTp9rc5PXSAiIqL6hXcCq6igoAC7du3C\n3r174enpiUmTJokdqdaoU1MXiIiIiKiMIAg4ceIE5s6di4SEBJSUlGDfvn148uSJ2NFqDZ7RJSIi\nIqpjMjIyEBUVhQsXLijH7O3t4evrCxMTExGT1S4sukRERER1RGFhIWJjY/HNN99AoVAAACwtLeHr\n6wtHR8fL/UjiAAAgAElEQVR6daGZKlh0iYiIiOqIBg0a4MKFC1AoFDAwMIC7uzvc3Nx0/gK06mLR\nJSIiIqoj9PT04Ofnh8TERMycOZNLqL4Eiy4RERFRHWJtbQ1ra2uxY9QJXHWBiIiIiHQSiy4RERFR\nLZGWloaQkBAUFxeLHUUncOoCERERkcjy8vIQGxuLgwcPQhAEdOjQAW5ubmLHqvNYdImIiIhEolAo\ncOjQIcTGxuLRo0cAAGNjYxgZGYmcTDew6BIRERGJIDU1FZs2bcKNGzeUY05OTvD29kaTJk1ETKY7\nWHSJiIiIatjp06excuVK5eP27dvDz88PNjY2IqbSPSy6RERERDXM1tYWrVu3xoMHD+Dl5YVRo0ZB\nT09P7Fg6h0WXiIiIqIbp6+tj0aJFsLCwQOPGjcWOo7NYdImIiIhE0KFDB7Ej6Dyuo0tERESkYSUl\nJcjKyhI7Rr3HM7pEREREGnT+/HlERUVBT08P69ev59xbEbHoEhEREWlAVlYWYmJikJSUpBw7ceIE\nBg8eLGKq+o1Fl4iIiOgfKC4uRmJiIuLi4lBYWAgAMDc3x/Tp0zFo0CCR09VvLLpERERE1XT27Fls\n2rQJd+7cAQBIpVKMHj0akydPhqmpqcjpiEWXiIiIqJpSU1OVJdfa2hp+fn5cTaEWYdElIiIiqiY3\nNzecO3cOo0aNwuDBgyGRSMSORM9g0SUiIqrnUlIuIzDwAORyI8hkBQgIGAkHB96KVhWGhoYIDAxk\nwa2lqlV0s7Ky0LBhQ5iYmODMmTM4fPgwXn31VQwfPlzT+YiIiEiLUlIuw939JDIyFgKQABCQnByN\nhASw7KqIJbf2UvuGET/++COGDh2Ks2fPIjMzE9OnT8ehQ4fw3nvvIS4uThsZiYiISEsCAw8gI8MH\nZSUXACTIyPBBUNABMWPVCgUFBdixYweuX78udhSqJrWL7ueffw4vLy84Ojrim2++gUwmw6FDh7B6\n9Wps27ZNGxmJiIhIS+RyI/yv5JaT/DVePwmCgBMnTmDu3LmIj4/Hpk2bUFpaKnYsqga1py6kpaXh\n888/h76+PpKSkuDk5AQ9PT3Y29vj1q1b2shIREREWiKTFQAQULHsCn+N1z+3bt1CVFQUzp8/rxwz\nNTXFkydPuFxYHaR20W3UqBHy8/ORn5+Ps2fPwtvbGwCQmZkJc3NzTecjIiIiLQoIGInk5Ohnpi8I\naNs2GkuWjBQ7Wo168uQJdu3ahX379kGhUAAALC0t4ePjg759+3Iebh2ldtEdNGgQPv74YzRs2BAN\nGzbEwIED8euvv2LFihW8xR0REVEd4+Bgg4QEIChoPeRyQ8hkBViypH6tulBUVIR///vfuH//PgBA\nX18f7u7ucHd3h6Ghocjp6J9Qu+h++OGHCA4Oxq1btxAeHg5DQ0MkJSWhS5cuCAgI0EZGIiIi0iIH\nBxvEx9efYvt3BgYGGDRoEBISEuDo6AgfHx+0aNFC7FikARJBEASxQ9QWQ4cOBQAcOXJE5CRERERU\nk54+fYorV67A3t5e7Cj0Eur0NbVXXQCAGzduYMWKFZg2bRrkcjni4uJw7ty56uyKiIiISHTGxsYs\nuTpI7aKbmpoKNzc3XLlyBWfOnEFRURHOnDmDKVOmICkpSRsZiYiIiP6RnJwcsSOQCNQuumvXroWX\nlxfi4uKgr68PAAgMDISnpyfCwsI0HpCIiIiouvLy8rBhwwb4+Pjgjz/+EDsO1TC1i+7Fixfh4eFR\nadzb2xvXrl3TSCgiIiKif0KhUODAgQOYM2cODhw4gJKSEt7Yqh5Se9UFPT09PH36tNJ4VlYWl+Ag\nIiIi0aWmpiIqKgppaWnKscGDByvX/qf6Q+2i6+zsjNDQUISGhirHbt26hTVr1nAdXSIiIhJNbm4u\ntm3bhh9++EE51q5dO/j5+aFHjx4iJiOxqF10AwICMHPmTPTp0wcKhQITJ07EgwcP0LFjRyxevFgb\nGYmIiIheKicnB0ePHgUAmJiYwMvLC6NHj4aenp7IyUgsahddc3NzxMfH4/jx47hy5QpKS0vRtWtX\nODs7Ky9OIyIiIqppHTp0gIuLC548eYJp06ahcePGYkcikalddAFAKpXCyckJTk5OGo5DREREVH0+\nPj6QSCRix6BaQu2im5GRgdWrV+PMmTMoLi7G32+sdv78eY2FIyIiIlIHSy49S+2iu3z5cty7dw++\nvr4wMzPTRiYiIiKiSs6fP4/bt29j9OjRYkehOkLtonv27Fl88cUX6NmzpzbyEBEREVWQlZWFrVu3\n4sSJE2jQoAF69eqFVq1aiR2L6gC1i66FhQWMjY21kYWIiIhIqbi4GImJiYiLi0NhYSGAstUU5HI5\niy6pRO2iO3HiRISGhmLt2rUsvERERKQVp0+fxubNm3Hnzh0AZRfCjxo1Cl5eXjA1NRU5HdUVahfd\nCxcuICkpCY6OjpDJZDAwMKjw/HfffaexcERERFT/bN++Hbt371Y+7t69O/z8/NCxY0cRU1FdpHbR\n7dKlC7p06aKNLERERETo27cvdu/eDQsLC8yYMQNOTk5cTYGqRe2i+95772kjh0pmzZqFsWPHwtXV\n9bnbrFq1CrGxsZBIJBAEARKJBMuWLYOXl1cNJiUiIqLq6tatGxYvXoxXX30VJiYmYsehOkylort5\n82ZMnToVRkZG2Lx583O3k0gk8PHx0Vi4coIgYNWqVTh58iTGjh37wm3T09Ph7++PCRMmKMc4l4eI\niKhuGThwoNgRSAeoVHS3bdsGDw8PGBkZYdu2bS/cVtNFVy6XY9GiRcjMzFRp3d4bN27Ax8cHTZs2\n1WgOIiIi0oyCggLo6elBX19f7Cik41QquidOnKjy7zXhypUraNWqFcLCwuDm5vbCbfPz8yGXy9G+\nffuaCUdEREQqEwQBp06dQnR0NEaOHIk333xT7Eik49Seo1suJSUFV69eRYMGDWBtba21G0g4OzvD\n2dlZpW3T09MhkUiwceNGHD9+XDmJ/UVzeomIiEj7bt26haioKJw/fx4AEBcXh+HDh6Nx48YiJyNd\npnbRzcnJga+vLy5fvgxjY2MoFAoUFxejb9++CA8PV3s+bGFhIeRyeZXPNW/eXK21etPT0yGVStGp\nUydMnToVv/76K5YvXw5TU1MMGzZMrVxERET0zz158gS7du3Cvn37oFAoAACWlpbw8fGBhYWFyOlI\n16lddFeuXAmFQoHExERYWVkBAC5duoSlS5ciKCgI//nPf9Ta3/nz5zFt2rQqlw0JDw/H0KFDVd6X\nq6srhgwZopzL27VrV9y8eRM7d+5k0SUiIqpBgiDg+PHj2Lp1K3JycgAA+vr6cHd3h7u7OwwNDUVO\nSPWB2kX3xIkT2Lp1q7LkAkCPHj2wYsUKzJ07V+2i6+joiNTUVHVjPNffL1jr2LEjfvnlF43tn4iI\niF6utLQUu3fvVpZcR0dHzJo1Cy1bthQ5GdUnUnU/wNjYGIIgVBo3MTGBVKr27jQqLCwMM2bMqDD2\n22+/oUOHDiIlIiIiqp/09PTg5+eHFi1aYPny5Vi2bBlLLtU4tZvpnDlz8OGHH+LGjRvKMblcjjVr\n1mDOnDkaDaeKnJwcPHnyBEDZhWvJycnYunUrbt26hS+//BL79u3Tytq+RERE9GI9evTAxo0b0adP\nH7GjUD2l9tSFbdu24c6dOxgzZgyaNGmCBg0aIDs7GwqFAhcuXEBISIhy2/IrKzWlqnm8Hh4ecHNz\nw7x589CzZ0+EhYUhNDQUoaGheOWVVxASEgJbW1uN5iAiIiLV6OnpiR2B6jG1i+7MmTO1kUMlR44c\nqTR29OjRCo+HDBmCIUOG1FQkIiKieunRo0f45ptv4OnpiQYNqr1aKZFWqf2dmZGRgUmTJqFNmzba\nyENERES1mEKhwOHDh7Fjxw48evQIJiYmGD9+vNixiKqkdtHdtWsXJk2apI0sREREVItdu3YNkZGR\nSEtLU45lZmaKmIjoxdQuugMGDEBcXBzmz58PAwMDbWQiIiKiWiQ3Nxfbt2/H4cOHlWNt27aFn5+f\n1u6MSqQJahfd/Px8bN68GTExMZDJZDAyMqrw/HfffaexcERERCSutLQ0LF++HI8fPwZQtpzo5MmT\nMXr0aM7NpVpP7e9QGxsb2NjYaCMLERER1TLt2rWDubk5Hj9+jCFDhmD69Olo3Lix2LGIVKJ20X3v\nvfe0kYOIiIhqIX19fcyfPx9SqRTdu3cXOw6RWqr1nsONGzewY8cOpKenIzg4GMeOHUPXrl3Rq1cv\nTecjIiIikfGdXKqr1L4zWmpqKtzc3HDlyhWcOXMGRUVFOHPmDKZMmYKkpCRtZCQiIiItKigoEDsC\nkVaoXXTXrl0LLy8vxMXFQV9fHwAQGBgIT09PhIWFaTwgERERaUd2djaCg4Px/vvvQ6FQiB2HSOPU\nLroXL16Eh4dHpXFvb29cu3ZNI6GIiIhIe4qLi5GQkIC5c+fip59+QlpaWpV3HyWq69Seo6unp4en\nT59WGs/KyoKhoaFGQhEREZF2nD17FlFRUbh9+zYAQCqVYuTIkejXr5/IyYg0T+2i6+zsjNDQUISG\nhirHbt26hTVr1mDw4MEaDUdERESaIZfLsWXLFvz888/Kse7du8PPzw8dO3YUMRmR9qhddAMCAjBz\n5kz06dMHCoUCEydOxIMHD9CxY0csXrxYGxmJiIjoH/rhhx+UJdfCwgIzZsyAk5MTJBKJyMmItEft\nomtubo74+HgcP34cV65cQWlpKbp27QpnZ2flxWlERERUu3h4eODYsWPo27cvJk6ciIYNG4odiUjr\nVCq6M2fORGhoKBo1agSgbD6Pk5MTnJyctJmNiIiINMTQ0BDh4eEwMDAQOwpRjVFp1YWTJ0+iqKhI\n21mIiIhIi1hyqb5Re3kxIiIiql0EQcDJkyfx+++/ix2FqFZReY5uVlYWSkpKXrqdTCb7R4GIiIhI\ndZmZmdi8eTPOnj2L7t27IzAwkBeYEf1F5aI7YcKEFz4vCAIkEgl+++23fxyKiIiIXuzJkyeIi4vD\nvn37lCeisrOzkZ2djebNm4ucjqh2ULnorl+/Hubm5trMQkRERC8hCAJ++uknxMTEICcnBwCgr68P\nNzc3eHh48OZNRM9Quej26dMHTZs21WYWIiIieoHS0lKsWLEC586dU4716dMHPj4+aNmypYjJiGon\nlYou5/oQERGJTyqVol27djh37hxatGgBX19f9OnTR+xYRLWWSkXX0tISUikXaCCiuicl5TICAw9A\nLjeCTFaAgICRcHCwETsWUbVNmjQJFhYWGDt2LJcLI3oJlYrusWPHtJ2DiEjjUlIuw939JDIyFgKQ\nABCQnByNhASw7FKdZWJiAnd3d7FjENUJPE1LRDorMPAAMjJ8UFZyAUCCjAwfBAUdEDMW0QsVFxeL\nHYFIZ7DoEpHOksuN8L+SW07y1zhR7VJaWopDhw7B19cXmZmZYsch0gksukSks2SyAgDC30aFv8aJ\nao/r169j0aJFCA8PR05ODqKiosSORKQTVF5ejIiorgkIGInk5Ohnpi8IaNs2GkuWjBQ7GhEAIC8v\nD9u3b8fhw4chCGW/lLVt2xaenp4iJyPSDSoV3f3796u8w7Fjx1Y7DBGRJjk42CAhAQgKWg+53BAy\nWQGWLOGqCyQ+hUKBgwcPIjY2Fvn5+QDKLjKbNGkSXFxc0KABz0MRaYJKP0mLFi1SaWcSiYRFl4hq\nFQcHG8THs9hS7XLr1i1s2rRJeRbX2dkZ3t7eaNy4scjJiHSLSkX38uXL2s5BRERUb7Rv3x5vvPEG\nrl69Cj8/P1hbW4sdiUgnqVR09fT0VNrZ/fv3YWlp+Y8CERER1TXVuTHJzJkzoa+vr/K/sUSkPrUn\nAWVmZiI4OBjXrl1DaWkpAEAQBBQVFSErK4tnf4mIqF6p7o1JjIy4zB2Rtqm9vNjHH3+MS5cuwcnJ\nCZmZmRg2bBg6deqEe/fuYfny5drISEREVGtVdWOS+/cnYM2aHWLGIiJU44zu6dOnERERgddeew0n\nT57EG2+8AVtbW3z66ac4ceIEJk6cqI2cREREtdKzNyaRSIrRseM+dO26C8XFRbh37x5atGghbkCi\nekztM7qFhYVo164dAKBDhw64evUqAMDV1RXnzp3TbDoiIqJarvzGJM2anYWT079hbb0NDRoUQCIp\nxfnz58WOR1SvqX1G95VXXkFaWhpatmyJDh06IDU1FUDZPN3Hjx9rPCAREVFt9tZbfXH/vh8sLO4p\nxx4/box33vHCG2+MEDEZEalddF1dXbF48WIEBQXByckJ3t7eaNOmDX766Sd069ZNGxmJiIhqpSNH\njiAyciMsLIoAAKWlBjAw6IDAwGno06enyOmISO2i+9Zbb8HAwAAlJSWws7ODr68vPvvsM7Ro0QIh\nISHayEhERFQrtWrVCkVFRZBKpXBxccHkyZPRsGFDsWMR0V8kQvltWVR05swZ2NraVro9YVFREY4f\nP45hw4ZpNGBNGjp0KICy39CJiIhUsWfPHvTu3Rvt27cXOwpRvaBOX1P7YjQvLy/k5eVVGk9PT8fC\nhQvV3R0REVGdNmHCBJZcolpKpakL27ZtQ3BwMICyi85ef/31StsoFArY2PB+8kREpDsEQYAgCJBK\n1T4vRES1gEpF18vLCw0bNoQgCFi+fDn8/f0rzEGSSCQwMTHBgAEDtBaUiIioJt2+fRtRUVGwtbWF\nu7u72HGIqBpUKroNGjSAh4eH8vH48eNhYGCgtVBERERiefr0KeLi4rB3716UlJTgt99+w+DBg9Gs\nWTOxoxGRmtRedcHT0xNyuRxffvklrl27Bn19fXTu3Bmenp5o2bKlNjISERFpnSAISEpKQkxMDLKz\nswGUnegZN24cTE1NRU5HRNWhdtG9fv06vLy8YGBggB49eqCgoAC7du1CbGwsdu7ciU6dOmkjJxER\nkdZkZGRg06ZNuHjxonLMwcEBPj4+aNWqlYjJiOifULvoBgUFwd7eHuvXr4eRkRGAsrd5/P39ERwc\njMjISI2HJCIi0hZBELBu3TrcvHkTACCTyeDr6wtHR0dxgxHRP6b2ZaSnT5/GO++8oyy5AGBsbIz5\n8+cjJSVFo+GIiIi0TSKRYNasWTAwMMDkyZMRERHBkkukI9QuuiYmJigpKak0XlJSAjXvPaGSR48e\n4YMPPsCAAQPQr18/LF26FI8ePXru9pmZmZgxYwZ69+6NMWPGICkpSeOZiIhIt9jZ2WHLli2YOHEi\nL7Ym0iFqF93XXnsN69atq3DTiNzcXISEhKBfv34aDQcAH374Ia5du4bNmzcjJiYGN27cwPLly5+7\n/dtvvw1LS0skJCRg3LhxmDdvHu7du6fxXEREpFvMzc3FjqAzUlIuw8MjBIMGRcDDIwQpKZfFjkT1\nlNpzdP39/fGvf/0LTk5O6NixIyQSCdLS0mBmZobY2FiNhnv69CkOHz6MnTt3wtraGgDw/vvvY8qU\nKSgqKqr0W/epU6dw69YtxMXFwdDQELNnz8apU6ewe/duzJs3T6PZiIiobigtLUVSUhL69+8PPT09\nsePovJSUy3B3P4mMjIUAJAAEJCdHIyEBcHDgjaWoZqlddFu2bInvvvsOe/bswfXr1yEIAsaPH49x\n48bBzMxMo+GkUikiIyNhZWWlHBMEAQqFAk+ePKlUdC9cuAAbGxsYGhoqx+zt7XHu3DmN5iIiorrh\n+vXriIyMxPXr1zF79myMGTNG7Eg6LzDwwDMlFwAkyMjwQVDQp4iPZ9GlmqVS0V26dCk++OAD5TqC\npqammDp1qlaDAYChoSEGDhxYYWz79u3o1q0bLCwsKm2flZUFS0vLCmNNmzaFXC7Xak4iIqpd8vLy\nsH37dhw+fFh5/cjx48fh4uICiUTyko+mf0IuN8L/Sm45yV/jRDVLpaKbmJgIf39/rSyYXVhY+Nwi\n2rx5cxgbGysfx8bG4uDBg9iyZUuV2z99+rTSWV4DAwMUFRVpLjAREdVaCoUCBw8eRGxsLPLz8wGU\nrQw0adIkjBkzhiW3BshkBQAEVCy7wl/jRDVLpaKrjdUUyp0/fx7Tpk2r8n8+4eHhGDp0KADgiy++\nwOrVq/HBBx8896I3Q0ND5ObmVhgrKiqqsBQaERHpJrlcjjVr1uD3339Xjjk5OcHb2xtNmjQRMVn9\nEhAwEsnJ0cjI8EH5HN22baOxZMlIsaNRPaTyHF1t/Rbs6OiI1NTUF26zZcsWBAcHIyAgAFOmTHnu\ndjKZDGlpaRXGsrOz0bx5c41kJSKi2qtx48Z4+vQpAKB9+/bw8/ODjQ3nhNY0BwcbJCQAQUHrIZcb\nQiYrwJIlI3khGolC5aI7YMAAlbb77bffqh2mKnv27MG6devwwQcfvHResJ2dHTZv3lxhRYbTp0/D\nwcFBo5mIiKj2MTAwgJ+fH+7evYtRo0ZxhQUROTjY8MIzqhVULrpLly5Fo0aNtJmlktzcXPznP/+B\nq6srRo0ahezsbOVzTZo0gVQqRU5ODoyMjGBiYgJHR0e0bNkSAQEBmDt3Lo4ePYqLFy8iMDCwRnMT\nEZE47O3txY5ARLWIykXXxcUFTZs21WaWSpKSkvD06VMkJiYiMTERQNl8YYlEgiNHjqBVq1bw8PCA\nm5sb5s2bB6lUig0bNuD999+Hu7s72rZti4iICLRo0aJGcxMRkXaU/xtARKQKlYquWP9TGT16NEaP\nHv3CbY4ePVrhcZs2bbBjxw5txiIiohpWXFyM/fv34+zZs1i5ciWkUrVv7KkTUlIuIzDwAORyI8hk\nBQgI4NxXohcRfdUFIiKiFzl37hyioqKQmZkJAPjhhx8wYsQIkVPVPN5xjEh9KhXdl62KQEREpGlZ\nWVnYsmULTp48qRzr1q0bOnXqJGIq8fCOY0TqU/sWwERERNpUXFyMPXv2IC4uTnnDH3Nzc3h7e8PZ\n2bneTlvgHceI1MeiS0REtcrevXsRGxsLAJBKpXBxccGkSZO0cnfOuoR3HCNSX/38tZiIiGotFxcX\nNGvWDNbW1li/fj18fX3rfckFyu441rZtNMrKLsA7jhG9HM/oEhFRrWJsbIygoCA0a9aMS4k9g3cc\nI1KfSkU3OTlZ5R326dOn2mGIiIgA8Nbtz8E7jhGpR6WiO3XqVEgkkpcuMyaRSDR+C2AiItItt2/f\nBgC88sorIichIl2nUtE9cuSItnMQEZGOKygowK5du7B3715YWVlh9erVnJpARFqlUtFV9bfuwsLC\nfxSGiIh0jyAISEpKQkxMDLKzswGUrc/+xx9/oH379uKGIyKdpvbFaA8ePEBkZCSuXbsGhUIBoOx/\nYsXFxUhLS0NKSorGQxIRUd2UkZGBqKgoXLhwQTlmb28PX19ftGrVSsRkRFQfqF10V65ciVOnTmHA\ngAE4cOAAXFxccOPGDVy5cgULFy7URkYiIqpjBEHAtm3bsHfvXuVJEZlMBh8fHzg6OnLKAhHVCLWL\n7qlTpxAUFAQnJydcvXoVs2bNgpWVFZYvX460tDRtZCQiojpGIpGgqKgICoUCBgYG8PDwwIQJE2Bo\naCh2NCKqR9Quuo8fP0a3bt0AAB07dkRqaiqsrKwwZcoUzJ49W+MBiYiobpo8eTKePHmCiRMnokWL\nFmLHIaJ6SO07o8lkMuXSMO3bt8fVq1cBlC3wnZubq9l0RERUZ5mamuKdd95hySUi0ahddEeMGIGl\nS5fi9OnT6N+/P/bs2YMDBw4gLCwM7dq100ZGIiIiIiK1qT114d1330VJSQnu3LmDsWPHYsSIEXjn\nnXfQqFEjhIWFaSMjERHVMtevX0dMTAzmzZvHGz8QUa0lEV52uzMVPHz4EI0aNYKenp4mMolm6NCh\nAHiDDCKi58nLy8OOHTtw6NAhCIKAV199FR999BFXUSCiGqNOX1P7jG5ycvILn+/Tp4+6uyQiolpO\noVDg0KFDiI2NxaNHjwCUXZthZ2cHQRBYdImoVlK76E6dOhUSiQTPngiWSCSQSCSQSqW4dOmSRgMS\nEZG4UlNTsWnTJty4cUM55uTkBG9vbzRp0kTEZEREL6Z20f37aWKFQoHff/8doaGh8Pf311gwIiIS\nn1wuR0BAAEpLSwGUrbbj5+cHGxsbkZMREb2c2kW3qosO2rZtC1NTU6xYsQL79+/XSDAiIhKfTCbD\nsGHDkJSUBC8vL4waNarOX49BRPWH2kX3eRo3bow//vhDU7sjIqJaYtq0aZgyZQosLCzEjkJEpBaN\nXIyWn5+Pbdu2oUuXLhoJRUREtYeZmZnYEYiIqkUjF6MBZVMa1q5dq7FgRESkfSUlJUhLS4OVlZXY\nUYiINO4fX4wGAPr6+rC0tNRIICIiqhnnz59HVFQU5HI5NmzYwP+PE5HOUfsWwOHh4TA3N8crr7yi\n/GNpaYmHDx/i7bff1kZGIiLSoKysLAQFBWH58uW4desWioqKcODAAbFjERFpnEpndE+fPo1bt24B\nABITE2FjYwNTU9MK29y4cQMnT57UfEIiItKI4uJi7NmzB/Hx8SgsLAQAmJubY/r06RgyZIjI6YiI\nNE+loiuRSBAQEKD8+6pVqyptY2JiglmzZmk2HRERacSlS5fw+eef4+7duwAAqVSK0aNHY/LkyZVO\nXBAR6QqViu6rr76K1NRUAICVlRWSkpLQtGlTrQYjIiLNKi+51tbW8PPzQ4cOHURORESkXWpfjJaa\nmoqbN2/i7t276NGjBwBg27ZtcHJyQrt27TQekIiI/rkePXpg3Lhx6NSpE5ycnCCRSMSORESkdWpf\njHby5EmMHz8ehw8fVo59++23cHV1RUpKikbDERGR5vj4+MDZ2Zkll4jqDbWLbkhICLy9vfHuu+8q\nx+Li4jB16lSsW7dOo+GIiIiIiKpL7aJ748YNeHh4VBr39PTE1atXNRKKiIhUV1BQgB07duCbb74R\nOwoRUa2i9hzdJk2aIDU1FW3atKkwfv36dTRq1EhjwYiI6MUEQUBSUhJiYmKQnZ0NY2Nj9O/fH02a\nNDfCGTIAACAASURBVBE7mmhSUi4jMPAA5HIjyGQFCAgYCQcHG7FjEZFI1C66rq6uWLFiBR4+fAg7\nOzsAwMWLF7F+/XpMmDBB4wGJiKiyW7duISoqCufPn1eOde/eHQqFQsRU4kpJuQx395PIyFgIQAJA\nQHJy9P+3d+dhVZaL+se/CxmFcEJxyHIoxSHNCTX9Oac5VCTuygEFRemUZg57h4qlljllpccpVCyV\nFNI0bdiGZttCT4LHyFJ3DJk4RCimkCII6/eH23Uk0UCGd7HW/bkury3PemDdrHc/cvfyvO9i61ZU\ndkXsVLGL7vPPP09GRgZz5szh2rVrmM1mHB0dCQgIICQkpCwyiojIf1y+fJmoqCh27NhhKbW1atUi\nODiYjh072vWFZvPn//Omkgtg4uTJYBYseIsPP1TRFbFHxS66jo6OzJo1i7///e/8/PPPODo6YjKZ\niI6OplevXhw8eLAscoqICDB37lyOHDkCgJOTE/7+/vj7++Pi4mJwMuOlpbnyfyX3BtN/xkXEHhW7\n6N7g5ORESkoKmzdv5vDhw5hMJvr06VOa2URE5E/8/f05cuQIvr6+BAcHU7t2baMjWQ1v72zATMGy\na/7PuIjYo2IX3RMnThAVFcW2bdv4/fffMZlMDB48mOeee+6WC9RERKR0tW3blsWLF/Pggw8aHcXq\nhIY+RlzcGk6eDObGHt377lvDyy8/ZnQ0ETFIkYrutWvXiImJISoqim+//ZZKlSrRtWtXBg4cyLRp\n0wgKClLJFREpJyq5hWvfvgVbt8KCBW+TluaCt3c2L7+suy6I2LMiFd0ePXqQlZVFx44dee2113j0\n0UepUqUKAKGhoWUaUETEnpw4cYL69etTqVIlo6NUSO3bt9CFZyJiUaQ3jMjMzKR69erUrVuXqlWr\n4ubmVta5RETsyqVLl1ixYgUTJ07kiy++MDqOiIhNKNIZ3djYWD777DO2bt3Kpk2bcHd3p3fv3gwY\nMMCub2UjIlJSeXl5xMTEsGHDBjIzMwHYsmULffv21VldEZESKlLR9fDw4Omnn+bpp58mOTmZLVu2\nsHPnTnbs2IHJZOK9994jODiYBg0alHFcERHbcfz4ccLDw0lKSrKMde/encDAQJVcEZFSYDKbzea7\n+cS8vDy++uortm3bxldffUV+fj6PPPIIa9asKe2M5aZ3794A7Nmzx+AkImLLsrKyiIiIYPfu3Zax\n+++/n5CQEFq2bGlgMhER61ecvnbX99GtVKkSvXv3pnfv3mRkZPDxxx/z0Ucf3e2XExGxG05OTnz/\n/fcAVK5cmeHDhzNgwACdxRURKWVFuhjtr1SvXp2goCB27txZGl+ugMzMTGbMmEGXLl3o3Lkz06ZN\ns+xjK8zrr7+Oj48PzZo1s/xvZGRkqecSEblbLi4ujBkzht69e7Ny5Uoef/xxlVwRkTJw12d0y8sr\nr7zCqVOnWL16NSaTiVdffZWZM2fyzjvvFDo/JSWFqVOn8tRTT1nGPDw8yiuuiEiRdO7cmc6dOxsd\nQ0TEpll10b1y5QoxMTFs2rSJ5s2bAzB9+nRGjBhBTk4Ozs7Ot3xOcnIywcHB1KhRo7zjioiIiIgV\nKZWtC2XFwcGBVatW4ePjYxkzm83k5eVx+fLlW+ZnZWWRlpamuz+IiKESEhJYsmQJd3mtr4iIlBKr\nPqPr4uJC165dC4ytX7+epk2bUrVq1Vvmp6SkYDKZWLlyJfv27aNq1aoEBQXh5+dXXpFFxI6lp6ez\nbt06vvnmGwAeeughevXqZXAqERH7ZXjRvXr1KmlpaYU+VrNmzQLvwrZx40Z27drF2rVrC52fkpKC\ng4MDjRs3JiAggIMHDzJz5kw8PDzo06dPmeQXEcnNzeXjjz8mKiqKq1evAuDp6YmTk5PByURE7Jvh\nRTchIYGRI0cW+g5ry5Yts9wrLTIykrlz5zJjxozbXsDh5+dHr1698PT0BKBJkyacOHGCTZs2qeiK\nSJk4dOgQq1ev5syZM8D1LVf9+/dn+PDhuhBWRMRghhddX19fjh8/fsc5a9euZdGiRYSGhjJixIg7\nzr1Rcm9o1KgR3377bYlzioj82e7du1m6dKnl4+bNmxMSEkLDhg0NTCUiIjcYXnT/yrZt23jzzTeZ\nMWMGAQEBd5y7dOlSDh8+zLp16yxjx44d0w8dESkTjzzyCBs2bAAgMDCQHj16FPrbKRERMYZVF92L\nFy/y2muv4efnR//+/Tl37pzlserVq+Pg4EBGRgaurq5UrlyZnj17Eh4ezrp16+jTpw9ff/01O3bs\nsPwgEhEpTZUrVyYsLIx69epRuXJlo+OIiMifWHXRjY2N5cqVK2zfvp3t27cD128vZjKZ2LNnD3Xr\n1mXIkCEMHjyY8ePH89BDD7F06VKWLFnCkiVLqFevHosXL6ZVq1YGfyciYqsefPBBoyOIiMhtmMy6\n0aPFjQvf9uzZY3ASEbEG2dnZ/PHHH3oDGhERK1KcvmbVbxghImIEs9lMbGwszz//PO+8847e+EFE\npIKy6q0LIiLlLTU1lfDwcBISEgA4d+4cR44c0RYoEZEKSEVXRAS4fPkyUVFR7Nixg7y8PABq1arF\nmDFjeOihhwxOJyIid0NFV0Ts3r59+4iIiCAjIwMAJycn/P398ff3x8XFxeB0IiJyt1R0RcTu/fjj\nj5aS6+vry5gxY6hTp47BqUREpKRUdEXE7o0YMYKUlBSefvppOnToYHQcEREpJSq6ImL37rnnHhYt\nWmR0DBERKWW6vZiIiIiI2CQVXRGxaZmZmaxatYqzZ88aHUVERMqZti6IiE3Ky8tj9+7drF+/nszM\nTM6dO0dYWJjRsUREpByp6IqIzfnpp59YtWoVSUlJljFXV1dyc3NxcnIyMJmIiJQnFV0bFR//I/Pn\n/5O0NFe8vbMJDX2M9u1bGB1LpExdvHiR9evXExMTYxm7//77CQkJoWXLlgYmExERI6jo2qD4+B/x\n99/PyZOTARNgJi5uDVu3orIrNuvSpUv813/9F1lZWQBUrlyZYcOGMWDAABwd9U+diIg90sVoNmj+\n/H9y8mQw10sugImTJ4NZsOCfRsYSKVOenp74+voC0KtXL1auXMkTTzyhkisiYsf0E8AGpaW58n8l\n9wbTf8ZFbNeoUaPo168fzZo1MzqKiIhYARVdG+TtnQ2YKVh2zf8ZF7Fd1apVo1q1akbHEBERK6Gt\nCzYoNPQx7rtvDdfLLoCZ++5bw8svP2ZkLJESO3/+vNERRESkAtEZXRvUvn0Ltm6FBQveJi3NBW/v\nbF5+WXddkIrr3LlzREREEB8fz4oVK/Dy8jI6koiIVAAqujaqffsWfPihiq1UbLm5uezYsYOoqCiy\ns69vvdm8eTPjx483OJmIiFQEKroiYpUOHz5MeHg4p0+fBsDBwYHHHnuM4cOHG5xMREQqChVdEbEq\nv/32G2vWrOF//ud/LGPNmjUjJCSERo0aGZhMREQqGhVdEbEqZ8+etZTcqlWrEhQURI8ePTCZ/nzL\nPBERkTtT0RURq9K6dWu6d+9O1apVGTp0KJUrVzY6koiIVFAquiJidSZPnqwzuCIiUmK6j66IWB2V\nXBERKQ0quiJSbsxmM/v372fv3r1GRxERETugrQsiUi5OnTpFeHg43333He7u7rRp04aqVasaHUtE\nRGyYiq6IlKnLly8THR3Njh07uHbtGgCVK1cmPT1dRVdERMqUiq6IlAmz2czXX39NREQEGRkZADg5\nOTF48GCGDBmCi4uLwQlFRMTWqeiKSJlYunQpe/bssXzcoUMHgoODqVOnjoGpRETEnqjoikiZeOSR\nR9izZw+1a9dm7NixdOjQwehIIiJiZ1R0RaRMdOjQgSlTptC5c2ecnZ2NjiMiInZIRVdEykz37t2N\njiAiInZM99EVkbuSlZVFfn6+0TFERERuS0VXRIolPz+fL774gueee47du3cbHUdEROS2tHVBRIos\nMTGRVatWkZiYCMD69evp1q0brq6uBicTERG5lYquiPylS5cusX79emJiYjCbzQDcd999hISEqOSK\niIjVUtEVkdvKy8tj165dbNy4kaysLOD6u5oNHTqUgQMH4uiof0JERMR66aeUiNxWbm4uW7ZssZTc\nnj17EhgYSLVq1QxOJiIi8tdUdEXktlxdXRk9ejQffvghISEhNG/e3OhIIiIiRaaiKyJ31KVLFzp3\n7kylSpWMjiIiIlIsur2YiNyRyWRSyRURkQpJRVfEjp0/f57Nmzdb7qQgIiJiS7R1QcQO5ebmsmPH\nDqKiosjOzqZOnTp6u14REbE5Kroidubw4cOEh4dz+vRpABwcHCx/FxERsSUquiJ2Ij09nbVr17J/\n/37LmI+PDyEhITRu3NjAZCIiImVDRVfEDhw+fJi5c+eSk5MDQNWqVQkMDKRHjx44OGirvoiI2CYV\nXRE78OCDD+Lm5sa1a9cYNGgQQ4cOxd3d3ehYIiIiZcrqi25GRgazZs1i//79uLq64ufnx+TJk297\nFurUqVPMnDmT7777jnr16jFt2jS6dOlSzqlFrIuHhweTJk2ievXqNGjQwOg4IiIi5cLqf2c5depU\n/vjjD6Kjo1myZAmffvopa9asue38F154gVq1arF161aeeOIJxo8fz6+//lqOiUWsU9u2bVVyRUTE\nrlj1Gd2cnBy8vLyYMGEC9evXB6Bfv34cOnSo0PkHDhwgNTWV6OhoXFxcGDduHAcOHGDLli2MHz++\nPKOLlCuz2Ux2djZubm5GRxEREbEaVl10nZ2dWbhwoeXjxMREvvzyS5599tlC53///fe0aNECFxcX\ny1i7du347rvvyjyriFFOnTrF6tWrAZg1axYmk8ngRCIiItbBqovuzQICAoiLi6Nly5YMGzas0Dnp\n6enUqlWrwFiNGjVIS0srj4gi5erKlStER0fz8ccfc+3aNQDi4uLw9fU1OJmIiIh1MLzoXr169bZF\ntGbNmpZfxYaFhXHp0iXmzJnDpEmTWLly5S3zr1y5grOzc4ExZ2dnyy2VRGyB2Wzmm2++ISIigvPn\nzwPg6OjI4MGDadWqlcHpRERErIfhRTchIYGRI0cW+uvWZcuW0bt3bwCaNm0KwLx58xgyZAhnzpyh\nbt26Bea7uLhw8eLFAmM5OTm4urqWUXqR8vXLL78QHh7OkSNHLGPt27cnODj4lvUgIiJi7wwvur6+\nvhw/frzQx7Kysvjss88YMGCAZeyBBx4A4MKFC7f8YPf29iYpKanA2Llz56hZs2YppxYxxieffGIp\nud7e3owdO5YOHTpoX66IiEghrPr2YtnZ2UyePJmEhATL2A8//ICjo2Oht0lq3bo1R48eLbBV4dCh\nQzz88MPlEVekzAUEBFC9enWGDRvGsmXL8PX1VckVERG5Dasuul5eXvTt25c5c+Zw7Ngx4uPjCQsL\nIyAgwPKuThkZGVy+fBm4fna4Tp06hIaGkpSUZPkV75AhQ4z8NkRKjaenJ+Hh4Tz77LMF7i4iIiIi\nt7Lqogvwxhtv4OPjw+jRo5kwYQI9e/ZkypQplseHDBlCREQEAA4ODqxYsYL09HT8/f3ZuXMny5cv\np3bt2kbFFyl1f77gUkRERApnMpvNZqNDWIsbF77t2bPH4CRij/Lz89mzZw+tW7e+5TZ5IiIicl1x\n+prhF6OJyPU3Q3n33Xf56aef6NSpE9OnTzc6koiISIWnoitioEuXLrF+/XpiYmK48cuV06dP88cf\nf1j2oYuIiMjdUdEVMUBeXh67du1i48aNZGVlAeDm5sbQoUMZNGgQjo5amiIiIiWln6Yi5ezq1auE\nhoaSnJxsGevRoweBgYFUr17dwGQiIiK2RUVXpJy5uLhw7733kpycTIMGDQgJCaFFixZGxxIREbE5\nKroiBggMDKRp06b079+fSpUqGR1HRETEJqnoihigRo0aDBo0yOgYIiIiNs3q3zBCpCLKzc01OoKI\niIjdU9EVKUW5ubl89NFHjB07loyMDKPjiIiI2DUVXZFS8t133zFx4kTee+89MjIyeO+994yOJCIi\nYte0R1ekhNLT01m7di379++3jDVt2pQnn3zSwFQiIiKioityl3Jzc9m2bRvR0dHk5OQAUKVKFQID\nA+nZsycODvqFiYiIiJFUdEXu0tGjR9m4cSMADg4ODBw4kKFDh+Lh4WFwMhEREQEVXZG71rp1azp1\n6kRmZibjxo2jYcOGRkcSERGRm6joipTApEmTcHV1xWQyGR1FRERE/kRFV6QE3NzcjI4gIiIit6Gr\nZURu4/Tp08TFxRkdQ0RERO6SzuiK/El2djZRUVF8/PHHuLq6smrVKjw9PY2OJSIiIsWkoivyH2az\nmdjYWCIiIjh37hxwvfQePXqUTp06GZxOREREiktFVwQ4efIk4eHhfP/995axdu3aMXbsWOrWrWtg\nMhEREblbKrpi9z766CM2bNhAXl4eAN7e3gQHB+Pr66u7KYiIiFRgKrpi9+rWrUteXh7Ozs74+/sz\nePBgXFxcjI4lIiIiJaSiK3avY8eODB8+nO7du1O7dm2j44iIiEgpUdEVu2cymXjmmWeMjiEiIiKl\nTPfRFZuXn59Pfn6+0TFERESknKnoik1LTEzkH//4B3v37jU6ioiIiJQzbV0Qm3Tp0iU2bNjAF198\ngdlsJi0tjY4dO+Lh4WF0NBERESknKrpiU/Ly8vjiiy/YuHEjmZmZALi5uTF48GBcXV0NTiciIiLl\nSUVXbMbx48d59913SU5Otoz16NGDwMBAqlevbmAyERERMYKKrtiE3NxcFixYwPnz5wFo0KABISEh\ntGjRwuBkIiIiYhQVXbEJTk5OBAYGsmrVKoYPH07//v2pVKmS0bFErFJ8/I/Mn/9P0tJc8fbOJjT0\nMdq3138Uitgie1/vKrpiM7p160abNm3w9PQ0OoqI1YqP/xF///2cPDkZMAFm4uLWsHUrdvXDT8Qe\naL3r9mJiQ0wmk0quyF+YP/+fnDwZzPUfegAmTp4MZsGCfxoZS0TKgNa7iq5UENeuXeNf//oXZrPZ\n6CgiFVpamiv/90PvBtN/xkXElmi9a+uCVAAJCQmEh4eTmppKpUqV6Nq1q9GRRCosb+9swEzBH37m\n/4yLiC3RetcZXbFi6enpLFiwgJkzZ5KamgrAN998Y3AqkYotNPQx7rtvDdd/+AGYue++Nbz88mNG\nxhKRMqD1rjO6YoVyc3PZtm0bH374IVevXgWgSpUqjBo1il69ehmcTqRia9++BVu3woIFb5OW5oK3\ndzYvv2xfV2GL2AutdxVdsTI///wz8+fP5+zZswA4ODgwYMAAhg0bprfvFSkl7du34MMP7ecHnYg9\ns/f1rqIrVsXLy4s//vgDgObNmxMSEkLDhg0NTiUiIiIVkYquWJV77rmHcePGkZ+fT/fu3TGZ/ny1\nqIiIiEjRqOiK1enWrZvREURERMQG6K4LUu50L1wREREpDyq6Um6ys7PZsGEDCxYsMDqKiIiI2AFt\nXZAyZzab2b9/P2vXruXcuXMAxMXF0aFDB4OTiYiIiC1T0ZUylZqaSnh4OAkJCZaxtm3bUq9ePQNT\niYiIiD1Q0ZUycfnyZaKiotixYwd5eXkA1KpVi+DgYDp27Ki7KYiIiEiZU9GVMhEZGcnOnTsBcHJy\nwt/fH39/f1xcXAxOJiIiIvZCRVfKxJAhQ/jyyy9p0aIFwcHB1K5d2+hIIiIiYmesvuhmZGQwa9Ys\n9u/fj6urK35+fkyePBkHh8JvGPH666+zceNGTCYTZrMZk8lEWFgYw4cPL+fk9q1atWosXbqUmjVr\nGh1FRERE7JTVF92pU6diMpmIjo7mwoULTJ06FU9PT8aNG1fo/JSUFKZOncpTTz1lGfPw8CivuHIT\nlVwRERExklUX3ZycHLy8vJgwYQL169cHoF+/fhw6dOi2n5OcnExwcDA1atQor5h2KSkpiapVq+Ll\n5WV0FBEREZFCWfUbRjg7O7Nw4UJLyU1MTOTLL7+kY8eOhc7PysoiLS2NBg0alGNK+3Lp0iVWrFjB\nlClTiIiIMDqOiIiIyG1Z9RndmwUEBBAXF0fLli0ZNmxYoXNSUlIwmUysXLmSffv2UbVqVYKCgvDz\n8yvntLYnLy+PmJgYNmzYQGZmJgCHDh3i/PnzOnsuIiIiVsnwonv16lXS0tIKfaxmzZq4ubkBEBYW\nxqVLl5gzZw6TJk1i5cqVt8xPSUnBwcGBxo0bExAQwMGDB5k5cyYeHh706dOnTL8PW3b8+HHCw8NJ\nSkqyjHXv3p3AwECVXBEREbFahhfdhIQERo4cWegbCCxbtozevXsD0LRpUwDmzZvHkCFDOHPmDHXr\n1i0w38/Pj169euHp6QlAkyZNOHHiBJs2bVLRvQt5eXksX76c3bt3W8buv/9+QkJCaNmypYHJRERE\nRP6a4UXX19eX48ePF/pYVlYWn332GQMGDLCMPfDAAwBcuHDhlqILWEruDY0aNeLbb78txcT2o1Kl\nSmRnZwNQuXJlhg8fzoABA6hUqZLByURERET+muFF906ys7OZPHky9erVo3Xr1gD88MMPODo6FnrB\n2dKlSzl8+DDr1q2zjB07doyGDRuWV2SbM3r0aNzd3Rk2bBjVqlUzOo6IiIhIkVn1XRe8vLzo27cv\nc+bM4dixY8THxxMWFkZAQADu7u7A9TeUuHz5MgA9e/YkLi6OdevWkZqaygcffMCOHTsIDg428tuo\n0Ly8vHjhhRdUckVERKTCseqiC/DGG2/g4+PD6NGjmTBhAj179mTKlCmWx4cMGWK5zdVDDz3E0qVL\n2b59O48//jiRkZEsXryYVq1aGRVfRERERAxiMpvNZqNDWIsbF77t2bPH4CTlIyEhgcjISKZNm6Yz\ntiIiIlIhFKevWfUeXSkb6enpREREEBsbC8D69euZOHGiwalERERESpeKrh3Jzc1l+/btREdHc/Xq\nVeD6XSqaN29ucDIRERGR0qeiaycOHTrE6tWrOXPmDAAODg7079+f4cOH4+HhYXA6ERERkdKnomsH\nfvrpJ2bPnm35uFmzZoSEhNCoUSMDU4mIiIiULRVdO9CkSRM6dOhAYmIiQUFB9OjRo9B3ohMRERGx\nJSq6duKFF17A1dWVypUrGx1FREREpFyo6NqJ6tWrGx1BREREpFyp6N7kt99+Iy8vz3J/torCbDZz\n7do1nJycjI4iIiIiUqbOnj1LpUqVijTX6t8ZrTy5uLjg6Fjxur/JZFLJFREREbvg6OiIi4tLkebq\nndFERERExCbpjK6IiIiI2CQVXRERERGxSSq6IiIiImKTVHRFRERExCap6IqIiIiITVLRFRERERGb\npKIrIiIiIjZJRVdEREREbJKKroiIiIjYJBVdua2MjAxefPFF2rdvT9euXXnzzTfJz8+/7fzXX38d\nHx8fmjVrZvnfyMjIckxs24p7PE6dOkVQUBBt2rRh0KBBxMbGlmNa+5CZmcmMGTPo0qULnTt3Ztq0\naWRmZt52vtZI2Sru8dAaKT9jxoxh+/btd5yj9VF+inI8bGV9OBodQKzX1KlTMZlMREdHc+HCBaZO\nnYqnpyfjxo0rdH5KSgpTp07lqaeesox5eHiUV1ybV9zj8cILL+Dj48PWrVvZvXs348eP5/PPP6d2\n7drlnNx2vfLKK5w6dYrVq1djMpl49dVXmTlzJu+8806h87VGylZxj4fWSNkzm828/vrr7N+/n8cf\nf/yOc7U+yl5xjoetrA8VXSlUTk4OXl5eTJgwgfr16wPQr18/Dh06dNvPSU5OJjg4mBo1apRXTLtR\n3ONx4MABUlNTiY6OxsXFhXHjxnHgwAG2bNnC+PHjyzO6zbpy5QoxMTFs2rSJ5s2bAzB9+nRGjBhB\nTk4Ozs7Ot3yO1kjZKe7x0Bope2lpafz973/n1KlTeHp6/uV8rY+yVZzjYUvrQ1sXpFDOzs4sXLjQ\nUqoSExP58ssv6dixY6Hzs7KySEtLo0GDBuWY0n4U93h8//33tGjRAhcXF8tYu3bt+O6778olrz1w\ncHBg1apV+Pj4WMbMZjN5eXlcvnz5lvlaI2WruMdDa6TsHT16lLp16/LRRx/h7u5+x7laH2WvOMfD\nltaHzujKXwoICCAuLo6WLVsybNiwQuekpKRgMplYuXIl+/bto2rVqgQFBeHn51fOaW1fUY5Heno6\ntWrVKjBWo0YN0tLSyiOiXXBxcaFr164FxtavX0/Tpk2pWrXqLfO1RspWcY+H1kjZ69mzJz179izS\nXK2Pslec42FL60NF145dvXr1tv+nrVmzJm5ubgCEhYVx6dIl5syZw6RJk1i5cuUt81NSUnBwcKBx\n48YEBARw8OBBZs6ciYeHB3369CnT78NWlObxuHLlyi2/qnV2diYnJ6f0g9uwoh4TgI0bN7Jr1y7W\nrl1b6HytkZIrzeOhNVJyxTkef0Xro+RK83jY0vpQ0bVjCQkJjBw5EpPJdMtjy5Yto3fv3gA0bdoU\ngHnz5jFkyBDOnDlD3bp1C8z38/OjV69eln0/TZo04cSJE2zatEn/SBVRaR4PFxcXLl68WGAsJycH\nV1fXMkpvm4p6TCIjI5k7dy4zZsygc+fOhX4trZGSK83joTVSckU9HkWh9VFypXk8bGl9qOjaMV9f\nX44fP17oY1lZWXz22WcMGDDAMvbAAw8AcOHChVuKFXDL5vZGjRrx7bfflmJi21aax8Pb25ukpKQC\nY+fOnaNmzZqlnNq23emY3LB27VoWLVpEaGgoI0aMuONcrZGSKc3joTVSckU5HsWh9VEypXk8bGl9\n6GI0KVR2djaTJ08mISHBMvbDDz/g6OhY6MUCS5cuJSgoqMDYsWPHaNiwYVlHtQvFPR6tW7fm6NGj\nBX7NdOjQIR5++OHyiGs3tm3bxptvvsmMGTMIDAy841ytkbJXnOOhNWJdtD6siy2tDxVdKZSXlxd9\n+/Zlzpw5HDt2jPj4eMLCwggICLBcrZmRkWG5mrlnz57ExcWxbt06UlNT+eCDD9ixYwfBwcFGFyuE\nWwAADH9JREFUfhs2o7jHw9fXlzp16hAaGkpSUhLh4eEcOXKEIUOGGPlt2JSLFy/y2muv4efnR//+\n/Tl37pzlz4038tAaKT/FPR5aI8bT+rAuNrs+zCK3kZmZaZ4+fbq5U6dO5k6dOpnnz59vzs3NtTze\ns2dP83//939bPt6zZ4/5iSeeMLdu3do8YMAAc0xMjBGxbVZxj8fJkyfNI0aMMLdq1co8aNAg84ED\nB4yIbbM+/fRTs4+PT4E/TZs2Nfv4+JhPnz5tNpu1RsrT3RwPrZHy06tXL/O2bdsKjGl9GKcox8NW\n1ofJbDabjS7bIiIiIiKlTVsXRERERMQmqeiKiIiIiE1S0RURERERm6SiKyIiIiI2SUVXRERERGyS\niq6IiIiI2CQVXRERERGxSSq6IiIiImKTVHRFRERExCap6IqI1erVqxc+Pj6WP82aNaNdu3YEBAQQ\nHx9f6s938OBBfHx8OHPmDAABAQFMmzatSJ975coVIiMjS/T8p0+fxsfHh7i4uEIfv/Ea3Pya3Pza\nFDXrtWvXeP/994ucKy8vDx8fH3bu3Fno4927d79tLh8fH0aPHl3k57obXbt2ZfXq1WX6HCJSMTka\nHUBE5E7GjBljKUpms5nff/+dxYsXM3bsWD7//HNq165dqs9nMpksf1++fDkODkU7H7B27Vq2bdvG\n8OHDS+35/yw2Ntby908//ZR58+YRGxvLjXdyd3FxKdJzbN++nUWLFjFq1KgSZb356+Xn5wMQFxfH\npEmT2LZtGzVr1gTA2dm5VJ7ndnbu3Imbm1uZPoeIVEwquiJi1dzc3KhRo4blYy8vL2bPnk23bt2I\niYkhICCgzJ7b09OzyHNvlM2SutPXufl1uOeeewCoXr16qT7H3ahWrZrl71WqVLGM3Zy3LN38/CIi\nN9PWBRGpcCpVqgSAq6srcH2Lw4IFCxg4cCCdO3e2bGtYvXo1ffr04eGHH+app5665Vfv8fHxPP30\n07Ru3Ro/Pz+OHz9e4PE/b134/vvvCQoKok2bNnTp0oVZs2aRnZ3NsmXLWL58OadPn6ZZs2aWrQ9b\nt25lwIABtG7dmoEDB7J+/foCJTMxMZFRo0bRpk0b+vXrx4EDB+54Rreozp49y5QpU+jSpQtt2rQh\nODiYxMREAD788ENmzpzJtWvXaNasGf/7v/+L2Wxm5cqV9OvXj5YtW9KuXTvGjRvHqVOnSpzlZhcv\nXmTatGl06tSJDh06MHr06AKv+eLFixk9ejQvvvgi7dq1Y+HChWzevJm+ffsSGRlJ165dadeuHRMn\nTiQjI8PyeTdvXVi8eDHPPfccK1asoFu3brRq1YpRo0Zx8uTJIue4fPkyoaGhdOnShVatWjF48GD2\n7t1bqq+FiJQPFV0RqVDS0tKYM2cO7u7udOvWzTL+wQcfMHPmTNasWUPr1q156623iIqK4pVXXmHn\nzp2MHDmS2bNns2nTJgBSU1MZM2YMLVq0YPv27bzwwgssX778ts+bmprKqFGjqF27Nlu2bGHZsmXE\nxsYye/ZsxowZQ1BQEHXq1CE2NpbatWsTFRXFokWLmDBhAp9++ikvvfQSq1evZvHixQBkZWURGBhI\nlSpV2LJlC7NmzWLFihUlfn2ysrJ45plnyMjIIDw8nM2bN+Pk5MTw4cNJS0vjySefJDQ0FEdHR2Jj\nY2nVqhURERGsX7+esLAwYmJiWL58OcnJySxatKjEeW7Iz89n9OjRnD9/nrVr1xIVFYWPjw/PPPMM\nycnJlnn79+/n/vvvZ/v27QwdOhSAM2fOEB0dzfLly1m3bh2//PILY8eOve1zxcbGcuzYMSIiIoiM\njOTXX39l7ty5Rc6xaNEiUlNTiYiI4PPPP6djx45MnDiR9PT0Uns9RKR8aOuCiFi1d999l7Vr1wLX\nL4rKzc2lcePGLFmyBG9vb8u87t2706lTJ+D6hWHvv/8+b731lqUM169fn1OnTrFmzRqGDh1KdHQ0\nNWvW5JVXXsFkMtGwYUPOnDnD/PnzC80RHR1NtWrVmDt3rmXf7ty5czl8+DBubm64u7vj4OBg2Uqw\ncuVKnn/+efr37w/AvffeS2ZmJrNnz+bFF1/kk08+4cqVK8ybNw93d3caN27M9OnTmTBhQoler23b\ntpGVlcWSJUssWy/efvtt+vTpwwcffMCkSZNwd3cH/m/bQ8OGDVmwYAH/7//9PwDq1KlD3759+eqr\nr0qU5Wb79u3j3//+N3FxcZb9tP/4xz+Ij49nw4YNzJo1C7h+tn7ChAkF9vXm5eXx1ltv0bhxYwDm\nz5+Pn58f8fHxtG/fvtDnW7hwoeV5/P39LWd8i5IjNTUVd3d36tWrh4eHB5MnT6Zr166W101EKg4V\nXRGxas8++ywjR44EwMHBgSpVquDh4XHLvPvvv9/y96SkJK5evcrUqVMLzMnPzyc3N5ecnBwSExNp\n3rx5ga0Cbdq0uW2OxMREWrZsWeDiNF9fX3x9fW+Zm5GRwa+//spbb73F22+/bRk3m83k5uZy6tQp\nEhMTadCgQYHy1LZt2xLvn01MTKRRo0YF9he7urrSsmVLfvrpp0I/p1evXiQkJLBkyRJ+/vlnfv75\nZ5KSkrj33ntLlOVmR48eJS8vj0ceeaTAeG5urmULCoC3t/ctF69Vr17dUnLh+t0n3Nzc+Pe//11o\n0fX29i5wcZqnpye5ublFzhESEsL48ePp1KmTZZvKoEGDqFy58l1+9yJiFBVdEbFqVapUoX79+n85\n7+Y7Dtwoi++88w6NGjW6Za6Tk1OBeX8eL4yjY9H/ubzxdadPn07nzp1vefx2d4ooznPc6bkL2+eb\nn59foFDebMWKFaxevZrBgwfTpUsXRo8eza5du9i9e3eJ89z8/NWrV2fz5s23PHZzsS0sY2GvS15e\n3m1fr8Lu8nDjmBQlR4cOHdi3bx/ffPMNBw4cYMuWLSxfvpz333+ftm3b3uY7FBFrpD26ImJzGjVq\nhKOjI2fOnKF+/fqWP3v37mXt2rWYTCaaNWvGkSNHuHbtmuXzjhw5ctuv2bhxY3788ccC5TgmJoZe\nvXqRk5NTYG6NGjWoUaMGJ0+eLPD8R44csZzhbdasGT///DO///57gecv6cVoTZs2JSkpiYsXL1rG\nrly5wo8//sgDDzwA3HoLs/DwcCZOnMjMmTP529/+RqtWrUhJSSnVuzM0adKECxcuABR4TZYvX86/\n/vWvO37uuXPnSEtLs3z8ww8/kJubS/Pmzcskx9tvv01CQgK9e/cmLCyMXbt2UatWLWJiYor9fCJi\nLBVdEbE5Hh4ePPvss7zzzjvs2LGD1NRUtmzZwptvvkmtWrUAGDp0KFeuXGH69OkkJyezd+9eli1b\ndtuvOXz4cH7//XdeffVVkpOTiYuLY9GiRXTp0gVnZ2fc3d25dOkSJ06c4Nq1awQHB7NhwwYiIyNJ\nTU0lJiaG2bNn4+bmhpOTEwMHDqRGjRpMmTKF48ePc/DgQd54440Sf+9PPPEEnp6evPTSS/zwww8c\nP36cqVOnkpuby9/+9jcAKleuTF5eHsePHycnJ4fatWvz9ddfk5ycTEpKCm+99RZ79+69pcAXVWEF\nuWfPnjRq1IiJEycSHx/PL7/8wuzZs/nkk09o0qTJHb9eXl4eU6dO5dixYxw6dIhp06bRsWNHHnro\noWJnK0qOEydOMGvWLA4ePMiZM2f47LPPSE9P19lckQpIRVdErFZRz24WNm/69OkEBgaydOlSBg4c\nyOrVq3nppZd4/vnnAahVqxbvv/8+Z8+exd/fn4ULF1oeK0ytWrWIiIggJSWFwYMHM2XKFHr37s3M\nmTMB6Nu3L15eXjz55JMcPXqUoKAgQkNDiYyMZMCAAcybN49nn33WctGVm5sb69evx8nJiWHDhhEa\nGnrHOwkUlaenJxs3bsTd3Z1Ro0YxYsQI8vLy2LRpE3Xq1AGgS5cutGjRgqeffpp9+/axePFi/vjj\nD4YMGcLIkSNJSUlh1qxZpKen89tvv932Nb6dwuY6OTnx/vvv8+CDDzJ+/Hj8/Pw4evQo7777Lg8/\n/PAdv56LiwuPPvooo0eP5vnnn+fhhx++5T9KipqvKDnmzp1L27ZtmTJlCo899hirVq0iLCyMRx99\ntIivgIhYC5O5tO8cLiIiUko2b97MvHnzSEhIMDqKiFRAOqMrIiIiIjZJRVdEREREbJK2LoiIiIiI\nTdIZXRERERGxSSq6IiIiImKTVHRFRERExCap6IqIiIiITVLRFRERERGbpKIrIiIiIjZJRVdERERE\nbJKKroiIiIjYpP8PWgkWt7O1+VsAAAAASUVORK5CYII=\n",
      "text/plain": [
       "<matplotlib.figure.Figure at 0x1137f5fd0>"
      ]
     },
     "metadata": {},
     "output_type": "display_data"
    },
    {
     "name": "stdout",
     "output_type": "stream",
     "text": [
      "{'Gaussian Regressor Model': {'Linalool': {'Sample Standard Deviation': 0.7327355700131791, 'Sample Mean': -0.01065437229773214}, 'Geraniol': {'Sample Standard Deviation': 1.3216945583701518, 'Sample Mean': 0.07599621108895731}, 'Total Terpines': {'Sample Standard Deviation': 0.923658781215894, 'Sample Mean': -0.10497009337441125}}}\n"
     ]
    }
   ],
   "source": [
    "#Build & Cross Validate Gaussian Regressor Model\n",
    "\n",
    "#Define Learning Model\n",
    "gaussian_linear = Pipeline([('Scaler',StandardScaler()), ('Gaussian',GaussianProcessRegressor(normalize_y=True,alpha=1e-2))])\n",
    "\n",
    "gaussian_regressor_predictions = []\n",
    "for i in range(len(test_data)):\n",
    "\n",
    "    X_test = test_data[i][2:]\n",
    "    Y_test = test_data[i][:2].tolist()\n",
    "    \n",
    "    X_train = [x[2:].tolist() for j,x in enumerate(test_data) if j != i]\n",
    "    Y_train = [x[:2].tolist() for j,x in enumerate(test_data) if j != i]\n",
    "    \n",
    "    y_predict = []\n",
    "    for k in range(2):\n",
    "        y_train = [y[k] for y in Y_train]\n",
    "        gaussian_linear.fit(X_train,y_train)\n",
    "        y_predict.append(gaussian_linear.predict(np.array(X_test).reshape(1,-1))[0].tolist())\n",
    "    gaussian_regressor_predictions.append([y_predict,Y_test])\n",
    "\n",
    "mu_vec,sigma_vec = plot_model_accuracy(gaussian_regressor_predictions,log=log_log_plot)\n",
    "report['Gaussian Regressor Model'] = {'Linalool':{'Sample Mean':mu_vec[0]}}\n",
    "report['Gaussian Regressor Model']['Linalool']['Sample Standard Deviation'] = sigma_vec[0]\n",
    "report['Gaussian Regressor Model']['Geraniol'] = {'Sample Mean':mu_vec[1]}\n",
    "report['Gaussian Regressor Model']['Geraniol']['Sample Standard Deviation'] = sigma_vec[1]\n",
    "report['Gaussian Regressor Model']['Total Terpines'] = {'Sample Mean':mu_vec[2]}\n",
    "report['Gaussian Regressor Model']['Total Terpines']['Sample Standard Deviation'] = sigma_vec[2]\n",
    "print(report)\n",
    "\n",
    "\n",
    "#Gaussian Regressor Model Class\n",
    "#Create Object Oriented Kinetic Model\n",
    "class gaussian_model_class:\n",
    "    def __init__(self,output):\n",
    "        self.output = output\n",
    "        X_train = [x[2:].tolist() for j,x in enumerate(test_data)]\n",
    "        Y_train = [x[:2].tolist() for j,x in enumerate(test_data)]\n",
    "\n",
    "        if output == 'linalool':\n",
    "            k=0\n",
    "            y_train = [y[k] for y in Y_train]\n",
    "            gaussian_linear.fit(X_train,y_train)\n",
    "\n",
    "        elif output == 'geraniol':\n",
    "            k=1\n",
    "            y_train = [y[k] for y in Y_train]\n",
    "            gaussian_linear.fit(X_train,y_train)\n",
    "\n",
    "    def predict(self,X):\n",
    "        prediction = gaussian_linear.predict(np.array(X).reshape(1,-1))[0].tolist()\n",
    "        return prediction"
   ]
  },
  {
   "cell_type": "markdown",
   "metadata": {},
   "source": [
    "### Linear Model\n",
    "The linear model incorporates two observations from the original data set and combines them together into a composite model which does well at predicting linalool and geraniol from the proteomics data. The first observation was FPPS and tHMG1 are both positively correlated with increasing total terpine flux.  Second, the flux normalized ratio of geraniol to linalool was predicted by the ratio of LIS to GerS. As a result we trained a model to predict total terpine flux from tHMG1 and FPPS. Additionally we trained models to learn to predict the ratio of linalool to geraniol from the ratio of LIS to GerS. Then using all proteins we can predict the total terpine flux, and the ratio of the flux that goes down each pathway.  Multiplying total flux by the ratio of flux through linalool will yeild total linalool flux. Similarly, multiplying total flux by the ratio of flux through geraniol will yeild total geraniol flux.   Mathematically the predictions of these models can be found by\n",
    "\n",
    "$Total Terpine Production = \\alpha_1[tHMG1] + \\alpha_2[FPPS] + \\alpha_3$\n",
    "\n",
    "$Percent Geraniol Production = \\alpha_4[LIS] + \\alpha_5[GerS] + \\alpha_6$\n",
    "\n",
    "$Percent Linalool Production = \\alpha_7[LIS] + \\alpha_8[GerS] + \\alpha_9$\n",
    "\n",
    "$Linalool = Total Terpine Production * Percent Linalool Production$\n",
    "\n",
    "$Geraniol = Total Terpine Production * Percent Geraniol Production$\n",
    "\n",
    "The Coefficients ($\\alpha_i$) above were calculated using linear machine learning models implemented in Scikit Learn. The composite model was validated using leave one out cross validation. The moments of the error residuals of the model are presented below"
   ]
  },
  {
   "cell_type": "code",
   "execution_count": 11,
   "metadata": {
    "collapsed": false,
    "scrolled": false
   },
   "outputs": [
    {
     "name": "stderr",
     "output_type": "stream",
     "text": [
      "/usr/local/lib/python3.5/site-packages/ipykernel/__main__.py:28: SettingWithCopyWarning: \n",
      "A value is trying to be set on a copy of a slice from a DataFrame.\n",
      "Try using .loc[row_indexer,col_indexer] = value instead\n",
      "\n",
      "See the caveats in the documentation: http://pandas.pydata.org/pandas-docs/stable/indexing.html#indexing-view-versus-copy\n",
      "/usr/local/lib/python3.5/site-packages/ipykernel/__main__.py:35: SettingWithCopyWarning: \n",
      "A value is trying to be set on a copy of a slice from a DataFrame.\n",
      "Try using .loc[row_indexer,col_indexer] = value instead\n",
      "\n",
      "See the caveats in the documentation: http://pandas.pydata.org/pandas-docs/stable/indexing.html#indexing-view-versus-copy\n",
      "/usr/local/lib/python3.5/site-packages/ipykernel/__main__.py:39: SettingWithCopyWarning: \n",
      "A value is trying to be set on a copy of a slice from a DataFrame.\n",
      "Try using .loc[row_indexer,col_indexer] = value instead\n",
      "\n",
      "See the caveats in the documentation: http://pandas.pydata.org/pandas-docs/stable/indexing.html#indexing-view-versus-copy\n"
     ]
    },
    {
     "data": {
      "text/html": [
       "<div>\n",
       "<table border=\"1\" class=\"dataframe\">\n",
       "  <thead>\n",
       "    <tr style=\"text-align: right;\">\n",
       "      <th></th>\n",
       "      <th>tHMG1</th>\n",
       "      <th>FPPS</th>\n",
       "      <th>Total Terpines</th>\n",
       "    </tr>\n",
       "  </thead>\n",
       "  <tbody>\n",
       "    <tr>\n",
       "      <th>0</th>\n",
       "      <td>13453.779720</td>\n",
       "      <td>26290.895530</td>\n",
       "      <td>0.363567</td>\n",
       "    </tr>\n",
       "    <tr>\n",
       "      <th>2</th>\n",
       "      <td>16710.980060</td>\n",
       "      <td>30271.121220</td>\n",
       "      <td>0.704773</td>\n",
       "    </tr>\n",
       "    <tr>\n",
       "      <th>3</th>\n",
       "      <td>9571.769270</td>\n",
       "      <td>10945.529760</td>\n",
       "      <td>0.387424</td>\n",
       "    </tr>\n",
       "    <tr>\n",
       "      <th>4</th>\n",
       "      <td>6758.793097</td>\n",
       "      <td>9092.045856</td>\n",
       "      <td>0.171535</td>\n",
       "    </tr>\n",
       "    <tr>\n",
       "      <th>5</th>\n",
       "      <td>11020.565660</td>\n",
       "      <td>14877.566310</td>\n",
       "      <td>0.158929</td>\n",
       "    </tr>\n",
       "    <tr>\n",
       "      <th>6</th>\n",
       "      <td>9319.016448</td>\n",
       "      <td>14119.950450</td>\n",
       "      <td>0.126697</td>\n",
       "    </tr>\n",
       "    <tr>\n",
       "      <th>7</th>\n",
       "      <td>15704.778600</td>\n",
       "      <td>8995.310570</td>\n",
       "      <td>0.137308</td>\n",
       "    </tr>\n",
       "    <tr>\n",
       "      <th>10</th>\n",
       "      <td>8778.641185</td>\n",
       "      <td>22922.218850</td>\n",
       "      <td>0.395085</td>\n",
       "    </tr>\n",
       "    <tr>\n",
       "      <th>11</th>\n",
       "      <td>9743.994817</td>\n",
       "      <td>18081.903990</td>\n",
       "      <td>0.282584</td>\n",
       "    </tr>\n",
       "    <tr>\n",
       "      <th>12</th>\n",
       "      <td>5795.769732</td>\n",
       "      <td>9286.386221</td>\n",
       "      <td>0.447290</td>\n",
       "    </tr>\n",
       "    <tr>\n",
       "      <th>13</th>\n",
       "      <td>6356.994069</td>\n",
       "      <td>11020.338470</td>\n",
       "      <td>0.069620</td>\n",
       "    </tr>\n",
       "    <tr>\n",
       "      <th>14</th>\n",
       "      <td>5754.331226</td>\n",
       "      <td>9356.943327</td>\n",
       "      <td>0.036000</td>\n",
       "    </tr>\n",
       "    <tr>\n",
       "      <th>15</th>\n",
       "      <td>8227.666129</td>\n",
       "      <td>8338.383016</td>\n",
       "      <td>0.094087</td>\n",
       "    </tr>\n",
       "    <tr>\n",
       "      <th>16</th>\n",
       "      <td>2900.500737</td>\n",
       "      <td>23202.188420</td>\n",
       "      <td>0.372439</td>\n",
       "    </tr>\n",
       "    <tr>\n",
       "      <th>17</th>\n",
       "      <td>2983.832120</td>\n",
       "      <td>14838.114050</td>\n",
       "      <td>0.036000</td>\n",
       "    </tr>\n",
       "  </tbody>\n",
       "</table>\n",
       "</div>"
      ],
      "text/plain": [
       "           tHMG1          FPPS  Total Terpines\n",
       "0   13453.779720  26290.895530        0.363567\n",
       "2   16710.980060  30271.121220        0.704773\n",
       "3    9571.769270  10945.529760        0.387424\n",
       "4    6758.793097   9092.045856        0.171535\n",
       "5   11020.565660  14877.566310        0.158929\n",
       "6    9319.016448  14119.950450        0.126697\n",
       "7   15704.778600   8995.310570        0.137308\n",
       "10   8778.641185  22922.218850        0.395085\n",
       "11   9743.994817  18081.903990        0.282584\n",
       "12   5795.769732   9286.386221        0.447290\n",
       "13   6356.994069  11020.338470        0.069620\n",
       "14   5754.331226   9356.943327        0.036000\n",
       "15   8227.666129   8338.383016        0.094087\n",
       "16   2900.500737  23202.188420        0.372439\n",
       "17   2983.832120  14838.114050        0.036000"
      ]
     },
     "metadata": {},
     "output_type": "display_data"
    },
    {
     "name": "stderr",
     "output_type": "stream",
     "text": [
      "/usr/local/lib/python3.5/site-packages/sklearn/utils/validation.py:526: DataConversionWarning: A column-vector y was passed when a 1d array was expected. Please change the shape of y to (n_samples, ), for example using ravel().\n",
      "  y = column_or_1d(y, warn=True)\n"
     ]
    },
    {
     "name": "stdout",
     "output_type": "stream",
     "text": [
      "Residual Mean:  0.2840080861602499  Residual Standard Deviation:  0.9137118454661237\n",
      "90% of the predictions are within  1.5030559857917736  of the actual value.\n"
     ]
    },
    {
     "data": {
      "image/png": "iVBORw0KGgoAAAANSUhEUgAAAroAAAH9CAYAAAD1SN9QAAAABHNCSVQICAgIfAhkiAAAAAlwSFlz\nAAAPYQAAD2EBqD+naQAAIABJREFUeJzs3XlYlOXixvHvALK4ghvkllruJpZoR9OOoBlhKiaWqXg0\n0UwxweyImdrJFiyVwn0tTcqNIM3SzGz5iRl00hb1iCtaQe6KIgjM7w9zkiRlbOAdhvtzXV5HHt55\n556Jy3PzzvM8r8lsNpsREREREXEwTkYHEBEREREpDiq6IiIiIuKQVHRFRERExCGp6IqIiIiIQ1LR\nFRERERGHpKIrIiIiIg5JRVdEREREHJKKroiIiIg4JBVdEREREXFIKroiYhOhoaEMGjTohsdMmDCB\nLl262Py5Z82aRdOmTW1+3vfff5+mTZvyyy+//OUxAQEBNG3atMCfVq1a0a1bN2bOnElOTo7Nc131\n59dt7ft74MAB+vXrZ5Ms33zzDU2bNiU5Odkm57OVZ555hqZNm/L222/f0uMzMjIYMWLEDX8GblVx\n/dyKyB9cjA4gImXHyJEj+de//mXz85pMJkwmk2Hn7dy5MyNHjrR8nZ2dzY4dO5gzZw4///wzM2bM\nsHm2wvJZ+/5+/PHH7Nq1y6Z57ElmZiZbtmyhSZMmrFq1isGDB1t9jqSkJL744gvbh6P4fm5F5A8q\nuiJSYurWrWt0hGLh5eVFq1atCoy1bduWX3/9lYSEBCZMmED16tWLPYe176/ZbC6mJPZh3bp1mEwm\nJk6cyKBBg9ixYwf33nuvVedw9PdIxNFp6oKIlJioqCgCAgIsXwcEBDBr1ixee+017rvvPnx9fQkL\nC+PIkSMFHrdmzRr69OnD3Xffja+vL8HBwWzcuPGGz/XRRx9ZHtOxY0emTJnCuXPnChzzww8/EBYW\nxr333kubNm0YMWIE+/fvt9nrbdmyJWaz2fKxd0BAAK+++iqDBw/G19eXSZMmAXD27FkmT57Mfffd\nR6tWrXjsscfYvn17gXPl5OTw6quv0rFjR+6++26ee+45srOzCxzz5/cX4O233yYoKAhfX1+6devG\n0qVLAZg9ezZz5szBbDbTrFkzZs+eDVwpdgsXLqRbt27cddddPPjgg6xYseK617Zy5UoefPBBfH19\nCQ0NvelH+wsWLKBly5acP3/+unwtW7bk9OnTmM1mYmJi6NKlC3fddRddunQhJiaG3Nzcm73VhUpI\nSKB9+/a0a9eO22+/nZUrVxZ6XGJiIo888gitW7fG39+fmTNncvnyZRISEnjuueeAK//tJkyYAEDT\npk0t79dVhU1DuJWfWxGxLRVdESkxhX1Uu3z5cg4ePEh0dDQvv/wyP/74I+PHj7d8Py4ujilTptCt\nWzcWLlzIjBkzcHNzY9y4cWRkZBT6PHPnzuWZZ57h7rvvZvbs2YSHh7Np0yYGDRpkmTP79ddf8/jj\nj2MymXj11Vd5+eWXSU9Pp1+/fhw6dMgmr/fgwYMA1KtXr8Dr8fX1Zd68eYSEhJCTk8OgQYP47LPP\nGDt2LLNnz8bHx4dhw4axY8cOy+PGjRvH2rVreeqpp4iNjeXcuXO89dZbBZ7vz+/vtGnTeP311+na\ntSvz588nJCSE6dOns3DhQvr27UtISAgmk4lVq1bRt29fAKZMmcKsWbPo1asXCxYs4KGHHuKVV15h\n3rx5lvOuWLGCF154AX9/f+bNm0fr1q0tpf2v9OzZk/z8fDZt2lRg/KOPPqJTp054eXmxcOFCVq5c\nyejRo3nrrbfo378/ixcvZv78+Va+85CamsoPP/xA7969AQgODubTTz/l1KlTBY6Li4sjKiqKli1b\nMmfOHJ588kneeecdXnrpJTp37sxTTz0FwJw5cwpMT/mzP7/3t/JzKyK2p6kLImKoKlWqMG/ePEtJ\nOHLkCLNnz+bs2bNUqVKFY8eOMWzYMJ588knLY2rVqsUjjzzCt99+S1BQUIHznTt3jvnz59OvXz+e\nf/55y/idd97JwIEDiY+P5/HHH2fGjBk0aNCAhQsXWp77vvvu44EHHiA2NpaYmBirXkdeXp7l7ydP\nnuSLL75g1apVBAUF4enpafle7dq1iYyMtHy9evVq9u3bx+rVq7nrrrsAuP/++wkNDWX69OmsWbOG\n1NRUPvnkE1588UUeffRRADp27EiPHj04cOBAoXnOnz/PO++8w6BBgxg7diwA7du358SJE6SkpDB8\n+HB8fHwALNMuDh8+zJo1axg3bhxDhw4FoEOHDphMJhYsWED//v0t/726d+9OVFSU5Zjz58+zatWq\nv3x/brvtNtq0acOGDRsICQkB4OjRo3z//fe88cYbACQnJ9OyZUuCg4MB8PPzw93dncqVKxfpv8G1\n1q5di6enJ/7+/gD07t2bWbNmsXbtWoYPHw5cuXo9d+5cunXrxosvvmh5bFZWFuvXr6dy5cqWX1Ka\nNWtGrVq1ivz81v7cikjxUNEVEUPdddddBa6EXS1fWVlZVKlSxXJ19/z58xw8eJAjR46wY8cOTCZT\noTsafPfdd1y+fJnu3bsXGPfz86NWrVp88803BAcH8+OPPxIeHl7guStVqoS/vz9ffvmlVa8hISGB\nhISEAmMuLi48+OCDTJkypcD4nz/e/vrrr6levTrNmze3lGWz2Uznzp2ZPn0658+fJyUlBZPJROfO\nnS2PM5lMPPjgg8ydO7fQTN999x15eXl07dq1wPjVj+IL8/XXXwNXFtddW9yvXrlNSUmhQYMGnDx5\n0lIgr3rooYduWHQBevXqxZQpUzh58iTVqlXjww8/pFKlSpbpFvfeey8zZsxgwIABBAQE0LlzZwYM\nGHDDcxYmNzeX9evX88ADD5CVlQVA+fLladOmDatXr7YU3UOHDnHy5Mnr3qMhQ4YwZMgQq5/3Wtb+\n3IpI8VDRFRFDubu7F/jayenKjKr8/HwA0tLSmDx5Ml9//TWurq40bNjwhlsyXZ2HW9jirxo1anDu\n3DnOnTuH2WymRo0a1x1TvXr16+by3oy/vz+jR4/GbDZjMplwd3enTp06uLq6Xnds+fLlC3x95swZ\njh8/TosWLQqMX/0o/LfffrPk8fLyuu71/JWzZ88CUK1atSK/jjNnzmA2m6/7JeFqnt9++42qVav+\nZZabLdwKDAxk6tSpfPzxxwwcOJCPPvqIwMBAy/s0bNgwKlSoQHx8PDNmzOD111+nUaNGPP/881Yt\nItu6dSunTp1i7dq1rFmzpsBrAPjqq6/o1KkTZ86cAax7j4rq6NGjTJo0qcg/tyJSPFR0RcRumc1m\nhg8fjpubm2VPWycnJw4cOEBiYmKhj6lSpQpms5kTJ05Qv379At87fvw4devWpXLlyphMJo4fP37d\n448fP35dibsZT09PmjdvbtVjrqpUqRL169dn5syZhRbFunXrWvKcPHnScsUbsBS1wlz9uP/UqVMF\n3odff/2VtLQ02rRpU2gWk8nE8uXLryvkcGX6wdXSfeLEiQLfu1GWqypWrEhAQAAff/wx9957L6mp\nqddd8e7fvz/9+/fn1KlTfPnll8ybN4+nn36abdu24eJStP/Lio+Pp169erzyyisF3lOz2cyoUaNY\ntWoVnTp1KvAe/fm17N69m3vuuecvn+PqL2JXXbhwocDzDBs2zKqfWxEpHlqMJiJ26/Tp0xw+fJiQ\nkBCaN29uudr7xRdfYDKZrisbAL6+vri6uvLhhx8WGE9JSeGXX37Bz88PDw8PWrZsycaNGwsUofPn\nz7N161b8/PyK94Vdo127dqSnp1O1alVatGhh+fPVV1+xaNEinJ2d+cc//oHZbL5uxf5nn332l+dt\n1aoVzs7ObN26tcD4kiVLGDt2LC4uLpb389oscKX4XZvlxIkTvPHGG5w5c4b69etz2223FZqlKHvC\n9urVi++++4733nuPWrVqFXiv+/Xrx8svvwxA1apVCQ4OZsCAAZw7d47MzMybnhuuFPD/+7//o3v3\n7vj5+dG2bVvLn3bt2hEYGMjnn39ORkYGDRs2xMvL67r3KDExkeHDh3P58uXr3iO4UtjT09MLjP33\nv/+1/P1Wfm5FpHjoiq6I2Ex6ejrLli27brxx48a0b9/e6vNVrVqV2rVrs2LFCry9valcuTJffvkl\n77zzDoBl/uW1qlSpwvDhw5k7dy4uLi74+/tz9OhRYmNjadSokWUV/tixYxk2bBhhYWEMGDCAnJwc\nFi5cyOXLlxk1apTVWW/VI488wooVKxg8eDAjRozgtttuY9u2bSxevJhBgwbh7OxMvXr1ePTRR4mJ\niSEnJ4fmzZvzwQcfsG/fvr88r5eXF//617946623KFeuHG3btmXXrl2sXLnSsojs6hXNDRs24Ovr\nS6NGjejRoweTJk3i2LFjtGzZkoMHD/LGG29Qt25dGjRoAFzZAWLcuHFMmjSJwMBAvvvuu7/cuuvP\nOnXqhKenJ6tWrWLYsGEFvteuXTuWLl1K9erVufvuu0lPT+ett96iXbt2lgV9Bw4cICcnh2bNmhV6\n/oSEBPLy8gqdfgFXivaaNWtYs2YN4eHhjB49mqlTp1K1alUCAgI4ePAgs2bNIjQ0lEqVKlG5cmXM\nZjOffPIJ999/Pw0bNqRz58589NFH+Pr6Uq9ePRISEkhLS7M8x6383IpI8VDRFRGbOXr0KNHR0deN\nh4SEWIrutVf9inJnqLlz5/Lyyy8zYcIEXF1dufPOO5k/fz6vvPIKKSkplsVK154nPDycGjVqsGLF\nClavXo2npydBQUGMGTMGNzc34MoOBG+99RaxsbE888wzuLq60rZtW15//XXuuOOOIr9ma+5uVdix\nHh4exMXFMXPmTMvis9q1a/Pss88WWBD1n//8h5o1a/Luu+9y9uxZOnXqxFNPPWXZseDa57jq2Wef\npXr16qxcuZIlS5ZQp04dpkyZYtlKrFu3bqxbt46oqCj69u3L5MmTiY6OZsGCBaxatYo33niD6tWr\n8/DDDzNmzBjLubt3746TkxNz585l3bp1NG7cmBdffJFnnnnmpu+Bs7MzQUFBxMXF0aNHjwLfi4iI\nwNXVlffff5+5c+daFqpde94XXniBX375hS1bthR6/sTERBo1asSdd95Z6Pf9/PyoW7cu8fHxjBo1\niv79+1O+fHmWLFnC6tWr8fHx4cknnyQsLAy4skDuvvvuY+bMmXz99dfMnz+fCRMmkJeXx2uvvYaL\niwtBQUGMGzeuwC4ft/JzKyK2ZzLrti8iIiIi4oA0R1dEREREHJKKroiIiIg4JBVdEREREXFIKroi\nIiIi4pC068I1/Pz8yMnJueHdhkRERETEOMePH8fV1ZWUlJSbHquie43s7OwC93cXEREREeNdunTJ\ncmvz3Nzcm95y/CoV3WvUrFkT4C/3ZxQRERGRkmc2m5k+fTp169Zl0aJFRX6c5uiKiIiIiF0zmUyM\nGzeOfv36WfU4FV0RERERsXu3cidBFV0RERERMdyFCxdsfk4VXRERERExTHZ2NosWLSI8PJxz587Z\n9NwquiIiIiJiiNTUVCIjI1m/fj0nT55k+fLlNj2/dl0QERERkRKVm5vL2rVrWbVqlWVrVz8/PwYM\nGGDT51HRFREREZESc+zYMWJiYkhNTQXA3d2doUOH0q1bt1tacHYjKroiIiIiUiLS0tIYO3YsOTk5\nADRr1ozIyEh8fHyK5flUdEVERESkRNStW5dWrVqxc+dOBgwYQHBwMM7OzsX2fCq6IiIiIlIiTCYT\n4eHhnD17lgYNGhT786noioiIiEiJqVq1KlWrVi2R59L2YiIiIiLikFR0RURERMQmsrKyWL58ORcv\nXjQ6CqCpCyIiIiJiA3v27CEmJob09HROnz7NmDFjjI6koisiIiIit+7y5cu8++67JCQkkJ+fD1y5\nspubm4uLi7FVU0VXRERERG7J4cOHiYmJ4dChQwBUqFCB4cOH07lzZ5vf/OFWqOiKiIiIiFXy8vL4\n4IMPWLFiBbm5uQD4+vry9NNPU6NGDYPT/UFFV0RERESsYjKZ+Pbbb8nNzcXV1ZV//etfdO/eHScn\n+9rnwL7SiIiIiIjdc3JyIiIiAl9fX9544w169OhhdyUXdEVXRERERG5BjRo1mDp1qtExbsj+qreI\niIiIiA2o6IqIiIjIdS5cuMClS5eMjvG3qOiKiIiISAG7du1i9OjRvP3220ZH+VtKVdEdOnQoiYmJ\nNzzm2LFjDBkyhLvvvpuHH36Ybdu2lVA6ERERkdItOzubRYsWMWnSJE6cOMFHH31k2SO3NCoVRdds\nNjN16lSSkpJueuyoUaOoWbMm8fHx9OzZk/DwcNLT00sgpYiIiEjplZqaSmRkJOvXrwegUqVKREVF\n0aBBA4OT3Tq733UhIyODZ599lmPHjlG5cuUbHrt9+3aOHj3K6tWrcXNzY/jw4Wzfvp21a9cSHh5e\nQolFRERESo/c3FzWrl3LqlWryMvLA6Bt27aEh4fj5eVlcLq/x+6L7u7du6lVqxaxsbE88sgjNzz2\n+++/p0WLFri5uVnG2rRpw86dO4s7poiIiEiptHDhQjZu3AiAh4cHQ4cO5YEHHrCLW/j+XXZfdP39\n/fH39y/SscePH6dmzZoFxqpVq0ZGRkZxRBMREREp9YKDg9m6dSt33HEHERER+Pj4GB3JZgwvutnZ\n2X9ZRGvUqIGHh0eRz5WVlYWrq2uBMVdXV3Jycv5WRhERERFHVatWLaZNm8btt9+Os7Oz0XFsyvCi\nu2vXLgYNGlTo5fHZs2fTpUuXIp/Lzc2Ns2fPFhjLycnB3d39b+cUERERcVQNGzY0OkKxMLzotmvX\njr1799rkXN7e3uzfv7/A2IkTJ6hRo4ZNzi8iIiIipUep2F6sqHx9fdm9e3eBqQrffvstrVu3NjCV\niIiUBSkpPxESMoNOneYQEjKDlJSfjI4kAkBKSgpr1qwxOoYhDL+i+3edOnUKd3d3ypcvT7t27bjt\nttuIiopi5MiRfPbZZ/zwww9ER0cbHVNERBxYSspP9OmTRFraWMAEmElOXkx8PPj5tTA6npRRWVlZ\nLF26lE2bNmEymWjWrBktW7Y0OlaJKlVXdAubxxsSEsLSpUsBcHJyYu7cuRw/fpw+ffqwfv165syZ\n41CrB0VExP5ER28kLS2MKyUXwERaWhjTpm00MpaUYbt372bMmDFs2rQJgCpVqpCbm2twqpJXqq7o\nbtmy5bqxzz77rMDXdevW5Z133impSCIiImRkuPNHyb3K9Pu4SMm5fPky7777LgkJCeTn5wPQoUMH\nRo4cedMbbzmiUlV0RURE7JG39yXATMGya/59XKRkpKWlMX36dA4fPgxAhQoVePLJJ/nnP//pEDd/\nuBWlauqCiIiIPYqKCqRevcVcKbsAZurVW8z48YFGxpIy6OeffwauLNCPjY2lc+fOZbbkgq7oioiI\n/G1+fi2Ij4dp02LIyHDD2/sS48cHaiGalKh69erxxBNPYDabCQoKwslJ1zNVdEVERGzAz68Fa9ao\n2IqxunfvbnQEu6KqLyIiIiIOSUVXREREpJQ4duyY0RFKFRVdERERETuXmZlJTEwM4eHh7Nu3z+g4\npYaKroiIiIgd27VrF08//TRbt24lPz9f9wuwghajiYiIiNih7Oxsli9fzvr16y1jnTt3Zvjw4Qam\nKl1UdEVERETsTGpqKjExMZY5uZUqVWLkyJHcd999BicrXVR0RUREROzI2bNnmTBhAjk5OQD4+fkx\nevRovLy8DE5W+qjoioiIiNiRKlWq0LdvX+Lj4xk6dCjdunUr03c3+ztUdEVERETsTEhICJ07d8bb\n29voKKWadl0QERERsTPOzs4quTagoisiIiIiDklFV0RERKQEnTt3jhkzZnDo0CGjozg8zdEVERER\nKSEpKSnMmjWL06dPc+TIEWbMmEG5cuWMjuWwVHRFREREillWVhZLly5l06ZNlrEmTZqQl5enoluM\nVHRFREREbkFKyk9ER28kI8Mdb+9LREUF4ufX4rrj9uzZQ0xMDOnp6QB4enoyevRo2rZtW9KRyxwV\nXRERERErpaT8RJ8+SaSljQVMgJnk5MXEx1Og7K5YsYK1a9eSn58PQIcOHRg5ciSVK1c2JngZo8Vo\nIiIiIlaKjt5IWloYV0ougIm0tDCmTdtY4Lj8/Hzy8/OpUKECkZGRjB8/XiW3BOmKroiIiIiVMjLc\n+aPkXmX6ffwPjz/+OBcvXqRPnz7UqFGjxPLJFSq6IiIiIlby9r4EmClYds2/j/+hXLlyjBgxoiSj\nyTU0dUFERETESlFRgdSrt5grZRfATL16ixk/PtDIWPInuqIrIiIiYiU/vxbEx0N0dDQnTrhQo4YT\n48cXvuuCGEdFV0REROQW5OScxc3tR9q08WHatGm4uKhW2Rv9FxERERGxQmZmJosWLWLr1q0AnD9/\nnl27dtGmTRuDk8mfqeiKiIiIFNGuXbt48803OXHiBADVq1dnzJgx+Pr6GpxMCqOiKyIiInIT2dnZ\nLF++nPXr11vG/P39GTZsGBUrVjQwmdyIiq6IiIjITXzwwQeWklupUiVGjRpFhw4dDE4lN6OiKyIi\nInITvXr14vPPP+e2224jPDwcLy8voyNJEajoioiIiNyEm5sbr776KpUrV8Zk+vMd0cReqeiKiIiI\nFEGVKlWMjiBW0p3RRERERMQhqeiKiIhImWY2m/n888956aWXyMvLMzqO2JCmLoiIiEiZde7cOebO\nnUtSUhIA69ato3fv3ganEltR0RUREZEyKTk5mdmzZ3P69GkAfHx8aNKkicGpxJZUdEVERKRMycrK\nYunSpWzatMkyFhgYyJAhQ/Dw8DAwmdiaiq6IiIiUGceOHePFF18kPT0dAC8vL0aPHo2fn5/ByaQ4\nqOiKiIhImVGtWjXL3zt06MDIkSOpXLmygYmkOKnoioiISJnh4eFBREQEv/32G//85z918wcHp6Ir\nIiIiZUrz5s1p3ry50TGkBGgfXRERERFxSCq6IiIi4jDMZjPffPMNZrPZ6ChiB1R0RURExCGcPn2a\nqVOn8tJLL/Hxxx8bHUfsgIquiIiIlHpJSUmEh4eTkpICwObNm3U7X9FiNBERESm9MjMzWbRoEVu3\nbrWM9ejRg0GDBuHs7GxgMrEHKroiIiJSKu3atYs333yTEydOAFC9enXGjBmDr6+vwcnEXpSqqQtD\nhw4lMTHxhse89NJLNG3alGbNmln+Ny4uroQSioiISEm4fPlygZLr7+9PbGysSq4UUCqu6JrNZl56\n6SWSkpLo0aPHDY89ePAg48aNo3fv3paxihUrFndEERERKUHlypXj6aefZvr06YwcOZIOHToYHUns\nkN0X3YyMDJ599lmOHTtWpFv0HThwgLCwsAK3+BMRERHH07p1axYtWoSHh4fRUcRO2f3Uhd27d1Or\nVi3ef/99KlSocMNjMzMzycjIoH79+iUTTkRERAylkis3YvdXdP39/fH39y/SsQcPHsRkMjFv3jy+\n/PJLPD09GTJkCMHBwcWcUkRERGwtPz8fk8mEyWQyOoqUUoYX3ezsbDIyMgr9Xo0aNaz6Te3gwYM4\nOTlxxx13EBoayjfffMOkSZOoWLEiXbt2tVVkERERKWbHjx8nNjaWzp0706VLF6PjSClleNHdtWsX\ngwYNKvS3tdmzZ1v1wx0cHExAQIBlLm/jxo05fPgw7733noquiIhIKWA2m/niiy9YsGABFy5cYN++\nfbRq1YoaNWoYHU1KIcOLbrt27di7d6/NzvfnBWsNGzZkx44dNju/iIiIFI9z584xd+5ckpKSAHBy\nciIoKAhPT0+Dk0lpZXjRtaXY2Fi+++473nrrLcvYnj17aNCggYGpRERE5GaSk5OZPXs2p0+fBsDH\nx4eIiAiaN29ucDIpzUp90T116hTu7u6UL18ef39/Fi5cyFtvvUXXrl356quvWLduHe+8847RMUVE\nROQvLF++nLVr11q+DgwMZMiQIdpRQf42u99e7FqFzeMNCQlh6dKlANx1113ExsaSmJhIjx49iIuL\nY8aMGbRq1aqko4qIiEgRNWnSBAAvLy8mT57MyJEjVXLFJkxms9lsdAh7cXXh25YtWwxOIiIiUrZs\n3LiRDh06FOnmUFK2WdPXSv3UBRERESn9AgMDjY4gDqhUTV0QERERESkqFV0REREpVunp6ezcudPo\nGFIGaeqCiIiIFAuz2czmzZtZsmQJzs7OzJo1i2rVqhkdS8oQFV0RERGxudOnTzN79mySk5OBKzd/\n+Omnn7j//vsNTiZliYquiIiI2FRSUhJz5szh/PnzANSpU4fIyEgaNWpkcDIpa1R0RURExCYyMzNZ\ntGgRW7dutYz17NmT0NBQ3NzcDEwmZZWKroiIiNjE999/bym51atXZ8yYMfj6+hqcSsoyFV0RERGx\niQ4dOnD//ffj7OzMsGHDqFixotGRpIxT0RURERGbiYiIwMVF9ULsg/bRFREREZtRyRV7oqIrIiIi\nRXb58mWjI4gUmYquiIiI3FR+fj7r16/nqaee4uzZs0bHESkSFV0RERG5oePHjzNlyhQWLVrEb7/9\nxoIFC4yOJFIkmkgjIiIihTKbzXz++ecsXLiQCxcuAFC/fn369u1rcDKRolHRFRERkeucO3eOuXPn\nkpSUBFy5hW/v3r3p378/5cqVMzidSNGo6IqIiEgBJ06cYOzYsZw5cwYAHx8fIiIiaN68ucHJRKyj\nOboiIiJSQLVq1WjcuDEAgYGBvPnmmyq5Uirpiq6IiIgUYDKZCA8P58CBA7Rp08boOCK3TFd0RURE\n5Dqenp4quVLqqeiKiIiIiENS0RURESlj8vLyWL9+PZmZmUZHESlWmqMrIiJShqSnpxMTE8OePXtI\nTU1l7NixRkcSKTYquiIiImWA2Wzmk08+YcmSJVy6dAmAn3/+maysLDw8PAxOJ1I8VHRFREQc3OnT\np5k1axYpKSnAlZs/9OvXj759++Ls7GxwOpHio6IrIiLiwJKSkpgzZw7nz58HoE6dOkRGRtKoUaMb\nPi4l5SeiozeSkeGOt/cloqIC8fNrURKRRWxGRVdERMRBmc1mNm3aZCm5PXr0YNCgQbi5ud3wcSkp\nP9GnTxJ+cKfCAAAgAElEQVRpaWMBE2AmOXkx8fGo7Eqpol0XREREHJTJZOLpp5+mQYMGTJ06lWHD\nht205AJER28kLS2MKyUXwERaWhjTpm0s1rwitqYruiIiDkgfO8tV1apV44033sBkMt384N9lZLjz\nR8m9yvT7uEjpoaIrIuJg9LGzsezxlwxrSi6At/clwEzBsmv+fVyk9NDUBRERB6OPnY1z9ZeM+Pix\n/N//jSI+fix9+iSRkvJTsT1nbm4u2dnZNj1nVFQg9eot5krZBTBTr95ixo8PtOnziBQ3FV0REQej\nj52NU9K/ZBw7dozx48ezaNEim57Xz68F8fEdCAmJoVOnOYSEzCQ+voPhV6ZFrKWpCyIiDkYfOxun\npH7JyM/P56OPPuLtt98mJyeH1NRUOnfuTMuWLW32HH5+LVizRsVWSjcVXRERBxMVFUhy8uJrrizq\nY+eSUhK/ZBw/fpzY2Fh27doFgIuLCwMHDqRZs2Y2ew4RR6GiKyLiYK587AzTpsWQkeGGt/clxo83\nfkFUWVCcv2SYzWY+//xzFi5cyIULFwCoX78+kZGRNGjQ4G+fX8QRqeiKiDggfexsjOL8JWPVqlW8\n++67wJVb+Pbu3Zv+/ftTrly5v31uEUeloisiImJDxfVLRufOnUlISKBKlSpERETQvHlzmz+HiKNR\n0RURESkFfHx8mDJlCg0aNMDDw8PoOCKlgoquiIhIKaGruCLW0T66IiIiIuKQVHRFRETswKFDh/jg\ngw+MjiHiUDR1QURExEB5eXkkJiYSFxdHbm4u9evXx9fX1+hYIg5BRVdERMQg6enpxMTEsGfPHgBc\nXV05efKkwalEHIeKroiISAkzm8188sknLFmyhEuXrtw1rXHjxkRERFCnTh2D04k4DhVdERGREnT6\n9GlmzZpFSkoKAM7Ozjz22GP07dsXZ2dng9OJOBYVXRERkRJ04cIFvv/+ewDq1KlDZGQkjRo1MjiV\niGNS0RURESlBderUYfDgwaSnpxMaGoqbm5vRkUQclt1vL3b+/HkmTpzIfffdR/v27ZkwYQLnz5//\ny+OPHTvGkCFDuPvuu3n44YfZtm1bCaYVERG5uYcffpiwsDCVXJFiZvdFd/Lkyezbt49FixaxdOlS\nDhw4wKRJk/7y+FGjRlGzZk3i4+Pp2bMn4eHhpKenl2BiEREREbEHdl10s7Ky2Lx5M5MnT6Z58+Y0\na9aM5557jk8//ZScnJzrjt++fTtHjx7lxRdfpGHDhgwfPpzWrVuzdu1aA9KLiEhZderUKaMjiAh2\nXnSdnJyYP38+TZs2tYyZzWby8vK4ePHidcd///33tGjRosBHQW3atGHnzp0lkldERMq23Nxc3n33\nXcLCwix744qIcey66Lq5udGxY0fKlStnGVu+fDlNmjTB09PzuuOPHz9OzZo1C4xVq1aNjIyMYs8q\nIiJl27Fjx/j3v//NypUryc3NZf78+ZjNZqNjiZRphu+6kJ2d/ZdFtEaNGnh4eFi+XrFiBZs2bWLJ\nkiWFHp+VlYWrq2uBMVdX10KnOYiIiNhCfn4+GzZsYNmyZZb/v2nevDkRERGYTCaD04mUbYYX3V27\ndjFo0KBC/zGYPXs2Xbp0ASAuLo6XX36ZiRMn0r59+0LP5ebmxtmzZwuM5eTk4O7ubvvgIiJS5h0/\nfpzY2Fh27doFgIuLCwMHDqRXr166+YOIHTC86LZr1469e/fe8JglS5bw+uuvExUVxcCBA//yOG9v\nb/bv319g7MSJE9SoUcMmWUVERK66dOkSY8eOtVxgqV+/PpGRkTRo0MDgZCJylV3P0QVISEhg+vTp\nTJw4kcGDB9/wWF9fX3bv3l1gqsK3335L69atizmliIiUNe7u7gQHB+Pk5ESfPn2YMWOGSq6InTH8\niu6NnD17lqlTpxIcHMxDDz3EiRMnLN+rWrUqTk5OnDp1Cnd3d8qXL0+7du247bbbiIqKYuTIkXz2\n2Wf88MMPREdHG/gqRETEUQUHB9O6dWvuuOMOo6OISCHs+orutm3byMrKIjExkU6dOtGpUyc6duxI\np06dLDeBCAkJYenSpcCV7cjmzp3L8ePH6dOnD+vXr2fOnDn4+PgY+TJERMRBOTs7q+SK2DGTWXuf\nWFxd+LZlyxaDk4iIiIhIYazpa3Z9RVdERMQoly9fZtmyZRw4cMDoKCJyi1R0RURE/uTQoUM888wz\nxMfHM3PmTO3HLlJK2fViNBERkZKUl5dHYmIicXFx5ObmAlcWPxd2QyIRsX8quiIiIkB6ejoxMTHs\n2bMHuHJnzcGDBxMUFISTkz4AFSmNVHRFRKTM27x5M4sWLeLSpUsANGrUiMjISOrUqWNwMhH5O1R0\nRUSkzPvtt9+4dOkSzs7OPPbYY/Tt21e38BVxACq6IiJS5j322GOkp6fTs2dPGjVqZHQcEbERFV0R\nESnzXFxceOaZZ4yOISI2ptn1IiIiIuKQVHRFRMThZWdnc/z4caNjiEgJK9LUheTk5CKfsG3btrcc\nRkRExNZSU1OJiYnB1dWV119/nXLlyhkdSaREpaT8RHT0RjIy3PH2vkRUVCB+fi2MjlUiilR0Q0ND\nMZlMmM3mGx5nMpks+w+KiIgYKTc3lzVr1rBq1Sry8/MB+OqrrwgICDA4mUjJSUn5iT59kkhLGwuY\nADPJyYuJj6dMlN0iFd0tW7YUdw4RERGbOXbsGDNnzmT//v0AeHh4MHToUPz9/Q1OJlKyoqM3XlNy\nAUykpYUxbdpM1qxR0QWgdu3a141lZmZy8OBBypUrR926dalYsaLNw4mIiFgjPz+fDRs2sGzZMnJy\ncgBo3rw5ERER+Pj4GJxOpORlZLjzR8m9yvT7uOOzenux/Px8pk2bxrvvvktubi5msxlXV1cee+wx\nnnvuOUymP7+ZIiIiJeOTTz5h0aJFwJUtw0JDQ+nZs6du/iBllrf3JcBMwbJr/n3c8VlddBcsWEB8\nfDzPPvss7dq1Iz8/n+TkZObMmYO3tzdhYWHFkVNEROSmAgIC2LBhA05OTkRGRlK/fn2jI4kYKioq\nkOTkxaSlhXF1jm69eosZPz7Q6Gglwuqiu2bNGqZMmUKPHj0sY82bN6dq1arMmjVLRVdERAzj6urK\n5MmT8fT01O4KIlxZcBYfD9OmxZCR4Ya39yXGj9euC3/p5MmT+Pr6Xjfu6+vLr7/+apNQIiIit6pG\njRpGRxCxK35+LcrEwrPCWH3DiPr165OUlHTd+LZt2wpdtCYiIiIiYgSrr+gOGTKEyZMnc/ToUe65\n5x5MJhMpKSnExcXx73//uzgyioiIALB7924+/vhjIiIitMBMRG7K6qIbHBzMmTNnWLx4MUuWLAGg\nevXqREREMGDAAJsHFBERuXz5MnFxcSQkJGA2m6lbty6PPvqo0bFExM5ZXXQBBg8ezODBgzl16hRm\ns5lq1arZOpeIiAgAhw4dYubMmRw5cgSAChUq4O3tbXAqESkNbqno/vrrr8TFxbFv3z5cXFxo1KgR\njz76qOboioiIzeTl5ZGQkGDZtx2uLHweM2YM1atXNzidiJQGVhfd//3vfwwcOBB3d3datWpFfn4+\n77//PnFxcbz33ns0atSoOHKKiEgZcvLkSV577TX27NkDXNk2bMiQITz00EM4OVm9jlpEyiiri+5r\nr73Gvffey4wZM3BzcwMgOzubcePGMX36dBYsWGDzkCIiUrZUqFCBs2fPAtC4cWMiIiKoU6eOwalE\npLSxuuj+97//ZeXKlZaSC+Dm5saoUaMYOHCgTcOJiEjZ5O7uTmRkJN999x19+/bVDgsickusLroV\nKlTg8uXL140XNiYiInKrmjRpQpMmTYyOISKlmNUTnf7xj3/w2muvcebMGcvYqVOneP3112nfvr1N\nw4mIiIiI3Cqrr+iOGzeOfv364e/vT/369TGZTBw6dAhPT09eeeWV4sgoIiIOaN++fdx5551aXCYi\nxcbqouvj48OGDRv44IMPSE1NxWw207dvX3r06EHFihWLI6OIiDiQ7Oxsli1bxocffkhYWBg9e/Y0\nOpKIOKhb2ke3QoUK9O/f39ZZRETEwaWmpjJz5kx+/vlnABITEwkMDMTV1dXgZCLiiIpUdAcNGlTk\nEy5fvvyWw4iIiGPKzc1l9erVrF69mvz8fADatm1LeHi4Sq6IFJsiFV3d8UxERG7VsWPHmDlzJvv3\n7wfAw8ODoUOH8sADD2AymQxOJyKOrEhF99VXXy3uHCIi4oDy8/N55ZVXOHbsGADNmzcnIiICHx8f\ng5OJSFlwS3N0T506xaFDhywfP5nNZnJycvjhhx946qmnbBpQRERKLycnJ5566in+85//0L9/f3r1\n6qWbP4hIibG66K5bt47nn3+enJwcTCYTZrPZ8tFT7dq1VXRFRKSAu+66i0WLFuHl5WV0FBEpY6ze\nvHD+/Pl0796dDRs2UKlSJdauXcucOXOoWbMmo0ePLo6MIiJSyqnkiogRrL6ie/ToUWbNmsUdd9xB\nkyZNOHXqFAEBAeTm5jJ//nx69epVHDlFRERERKxi9RVdV1dXy1Ywt99+O6mpqQC0bNmSI0eO2Dad\niIjYtaysLObMmcOmTZuMjiIich2ri27Lli1Zs2YNAI0bNyYpKQmA/fv3U65cOdumExERu7V7927G\njBnDpk2bWLJkCb/++qvRkURECrB66sLo0aMJCwvD09OT3r17M2fOHLp3786vv/5KUFBQcWQUERE7\ncvnyZeLi4khISMBsNgPQpk0bKlSoYHAyEZGCrC66fn5+bNq0iZycHLy8vIiLi2PlypXcdttthIaG\nFkdGERGxE4cOHSImJobDhw8DV24JP2LECO6//37d/EFE7M4t7aPr7e1t+fudd97J888/b7NAIiL2\nLiXlJ6KjN5KR4Y639yWiogLx82thdKxi9/HHH7No0SJyc3MB8PX1ZcyYMVSvXt3gZCIihbO66B4/\nfpw33niD//73v1y+fNnysdVVW7ZssVk4ERF7k5LyE336JJGWNhYwAWaSkxcTH4/Dl92aNWuSm5uL\nq6srgwcPJigoCCcnq5d6iIiUGKuL7qRJk/jxxx8JCgqicuXKxZFJRMRuRUdvvKbkAphISwtj2rSZ\nrFnj2EW3TZs2PPHEE/j5+VGnTh2j44iI3JTVRffrr79m8eLF+Pn5FUceERG7lpHhzh8l9yrT7+OO\nLzg42OgIIiJFZvVnTuXLl6datWrFkUVExO55e18CzH8aNf8+LiIi9sTqoturVy8WL15MXl5eceQR\nEbFrUVGB1Ku3mD/Krpl69RYzfnygkbFsIjMzk927dxsdQ0TEZqyeunDmzBk+/PBDPv/8c+rWrWu5\nS9pVy5cvt1k4gPPnzxMdHc3nn39Ofn4+nTt35rnnnqNSpUqFHv/SSy+xYsUKTCYTZrMZk8nE888/\nz4ABA2yaS0TKJj+/FsTHw7RpMWRkuOHtfYnx40v/rgs7d+4kNjaWrKwsZs2apZ0URMQh3NL2Yg8/\n/LCtc/ylyZMnc+zYMRYtWoTJZGLKlClMmjSJN954o9DjDx48yLhx4+jdu7dlrGLFiiUVV0TKAD+/\nFg6z8Cw7O5tly5bx4YcfWsa2bdtGr169DEwlImIbVhfdV199tThyFCorK4vNmzfz3nvv0bx5cwCe\ne+45Bg4cSE5OznVXkwEOHDhAWFiY5hGLiNxEamoqM2fO5OeffwagcuXKjBo1ivbt2xucTETENopU\ndBMTEwkKCsLV1ZXExMQbHmvLFblOTk7Mnz+fpk2bWsbMZjN5eXlcvHjxuqKbmZlJRkYG9evXt1kG\nERFHk5uby+rVq1m9ejX5+fkAtGvXjlGjRuHl5WVwOhER2ylS0Y2KiqJTp05Uq1aNqKiovzzOZDLZ\ntOi6ubnRsWPHAmPLly+nSZMmeHp6Xnf8wYMHMZlMzJs3jy+//BJPT0+GDBmi7XBERK7x/fffs3Ll\nSgA8PDwICwuja9euuoWviDicIhXdvXv3Fvp3W8jOziYjI6PQ79WoUQMPDw/L1ytWrGDTpk0sWbKk\n0OMPHjyIk5MTd9xxB6GhoXzzzTdMmjSJihUr0rVrV5vmFhEpre655x78/f3JyMggIiICHx8foyOJ\niBSLW1qMVpi0tDTWrVtHeHi4VY/btWsXgwYNKvRKwuzZs+nSpQsAcXFxvPzyy0ycOPEv548FBwcT\nEBBguWNb48aNOXz4MO+9956KrojINUaOHImLiwvOzs5GRxERKTY2K7pHjhxhzpw5Vhfddu3a3fQq\n8ZIlS3j99deJiopi4MCBNzz2z7clbtiwITt27LAqk4iIo3NzczM6gohIsbP6hhElLSEhgenTpzNx\n4kQGDx58w2NjY2MZMmRIgbE9e/bQoEGDYkwoImJ/ri4yExEpy+y66J49e5apU6cSHBzMQw89xIkT\nJyx/rv4jfurUKS5evAiAv78/ycnJvPXWWxw9epR3332XdevWERYWZuTLEBEpUcnJyYwZM4bTp08b\nHUVExFB2XXS3bdtGVlYWiYmJdOrUiU6dOtGxY0c6depEeno6ACEhISxduhSAu+66i9jYWBITE+nR\nowdxcXHMmDGDVq1aGfkyRERKxMWLF5k9ezZTp061TCcTESnLijRH95dffrnpMSdPnvzbYf4sKCiI\noKCgGx7z2WefFfg6ICCAgIAAm2cREbFnu3fvJiYmxrKLTdWqVXnooYcMTiUiYqwiFd2AgICb7q9o\nNpu1B6OI2K2UlJ+Ijt5IRoY73t6XiIoKxM+v9N/G9/Lly8TFxZGQkIDZbAagY8eOjBgx4rrFuSIi\nZU2Riu7y5cuLO4eISLFJSfmJPn2SSEsbC5gAM8nJi4mPp1SX3czMTCZMmMCRI0cAqFChAiNGjOD+\n++/XhQcREYpYdNu1a1fcOUREik109MZrSi6AibS0MKZNm8maNaW36FaoUIHatWtz5MgRWrduzdNP\nP0316tWNjiUiYjdsto+uiIi9yshw54+Se5Xp9/HSy2QyMXLkSFq3bs2DDz6oq7giIn+ioisiDs/b\n+xJgpmDZNf8+XrpVrlyZwMBAo2OIiNglu95eTETEFqKiAqlXbzFXyi6AmXr1FjN+vAqiiIgj0xVd\nEXF4fn4tiI+HadNiyMhww9v7EuPHl45dF5KSkmjZsqV2UBARuQVFKrrJyclFPmHbtm1vOYyISHHx\n82tRqhaeZWZmsmDBAr744gs6derEs88+a3QkEZFSp0hFNzQ0FJPJZNmj8a+YTCb27Nljk2AiImXV\nzp07efPNNy034tmzZw9nzpzB09PT4GQiIqVLkYruli1bijuHiEiZl52dzbJly/jwww8tY/7+/gwf\nPpwKFSoYmExEpHQqUtGtXbt2kU6WnZ39t8KIiJRVqampzJw5k59//hm4spvCyJEj6dChg8HJRERK\nL6sXo50+fZr58+ezb98+8vLygCu3/718+TL79+8nJSXF5iFFRBzdqlWrLCW3Xbt2jBo1Ci8vL4NT\niYiUblZvL/af//yHxMREvLy8SElJwdvbmwsXLrBz506GDx9eHBlFRBzeyJEjqVmzJqNHj2bixIkq\nuSIiNmD1Fd3t27czbdo0OnfuzP/+9z+GDh1K06ZNmTRpEvv37y+OjCIiDq9q1arMnz8fFxft+igi\nYitWX9G9cOECTZo0AaBhw4bs3bsXgIEDB7Jjxw7bphMRKUNUckVEbMvqouvt7W2ZR1a/fn3+97//\nAeDh4cHZs2dtm05uWUrKT4SEzKBTpzmEhMwgJeUnoyOJlGlX1zKIiEjJsfryQbdu3ZgwYQLR0dF0\n6NCByMhIfH19+fTTT7n99tuLI6NYKSXlJ/r0SSItbSxgAswkJy8mPp5ScScoEUdz7tw55s6di4eH\nB2PGjDE6johImWF10Y2MjCQ3N5dffvmFHj160K1bNyIiIqhUqRKxsbHFkVGsFB298ZqSC2AiLS2M\nadNmlqo7Q4k4guTkZGbNmsWZM2cAuO+++/Dz8zM4lYhI2WB10XV1dWXixImWr1988UXGjh1LpUqV\ncHZ2tmk4uTUZGe78UXKvMv0+LiIl4eLFiyxdupRPPvnEMhYYGEiLFvplU0SkpFhddJOTk2/4/bZt\n295yGLENb+9LgJmCZdf8+7iIFLfdu3cTExNDRkYGcGVHhdGjR9OmTRuDk4m9S0n5iejojWRkuOPt\nfYmoqEBNORP5G6wuuqGhoZhMJsxms2XMZDJhMplwcnLixx9/tGlAsV5UVCDJyYtJSwvj6hzdevUW\nM358oNHRRBze5s2bmT17tuXfyI4dOzJixAgqV65scDKxd1pfIWJ7VhfdLVu2FPg6Ly+PQ4cO8eab\nbzJu3DibBZNb5+fXgvh4mDYthowMN7y9LzF+vK4KiJSE1q1b4+HhgclkYsSIEdx///2YTH+eSiRy\nPa2vELE9q4tu7dq1rxurV68eFStW5IUXXmD9+vU2CSZ/j59fC/3DKGKAGjVqMH78eOrWrUv16tWN\njiOliNZXiNiezXYn9/Ly4siRI7Y6nYhIqXX33XcbHUFKIa2vELE9myxGy8zMZNmyZTRq1MgmoURE\nRMoara8QsT2bLEaDK1MaXnvtNZsFExGxR6dPn2bHjh0EBqp8iG1pfYWI7f3txWgA5cqVo2bNmjYJ\nJCJir7Zt28bcuXM5f/48NWvW5J577jE6kjgYra8QsS0nax8we/ZsqlSpQu3atS1/atasyZkzZxg1\nalRxZBQRMVRmZiYzZsxg2rRpnD9/HoD9+/cbnEpERG6mSFd0v/32W44ePQpAYmIiLVq0oGLFigWO\nOXDgAElJSbZPKCJioJ07dxIbG8uJEyeAK7sqjBkzhlatWhmcTEREbqZIRddkMhEVFWX5+0svvXTd\nMeXLl2fo0KG2TSciYpDs7GyWLVvGhx9+aBkLCAhg2LBhVKhQwcBkIiJSVEUquvfccw979+4FoGnT\npmzbto1q1aoVazARESOdPHmSzZs3A1C5cmVGjRpF+/btDU4lIiLWsHqO7t69ezl//nyBW/0uW7ZM\ne+iKiEOpVasWTzzxBO3atWPWrFkquSIipZDVRTcpKYlevXpZrnQAbNiwgeDgYFJSUmwaTkTESIGB\ngUycOBEvLy+jo4iIyC2wuujOmDGDwYMHExkZaRlbvXo1oaGhTJ8+3abhRESMZDKZMJn+fEtWEREp\nLawuugcOHCAkJOS68b59+/K///3PJqFERErCxYsXjY4gIiLFyOqiW7VqVcvCtGulpqZSqVIlm4QS\nESlOZrOZrVu3EhYWVmC9gYiIOBar74wWHBzMCy+8wJkzZ/D19QXghx9+ICYmht69e9s8oIiILZ09\ne5a5c+eyfft2AGJjY5k3bx7Ozs4GJxMREVuzuuiOHDmSU6dO8eKLL5Kbm4vZbMbFxYXQ0FCefPLJ\n4sgoImITycnJzJo1izNnzgDg4+NDZGSkSq6IiIOyuui6uLjwwgsv8Oyzz3Lo0CFcXFwwmUysXr2a\ngIAAvvnmm+LIKSJyyy5evMjSpUv55JNPLGOBgYEMGTIEDw8PA5OJiEhxsrroXlWuXDkOHjzIypUr\n+e677zCZTHTt2tWW2URE/rbc3FyeffZZy23Mq1atyujRo2nTpo3ByUREpLhZXXQPHz7MqlWrSEhI\n4MyZM5hMJh555BFGjBhB3bp1iyOjiMgtc3Fx4YEHHmDp0qV07NiRESNGULlyZaNjiYhICShS0c3N\nzWXz5s2sWrWKHTt24OzsTMeOHenevTsTJkxgyJAhKrkiYrd69uxJ3bp1ueeee7QvrvwtKSk/ER29\nkYwMd7y9LxEVFYifXwvlEbFTRSq6nTt3JjMzk3vvvZepU6fywAMPUKVKFQCioqKKNaCIyN/l5OSk\nqQryt6Wk/ESfPkmkpY0FTICZ5OTFxMdjSLm0tzwi9qhI++ieP3+eqlWrUqtWLTw9PbV4Q0REypzo\n6I2kpYVxpVQCmEhLC2PatI3KI2KninRFd9u2bXz00UfEx8fz3nvvUaFCBbp06UJQUJA+BhQRQ5nN\nZjZt2kTDhg1p3Lix0XHEgWVkuPNHqbzK9Pt4ybO3PCL2qEhXdCtWrMijjz7KqlWr2LBhA48++ihJ\nSUmMGDGCvLw83n77bQ4fPlzMUUVECjp16hRTp05l7ty5xMTEkJ2dbXQkcWDe3pcA859Gzb+Plzx7\nyyNij6y+BfAdd9zB+PHj+eKLL5gzZw5dunQhMTGRoKAgwsLCiiOjiMh1tm3bxujRo0lJSQGuzMM9\nffq0wanEkUVFBVKv3mL+KJdm6tVbzPjxgcojYqdueR9dZ2dnunTpQpcuXTh16hQffPAB77//vi2z\nAVeu2LzwwgskJSXh7u5OcHAwY8eOxcmp8I5+7NgxJk2axM6dO6lduzYTJkzgvvvus3kuETFGZmYm\nCxYs4IsvvrCM9ezZk9DQUNzc3AxMJo7Oz68F8fEwbVoMGRlueHtfYvx443Y5sLc8IvbIZDab//y5\nh1154oknMJlMTJw4kdOnTzNu3Dgef/xxhg8fXujxvXr1omnTpjz55JN8+umnzJs3j48//hgfH5+b\nPleXLl0A2LJli01fg4jYxq5du3jzzTc5ceIEANWrVyciIoJWrVoZnExEREqKNX3tlq/oloScnByq\nV6/O6NGjLfv0Pvjgg3z77beFHr99+3aOHj3K6tWrcXNzY/jw4Wzfvp21a9cSHh5ektFFpBjs3bvX\nUnIDAgIYNmwYFSpUMDiViIjYK7suuq6urrz22muWr1NTU/nss8/o169focd///33tGjRosDHl23a\ntGHnzp3FnlVEil9ISAj79u2ja9eutG/f3ug4IiJi5+y66F4rNDSU5ORkWrZsSf/+/Qs95vjx49Ss\nWbPAWLVq1cjIyCiJiCJSzJydnZk0aZLRMUREpJSwetcFW8vOziYtLa3QP1lZWZbjnn/+ed555x2y\ns7OJjIws9FxZWVm4uroWGHN1dSUnJ6dYX4OIiIiI2B/Dr+ju2rWLQYMGFXrjidmzZ/9/e3ceVmWZ\n8KuryvYAACAASURBVHH8dwBBXtwRcXnJdQRzEtGRsswul9dSyyXRMMXELSdXkGnULJXJLU3BNDK3\nyVJTS03TqfEtr2a0RWl4FVxS0cTEBcNUht3zvH84niJRIQ885xy+n+viSp9zc87v3N0X/jzez/PY\nNhwHBgZKkubMmaOwsDClp6erfv36RcZ7eXnpypUrRY7l5+ercmUung04A6vVqqtXr6pGjRpmRwEA\nuADTi25oaKiOHj1a7GNZWVnauXOnevToYTvWrFkzSdLly5dvKbr+/v46ceJEkWOXLl2Sn5+fnVMD\nsLeMjAzFx8frypUrWrhwoSpVqmR2JACAkzN968Kd5ObmKjo6WgcOHLAdS0lJkYeHhxo1anTL+ODg\nYB0+fLjIVoVvv/1WrVu3Lo+4AH4DwzC0e/dujRs3TgcPHtTp06e1Y8cOs2MBAFyAQxfd2rVrq1u3\nboqNjdWRI0eUmJioadOmKSIiwnZJoczMTGVnZ0u68elwvXr1NHnyZJ04cUJvv/22kpOTFRYWZubb\nAHAbV69e1dy5c7Vo0SJlZ2fLzc1NYWFh6tmzp9nRAAAuwKGLriTNnj1bQUFBGjZsmMaNG6dOnTpp\n0qRJtsfDwsK0atUqSTduAfrmm28qIyND/fr10/bt27V06dIS3SwCQPnav3+/xo4dq6+++kqSVLdu\nXc2ZM0dDhgxh2wIAwC4c/s5o5Yk7owHl48svv9TcuXNtv3/iiScUGRkpb29vE1MBAJyBy9wZDYBr\nateunRo3bqwrV65o3Lhxatu2rdmRAAAuiKILoNxVqlRJkydPlo+Pj6pVq2Z2HACAi6LoAjBFvXr1\nzI4AAHBxDn8yGgAAAPBbUHQB2N25c+eUkJCgwsJCs6MAACowti4AsBvDMPTpp59q1apVys3NVc2a\nNRUeHm52LABABUXRBWAXmZmZWrJkiRITEyVJ7u7u8vDgRwwAwDz8KQTgnu3Zs0cJCQm6du2aJCkg\nIEBRUVFq1qyZyckAABUZRRfAb5adna2EhAR98cUXtmO9e/fW4MGD5eXlZWIyAAAougDugbu7u1JT\nUyVJfn5+mjBhglq1amVyKgAAbqDoAvjNvLy8FBUVpZ07d2rEiBHy8fExOxIAADYUXQD35He/+50m\nTJhgdgwAAG7BdXQBAADgkii6AO7o3Llzun79utkxAAAoNYougGJZrVZt27ZN48aN00cffWR2HAAA\nSo09ugBukZGRofj4eB08eFCStHHjRnXr1k1VqlQxORkAACVH0QVgYxiGdu/erbffflvZ2dmSpMaN\nGys6OpqSCwBwOhRdAJKkK1eu6M0339RXX30lSXJzc1O/fv0UHh6uSpUqmZwOAIDSo+gCkGEYmjVr\nlo4ePSpJqlu3rqKiotSiRQuTkwEA8NtxMhoAWSwWDR06VG5ubnriiScUHx9PyQUAOD0+0QUgSbr/\n/vv15ptvqn79+mZHAQDALvhEF4ANJRcA4EoougAAAHBJFF2gArh+/bo+/PBDffLJJ2ZHAQCg3LBH\nF3Bx586dU1xcnI4cOSJPT0+1atWKLQoAgAqBogu4KMMw9Omnn2rVqlXKzc2VJDVq1MjcUAAAlCOK\nLuCCMjMztWTJEiUmJkqS3N3dFR4errCwMLm7u5ucDgCA8kHRBVzM/v37FRcXp2vXrkmSAgICFBUV\npWbNmpmcDACA8kXRBVyMh4eHreT27t1bgwcPlpeXl8mpAAAofxRdwMWEhIRo0KBBatGihVq1amV2\nHAAATEPRBVzQM888Y3YEAABMx3V0AQAA4JIouoCTKSwsVGpqqtkxAABweBRdwImcOXNGL774oqZO\nnaoLFy6YHQcAAIdG0QWcgNVq1bZt2xQVFaUTJ04oJydHH3/8sdmxAABwaJyMBji4jIwMxcfH6+DB\ng5JuXD4sIiJCvXr1MjkZAACOjaILOCjDMLR79269/fbbys7OliQ1btxY0dHRatiwocnpAABwfBRd\nwEEdO3ZMcXFxkiQ3Nzf169dP4eHhqlSpksnJAABwDhRdwEEFBgaqa9euSklJUVRUlFq0aGF2JAAA\nnApFF3BgI0eOlCR5e3ubnAQAAOdD0QUcGAUXAIDfjsuLAQAAwCVRdAGTnDp1SlOnTtWPP/5odhQA\nAFwSRRcoZ9evX9cHH3ygSZMmKSUlRW+88YYMwzA7FgAALoc9ukA5Sk9PV1xcnI4ePSpJ8vT0VGho\nqMmpAABwTRRdoBwYhqFPP/1Uq1atUm5uriSpefPmioqKUoMGDUxOBwCAa6LoAmUsPz9fc+bM0bff\nfitJcnd318CBA9WvXz+5u7ubnA4AANdF0QXKmKenp3x8fCRJAQEBio6OVtOmTU1OBQCA63P4opuZ\nmakZM2boyy+/VOXKldWnTx9FR0fLza348+heffVVvffee7JYLDIMQxaLRdOmTdOgQYPKOTnws+ef\nf17169dXWFiYPD09zY4DAECF4PBFNyYmRhaLRRs3btTly5cVExOjatWqadSoUcWOP3nypGJiYtS3\nb1/bsSpVqpRXXKBYVatW1bPPPmt2DAAAKhSHLrr5+fmqXbu2xo0bp4CAAEnS448/btvrWJzU1FSN\nGDFCvr6+5RUTAAAADsihr6Pr6emp1157zVZyjx8/rs8//1wPPvhgseOzsrJ04cIFNWrUqBxTAtKx\nY8d05coVs2MAAIBfcOii+0sRERF66qmnVK1atdv+E/DJkydlsViUkJCgxx57TL1799bWrVvLOSkq\nksLCQq1bt04vvviili5dyo0fAABwIKZvXcjLy9OFCxeKfczPz0/e3t6SpGnTpunq1auKjY1VVFSU\nEhISbhl/8uRJubm5qWnTpoqIiNC+ffv08ssvq0qVKuratWuZvg9UPGlpaVq0aJFSU1MlSQcOHND5\n8+dVr149k5MBAADJAYrugQMHNGTIEFksllseW7Jkibp06SJJCgwMlCTNmTNHYWFhSk9PV/369YuM\n79Onjzp37qxq1apJunFB/u+//17r16+n6MJurFartm/frjVr1qigoECS1LJlS02YMEF169Y1OR0A\nALjJ9KIbGhpqux3qr2VlZWnnzp3q0aOH7VizZs0kSZcvX76l6EqyldybmjRpom+++caOiVGRZWRk\nKC4uTsnJyZIkDw8PRUREqFevXtz8AQAAB+PQe3Rzc3MVHR2tAwcO2I6lpKTIw8Oj2BPOFi9erMjI\nyCLHjhw5osaNG5d1VFQQa9assZXcxo0ba9GiRerbty8lFwAAB+TQRbd27drq1q2bYmNjdeTIESUm\nJmratGmKiIiw3WkqMzNT2dnZkqROnTpp//79Wr16tc6cOaN169Zp27ZtGjFihJlvAy5k+PDhqlmz\npvr3768FCxaoYcOGZkcCAAC3YTEc/DTxrKwszZkzR59//rmkG/twJ02aJA+PG7suOnfurKefflpj\nx46VJH3++eeKj4/X6dOn1aBBA0VFRZV4f+7N/cCfffZZGbwTuIrs7Gz913/9l9kxAACokErT1xy+\n6JYnii4AAIBjK01fc+itC4AZ+LsfAACugaIL/EdBQYFWr16t+Ph4s6MAAAA7MP3yYoAjOHXqlBYu\nXKjTp09Lktq1a6dHHnnE5FQAAOBeUHRRoV2/fl1btmzRunXrVFhYKEkKCQlRUFCQyckAAMC9ouii\nwjp37pwWLVpku2GJp6enhg0bpu7duxd7pz4AAOBcKLqokBITE/Xaa68pNzdX0o3bRUdFRalBgwYm\nJwMAAPZC0UWF1KhRI7m7u8vd3V3h4eEKCwvj7mYAALgYii4qpNq1ays6Olo1a9ZUs2bNzI4DAADK\nAEUXFVa7du3MjgAAAMoQ19EFAACAS6LowiXl5eXpH//4h9kxAACAidi6AJdz7NgxLVq0SGfPnpW3\ntzdbFAAAqKAounAZhYWF2rhxozZu3Cir1SpJ+uabbyi6AABUUBRduIQzZ85o0aJFOnHihCTJ29tb\nI0eOVJcuXUxOBgAAzELRhVOzWq3avn271qxZo4KCAklSy5YtNXHiRPn7+5ucDgAAmImiC6eWmZmp\ndevWqaCgQB4eHoqIiFDv3r3l5sZ5lgAAVHQUXTi12rVra/jw4dqxY4eio6PVsGFDsyMBAAAHQdGF\n0/uf//kfde7cWR4eLGcAAPAz/n0XTs9isVByAQDALSi6cHiFhYVmRwAAAE6IoguHdujQIb3wwgs6\ncOCA2VEAAICToejCIeXn52v16tWaOnWqzp8/r/j4eOXm5podCwAAOBE2NsLhnDx5UosWLdLp06cl\nST4+Pho6dKgqV65scjIAAOBMKLpwGNevX9fmzZu1fv16277ckJAQjR8/Xr6+vianAwAAzoaiC4dg\nGIZmzJhh24vr6empYcOGqXv37rJYLCanAwAAzog9unAIFotFDz74oCSpefPmio+PV48ePSi5AADg\nN+MTXTiMHj16yMfHRx07dpS7u7vZcQAAgJOj6MJhuLm5qVOnTmbHAAAALoKtCwAAAHBJFF2Um6Sk\nJB09etTsGAAAoIJg6wLKXF5enlavXq2dO3eqbt26io+Pl7e3t9mxAACAi6Pookx99913iouL09mz\nZyVJ2dnZSk9PV9OmTU1OBgAAXB1FF2WisLBQGzZs0KZNm2S1WiVJoaGhGjNmjGrWrGlyOgAAUBFQ\ndGF3aWlpWrRokVJTUyVJ3t7eGjlypLp06cJ1cQEAQLmh6MLu9u/fbyu5LVu21MSJE+Xv729yKgAA\nUNFQdGF3ffr0UVJSktq2bavevXvLzY2LewAAgPJH0YXdubu7KzY2loILAABMRRNBmaDkAgAAs9FG\n8Jvk5OSYHQEAAOCOKLoolezsbC1ZskQxMTHKz883Ow4AAMBtUXRRYocOHdL48eP197//XWfOnNGm\nTZvMjgQAAHBbnIyGuyooKNB7772nrVu3yjAMSdKjjz6qXr16mZwMAADg9ii6uKNTp05p4cKFOn36\ntCTJx8dHf/zjH9WxY0eTkwEAANwZRRe3dfjwYU2bNk2FhYWSpJCQEI0fP16+vr4mJwMAALg7ii5u\nq3nz5mrUqJHS0tI0bNgwde/enVv4AgAAp0HRxW15eHho0qRJkqQGDRqYnAYAAKB0KLq4IwouAABw\nVlxeDAAAAC7JqYrujBkzFBERcccxhw8f1oABA9S6dWv1799fhw4dKqd0zicrK0vvvfeeCgoKzI4C\nAABgd05TdP/1r39pw4YNdzwZKicnR6NGjVK7du20efNmtW7dWs8//7xyc3PLMalzSEpK0rhx47Rx\n40Zt2LDB7DgAAAB25xRFt6CgQNOnT1dISMgdx+3YsUPe3t7605/+pCZNmuill16Sj4+PPvnkk3JK\n6vjy8vL01ltvafr06frxxx8lSZcvX7bdCAIAAMBVOMXJaMuWLVNgYKAaNWqkffv23XbcwYMH1bZt\n2yLH2rRpo6SkJPXp06esYzq87777TnFxcTp79qwkqXr16hozZoweeughk5MBAADYn8MX3dTUVL3/\n/vvatm2b1q1bd8exFy9eVPPmzYsc8/X11YkTJ8oyosMrLCzUhg0btGnTJlmtVklSaGioxo4dqxo1\napicDgAAoGyYXnTz8vJ04cKFYh/z8/PT9OnTNWHCBNWqVeuuz5WbmytPT88ixzw9PZWfn2+XrM7K\narXq66+/ltVqlbe3t0aOHKkuXbpw8wdUOImJhzR37ie6cKGy/P1zNXnyE/rDH1pW2ByOmgcA7MX0\nonvgwAENGTKk2NIVHR0tq9Wq/v37l+i5vLy8bim1+fn5qly5sl2yOitPT09FRUXpr3/9q8aMGSN/\nf3+zIwHlLjHxkPr1+1JpadGSLJIM7d+/Qh9+qHItdY6Sw1HzAIA9mV50Q0NDdfTo0WIfGzJkiFJS\nUmwnoRUUFMhqtapNmzbauXOn6tatW2S8v7+/MjIyihy7dOmS/Pz8yia8E2nSpIliY2PNjgGYZu7c\nT35R5iTJorS0EZo3b6E2bSq/QucoORw1DwDYk+lF904WLFigvLw82+/feecdJScna8GCBapTp84t\n44ODg7V8+fIix5KSkjR69OgyzwrAsV24UFk/l7mbLP85XvFy3ORoeQDAnhz68mJ16tRRQECA7atG\njRry8vJSQECA3NxuRL906ZKtDD/++OO6du2aZs+erdTUVL366qvKzs5W9+7dzXwb5eLq1au6fv26\n2TEAh+Xvnyvp15fRM/5zvOLluMnR8gCAPTl00S2JDh066G9/+5skqUqVKnrrrbeUmJiofv36KTk5\nWcuXL3f5PbrffPONxowZo82bN5sdBXBYkyc/ofvuW6GfS52h++5boT//+YkKmcNR8wCAPVkM7hRg\n06VLF0nSZ599ZnKSksnOztaKFSv0v//7v5IkDw8PLV++XL6+viYnAxxTYuIhzZv3qS5c8JK/f67+\n/GfzrrrgCDkcNQ8A3Elp+hpF9xecqeimpKQoLi5OFy9elCTVqlVL48ePV5s2bUxOBgAAUHZK09cc\n+mQ03Co/P19r167V1q1bbbftffTRRzV69GhVrVrV5HQAAACOg6LrZBYsWKCvv/5akuTj46M//vGP\n6tixo8mpAAAAHI/Tn4xW0Tz99NNyc3NTSEiIlixZQskFAAC4DT7RdTJBQUGaN2+emjdvzi18AQAA\n7oCi64QCAwPNjgAAAODw2LoAAAAAl0TRdTB79uzRJ598YnYMAAAAp8fWBQeRlZWlZcuW6YsvvlCl\nSpV0//3367777jM7FgAAgNOi6DqApKQkLV68WD/++KMkqUaNGsrOzjY5FQAAgHOj6JooLy9Pq1ev\n1s6dO23HunTpohEjRsjHx8fEZAAAAM6PomuS48ePa+HChTp79qwkqVq1ahozZozat29vcjIAAADX\nQNE1SU5Ojq3khoaGasyYMapZs6bJqQAAAFwHRdckrVq10jPPPCN/f3916dKFmz8AAADYGUXXRIMG\nDTI7AgAAgMviOroAAABwSRTdMmIYhtLT082OAQAAUGFRdMvAlStXNGfOHE2cOFHnz583Ow4AAECF\nRNG1s3379mns2LH6+uuvlZubq3Xr1pkdCQAAoELiZDQ7yc7O1sqVK7Vr1y7bse7duysyMtLEVAAA\nABUXRdcOUlJSFBcXp4sXL0qSatWqpfHjx6tNmzYmJwMAAKi4KLr36OzZs5o2bZqsVqsk6dFHH9Xo\n0aNVtWpVk5MBAABUbBTde9SgQQN169ZNe/bs0ejRo9WxY0ezIwEAAEAUXbuIjIzUM888I19fX7Oj\nAAAA4D8ounbg7e0tb29vs2MAAADgF7i8GAAAAFwSRfcuMjMzNX/+fGVkZJgdBQAAAKXA1oU72LNn\njxISEnTt2jVdvXpVM2fOlJsbfzcAAABwBhTdYmRlZWnZsmX64osvJEkWi0WNGjXS9evXKboAAABO\ngqL7K/n5+Ro3bpx+/PFHSVKdOnU0YcIEPfDAAyYnAwAAQGlYDMMwzA7hKB544AHl5+erUqVKkm5c\nTaFq1aqyWCwmJwMAAIAknTt3Tu7u7kpOTr7rWD7R/QUvLy9ZLBb5+fmZHQUAAADF8PDwkKenZ4nG\n8okuAAAAXBJnVgEAAMAlUXQBAADgkii6AAAAcEkUXQAAALgkii4AAABcEkUXAAAALomiCwAAAJdE\n0QUAAIBLougCAADAJVF0K4AZM2YoIiLijmMOHz6sAQMGqHXr1urfv78OHTpUTumcS2ZmpsaPH68/\n/OEP6tChgxYsWCCr1Xrb8a+++qqCgoLUokUL23/Xrl1bjomdR2nn9ocfflBkZKRCQkL05JNPau/e\nveWY1nlcu3ZNL730kh555BG1b99eU6ZM0bVr1247njVbcqWdW9Zs6Q0fPlxbt2694xjWbOmVZF5d\nZb1SdF3cv/71L23YsEEWi+W2Y3JycjRq1Ci1a9dOmzdvVuvWrfX8888rNze3HJM6h5iYGP373//W\nxo0bFR8frx07dmjFihW3HX/y5EnFxMRoz5492rt3r/bs2aOwsLByTOw8Sju3Y8aMUZ06dfThhx+q\nV69eGjt2rM6fP1+OiZ3DK6+8omPHjmn58uVatWqVUlNT9fLLL992PGu25Eo7t6zZkjMMQ3/5y1/0\n5Zdf3nUsa7bkSjOvLrNeDbis/Px848knnzQGDhxoRERE3Hbcpk2bjK5duxY51q1bN2PLli1lHdGp\n5OXlGX/605+MtLQ027E5c+YYo0aNuu33dOzY0di7d295xHNqpZ3bL7/80ggJCTFyc3Ntx4YOHWq8\n8cYbZZ7VmWRnZxstW7Y0Dh48aDuWlJRktGzZ0sjLyyv2e1izJVPauWXNltz58+eNiIgIo1OnTkZo\naOhd/yxizZZMaebVldYrn+i6sGXLlikwMFAPP/zwHccdPHhQbdu2LXKsTZs2SkpKKst4TsfT01Ov\nvfaaAgICJEnHjx/X559/rgcffLDY8VlZWbpw4YIaNWpUjimdU2nn9uDBg2rZsqW8vLxsx9q2bav/\n+7//K5e8zsLNzU1vvfWWgoKCbMcMw9D169eVnZ19y3jWbMmVdm5ZsyV3+PBh1a9fX5s3b5aPj88d\nx7JmS6408+pK65Wi66JSU1P1/vvva+rUqXcde/HiRdWpU6fIMV9fX124cKGs4jm9iIgIPfXUU6pW\nrZqeffbZYsecPHlSFotFCQkJeuyxx9S7d++77olCyeY2IyODNVsCXl5e6tChgypVqmQ7tmbNGgUG\nBqpGjRq3jGfNllxp55Y1W3KdOnXS3Llzi53HX2PNllxp5tWV1quH2QHw2+Tl5d12wfn5+Wn69Oma\nMGGCatWqddfnys3NlaenZ5Fjnp6eys/Pt0tWZ3K3efX29pYkTZs2TVevXlVsbKyioqKUkJBwy/iT\nJ0/Kzc1NTZs2VUREhPbt26eXX35ZVapUUdeuXcv0fTgie85tTk4Oa/Y/SjqvkvTee+/p008/1cqV\nK4sdz5otyp5zy5r9WWnm9W5Ysz+z57y60nql6DqpAwcOaMiQIcWeZBYdHS2r1ar+/fuX6Lm8vLxu\nWbz5+fmqXLmyXbI6kzvN65IlS9SlSxdJUmBgoCRpzpw5CgsLU3p6uurXr19kfJ8+fdS5c2dVq1ZN\nktS8eXN9//33Wr9+fYX7ASzZd269vLx05cqVIsdYs3ee17Vr12rWrFl66aWX1L59+2KfizVblD3n\nljX7s5LOa0mwZn9mz3l1pfVK0XVSoaGhOnr0aLGPDRkyRCkpKQoJCZEkFRQUyGq1qk2bNtq5c6fq\n1q1bZLy/v78yMjKKHLt06ZL8/PzKJrwDu9O8ZmVlaefOnerRo4ftWLNmzSRJly9fvqWMSbL98L2p\nSZMm+uabb+yY2HnYc279/f114sSJIsdYs7e3cuVKzZ8/X5MnT9bgwYPvOJY1+zN7zi1r9mclmdfS\nYM3eYM95daX1yh5dF7RgwQLt2LFD27Zt07Zt2xQeHq4HHnhAH3300S17biQpODj4lhPPkpKS1Lp1\n6/KK7BRyc3MVHR2tAwcO2I6lpKTIw8Oj2BMhFi9erMjIyCLHjhw5osaNG5d1VKdT2rkNDg7W4cOH\ni/xLxLfffsuaLcaWLVu0YMECvfTSSxo6dOgdx7JmS6c0c8uaLRus2bLhSuuVouuC6tSpo4CAANtX\njRo15OXlpYCAALm53fhffunSJeXl5UmSHn/8cV27dk2zZ89WamqqXn31VWVnZ6t79+5mvg2HU7t2\nbXXr1k2xsbE6cuSIEhMTNW3aNEVERNjOYM3MzLSdcd2pUyft379fq1ev1pkzZ7Ru3Tpt27ZNI0aM\nMPNtOKTSzm1oaKjq1aunyZMn68SJE3r77beVnJzMtTN/5cqVK/rLX/6iPn36qHv37rp06ZLt6+bN\nOFizv01p55Y1az+s2bLhsuvV7Ouboey98cYbt1xHNzAwsMg19A4ePGj07dvXCA4ONgYMGGAcOXKk\nvGM6hWvXrhlTp041HnroIeOhhx4y5s6daxQUFNge79SpU5HrDH722WdGr169jODgYKNHjx7Grl27\nzIjtFEo7t2lpacbgwYONVq1aGU8++aTx1VdfmRHboe3YscMICgoq8hUYGGgEBQUZZ8+eNQyDNftb\n/Za5Zc2WXufOnW+53itr9t6VZF5dZb1aDMMwzC7bAAAAgL2xdQEAAAAuiaILAAAAl0TRBQAAgEui\n6AIAAMAlUXQBAADgkii6AAAAcEkUXQAAALgkii4AAABcEkUXAAAALomiC6DC6dy5s4KCgmxfLVq0\nUNu2bRUREaHExES7v96+ffsUFBSk9PR0SVJERISmTJlSou/NycnR2rVr7+n1z549q6CgIO3fv79E\n+YoTFBSkrVu33lOOX5oyZYqGDBlit+e723sEUDF5mB0AAMwwfPhwDRs2TJJkGIZ++uknvf766xo5\ncqT+9re/qW7dunZ9PYvFYvv10qVL5eZWss8ZVq5cqS1btmjQoEF2e/3f8vjevXtVtWrVe8pQ1u72\nHgBUPHyiC6BC8vb2lq+vr3x9fVW7dm01a9ZMM2fOVE5Ojnbt2lWmr12tWjVVqVKlRGMNw7DLa97r\n8/j6+srT09MuWcqKveYKgOug6ALAf7i7u0uSKleuLOnGFod58+apZ8+eat++vW1bw/Lly9W1a1e1\nbt1affv21fbt24s8T2JiogYMGKDg4GD16dNHR48eLfL4r7cuHDx4UJGRkQoJCdEjjzyiGTNmKDc3\nV0uWLNHSpUt19uxZtWjRwra14MMPP1SPHj0UHBysnj17as2aNUVK3vHjx/Xcc88pJCREjz/+uL76\n6qt7/rTzl1sXpkyZoilTpmjevHl6+OGH1bp1a40ePVoZGRlF5uC5555T27Zt9cADD6hHjx7atm3b\nbZ///PnziomJUYcOHRQSEqLhw4fru+++KzJm69at6t27t4KDg9W5c2clJCTIarXe0/sC4NoougAg\n6cKFC4qNjZWPj486duxoO75u3Tq9/PLLWrFihYKDg7Vw4UJt2LBBr7zyirZv364hQ4Zo5syZrH33\nqAAABqNJREFUWr9+vSTpzJkzGj58uFq2bKmtW7dqzJgxWrp06W1f98yZM3ruuedUt25dffDBB1qy\nZIn27t2rmTNnavjw4YqMjFS9evW0d+9e1a1bVxs2bND8+fM1btw47dixQxMnTtTy5cv1+uuvS5Ky\nsrI0dOhQVa9eXR988IFmzJihN9980+7z9fHHH+vq1atau3atVqxYoZSUFMXFxdnmcsSIEQoODtbW\nrVu1detWBQcHa9q0acrMzLzluf79738rPDxcFy9e1FtvvaX3339f3t7eGjx4sM6dOydJ+utf/6pX\nXnlFAwcO1Pbt2xUVFaWVK1dq3rx5dn9vAFwHe3QBVEjLli3TypUrJUnXr19XQUGBmjZtqvj4ePn7\n+9vGPfbYY3rooYck3Tgx7J133tHChQttZTggIEA//PCDVqxYoYEDB2rjxo3y8/PTK6+8IovFosaN\nGys9PV1z584tNsfGjRtVs2ZNzZo1y7Zvd9asWUpKSpK3t7d8fHzk5uamWrVqSZISEhL0wgsvqHv3\n7pKk//7v/9a1a9c0c+ZMjR8/Xh9//LFycnI0Z84c+fj4qGnTppo6darGjRtn1/mrVq2aYmNj5e7u\nrsaNG6tHjx765z//KUnKz8/X+PHjbXugJWnEiBHasmWLTp06ZXsvN3300Ue6cuWKFi9erBo1akiS\nXn/9dXXt2lVr165VTEyMVqxYoYiICIWHh0uS7rvvPl2+fNlW+gGgOBRdABVSeHi47ax/Nzc3Va9e\nvdh9sw0bNrT9+sSJE8rLy1NMTEyRMVarVQUFBcrPz9fx48d1//33F9kqEBISctscx48f1+9///si\nJ6eFhoYqNDT0lrGZmZk6f/68Fi5cqEWLFtmOG4ahgoIC/fDDDzp+/LgaNWokHx8f2+Nt2rSx+/7V\ngIAA21YP6UbxLSgosD3Wt29frVmzRseOHdPp06f13XffyWKxFLvV4GbmmyVXkry8vNSqVSsdO3ZM\nmZmZunTpktq0aVPk+0JDQ1VYWKiTJ0/K19fXru8PgGug6AKokKpXr66AgIC7jvPy8rL9+mZZjIuL\nU5MmTW4ZW6lSpSLjfn28OB4eJf8xfPN5p06dqvbt29/y+O2uFFGa1yip4k5Mu5nvxIkTGjRokH7/\n+9/r4YcfVrdu3VSrVi2FhYUV+1yGYRS7h9hqtcrDw8P2vL8eY7VaZRjGHecXQMXGHl0AKKEmTZrI\nw8ND6enpCggIsH3t3r1bK1eulMViUYsWLZScnKzCwkLb9yUnJ9/2OZs2bapDhw4VKce7du1S586d\nlZ+fX2TszatEpKWlFXn95ORk2ye8LVq00KlTp/TTTz8Vef3yvPTW+++/r9q1a2vlypUaPny4Onbs\nqIsXL8pisRT7yXJgYKBOnTpVZP9uXl6eUlJS9Lvf/c52ZYxfX+N4//798vT0LNFfWABUTBRdACih\nKlWqKDw8XHFxcdq2bZvOnDmjDz74QAsWLFCdOnUkSQMHDlROTo6mTp2q1NRU7d69W0uWLLntcw4a\nNEg//fSTpk+frtTUVO3fv1/z58/XI488Ik9PT/n4+Ojq1av6/vvvVVhYqBEjRujdd9/V2rVrdebM\nGe3atUszZ86Ut7e3KlWqpJ49e8rX11eTJk3S0aNHtW/fPs2ePfuu780wDO3bt0///Oc/i3ylpaWV\nep7q1aunc+fO6R//+IfS09P197//XTNnzpSkW8q7JD311FOqUaOGJk6cqOTkZB09elQxMTHKycnR\ngAEDJN247vHatWu1fv16paWlafv27Vq6dKmeeeaZEl+qDUDFw9YFABVOST/dLG7c1KlT5evrq8WL\nF+vixYuqV6+eJk6caDvxqk6dOnrnnXc0a9Ys9evXT/Xq1dMLL7xgK3q/VqdOHa1atUrz58/X008/\nrerVq6tnz56KioqSJHXr1k0bN25U79699e677yoyMlKVK1fWu+++q7lz58rPz0/h4eEaO3aspBvX\nB16zZo1iY2P17LPPqkaNGho/fvxd78RmsViKHTNmzBiNHTu2VJ8IR0RE6NSpU3rxxRdVUFCghg0b\nKjo6Wm+88YaSk5PVoUOHIuOrVKmid999V/PmzVNkZKQkqW3btlq/fr0aNGggSYqMjJSnp6feeecd\nzZ49W/Xq1dOoUaM0fPjwIu8BAH7JYnCFbQAAALggti4AAADAJVF0AQAA4JIougAAAHBJFF0AAAC4\nJIouAAAAXBJFFwAAAC6JogsAAACXRNEFAACAS6LoAgAAwCVRdAEAAOCSKLoAAABwSf8Pc6oF04gK\nf5IAAAAASUVORK5CYII=\n",
      "text/plain": [
       "<matplotlib.figure.Figure at 0x10cce9be0>"
      ]
     },
     "metadata": {},
     "output_type": "display_data"
    },
    {
     "name": "stdout",
     "output_type": "stream",
     "text": [
      "Residual Mean:  0.3061569898840497  Residual Standard Deviation:  1.2078091545335878\n",
      "90% of the predictions are within  1.986846059207752  of the actual value.\n"
     ]
    },
    {
     "data": {
      "image/png": "iVBORw0KGgoAAAANSUhEUgAAAroAAAH9CAYAAAD1SN9QAAAABHNCSVQICAgIfAhkiAAAAAlwSFlz\nAAAPYQAAD2EBqD+naQAAIABJREFUeJzs3XlclNX+B/DPM+wIuAKCuyiiqIAwQy6poKndcrdbV0Uz\n+FkqXrMwcE3TulCYu+ae27VFlJuaeku7amnMgOIKLqACLqOIgMg+zO+P4smRRQYHZhg+79fLV8w5\nZ575zoT44XnOc46gVqvVICIiIiIyMhJ9F0BEREREVBMYdImIiIjIKDHoEhEREZFRYtAlIiIiIqPE\noEtERERERolBl4iIiIiMEoMuERERERklBl0iIiIiMkoMukRERERklBh0ieiFJScnY/HixRg8eDA8\nPT3h4+ODt956C7t374ZKpdJ3eWXMnj0bAwYM0Oo5AQEBmDBhQoX9crkcbm5uGn86d+4Mb29v/OMf\n/8Avv/zyomVXyt/fH7NnzxYfu7m5YfXq1VV+/p49exAREaGTWsLCwuDv76+TY+lKTk4OPDw80K1b\nNzx8+LBaxzh27BhCQ0N1XNkfnv3/R0S6YarvAoiobvvxxx8xZ84cuLi4IDAwEO3atUNeXh5OnDiB\nzz77DL/++ivWrFmj7zI1TJ06FRMnTtT5cQVBwMcff4wuXboAANRqNTIzM7F161ZMnToVGzZswMsv\nv6zz1y3Pd999B0dHxyqPX7t2LXx9fXXy2oIgQBAEnRxLVw4ePAhbW1uo1Wrs2bMH7777rtbH2Lp1\nq8G9LyKqHIMuEVVbcnIy5syZg759+2L58uWQSP66SNS3b1/IZDLMmDEDhw4dwquvvqrHSjW1atWq\nxo7t4uKC7t27a7T5+Pigf//+2L59e60F3WdrqO+ioqLQt29fmJub47vvvqtW0CWiuodTF4io2jZu\n3AiJRIJFixZphNxSgwYNwogRIzTa1Go1NmzYgEGDBqFbt24YPHgwdu7cqTEmICAAs2bNwj//+U94\neXkhMDAQAJCWloaPPvoIL7/8Mrp27YpevXohNDQUmZmZ4nP9/f2xatUqfP755+jduzc8PDwQFBSE\nW7duiWOevbReUlKCXbt2YejQofDw8ICfnx+WLl2KwsJCnXxODRo0QLt27XDnzh0AQExMDNzc3PDt\nt9/C398fPj4+OH36NAAgNjYWAQEB8PT0hK+vL8LCwpCRkaFxvMTEREyaNAleXl7w9/fH/v37y7zm\ns1MXHjx4gNDQUPTq1Qs9evRAQEAA4uPjxc/s7t272LdvHzp37izWeffuXXzwwQfw9fWFp6cn3n77\nbSQkJGi8TnZ2NmbPng1fX1/4+voiMjISJSUllX4eQ4YMwfvvv1+mfdiwYZg2bRoAIDU1FVOmTBFf\n+6233sLx48crPW5Frl+/jvPnz8Pf3x9Dhw7F7du3ceLEiTLjcnJysHjxYvTt2xdeXl4YM2aM+JoB\nAQFQKBSQy+Xo3LkzFAoF9u3bBzc3N/HzKvXsNIRHjx5h0aJF8Pf3R9euXeHr64vg4GDcvn27Wu+H\niKqOZ3SJqNqOHTuGnj17onHjxhWO+de//qXx+OOPP8a+ffvw3nvvwcvLC3K5HJ999hkeP36MKVOm\niOMOHTqEYcOGYd26dVCr1cjPz8eECRPQtGlTLFy4ELa2tjh79ixWrVoFKysrLFy4UHzu9u3b4e3t\njfDwcGRlZWHJkiUIDQ3FN998A6DspfX58+fjhx9+wOTJk+Hj44PLly9j9erVSEhIwKZNm174cyoq\nKkJaWho8PDzE1weANWvWYN68ecjPz4eXlxcUCgUmTZqE3r17Y8WKFcjMzMSKFSswceJEREVFwdzc\nHEqlEgEBAWjXrh2+/PJLZGdnIzIystJ5p7m5uXjrrbegVqvx0UcfwdHREZs3b8Y777yD6OhorF27\nFkFBQejatSumTp0Ke3t7PHr0CG+++Sasra3x8ccfw9LSEl9//TXGjRuHPXv2oH379lCr1QgMDMTd\nu3cxe/ZsNGzYEBs3bsT58+crnTYxbNgwbNiwAbm5ubC2tgYAJCUl4erVq5g+fTrUajUmT56M5s2b\nIzIyEqampti2bRumTZuGQ4cOaX1GPioqCo0aNUK/fv1gZmaGNm3a4JtvvkHfvn3FMSUlJQgMDMTN\nmzcxY8YMtGvXDtHR0Zg6dSq2b9+OhQsXYtasWQCAhQsXwsXFBWlpaVWayjB58mRkZ2cjJCQE9vb2\nuHLlCpYtW4aFCxdi48aNWr0XItIOgy4RVUt2djaysrLQtm3bMn3P3oAmCAIkEglu3ryJ77//HiEh\nIeJZ2l69ekEQBKxfvx5jx45Fw4YNAQBmZmZYtGgRzMzMAPxxFtPZ2RkRERFo0aIFAEAmkyE+Ph5y\nuVzj9Ro2bIh169aJIeTWrVtYvXo1srKyxOOXun79OqKiohASEoKgoCAAQM+ePWFvb4+PPvoIJ06c\n0AhEz6NSqcT3X1xcjLS0NKxduxaPHj3C+PHjNcaOGzcOgwYNEh8vXboULi4uWL9+vdjm6emJv/3t\nb9izZw/Gjh2Lr7/+GsXFxdi4caP4Xtq1a4e///3vFda0d+9e3L17F9HR0XB1dQUAeHl5YeTIkZDL\n5RgzZgzMzc3RuHFjccrD119/jezsbHz33Xdo3rw5gD+mo7z66qtYuXIlli9fjuPHj+PChQvYvHkz\nevfuDQB46aWXnnsj2rBhw7Bq1Sr8/PPPGDZsGADgwIEDaNiwIfr374+HDx/ixo0bCA4OFqd6dOvW\nDWvWrNH6LLtKpcL+/fsxdOhQ8Xtp5MiRWL16NZRKpRjIjx8/jnPnzuGrr75C//79xfeSkpKC33//\nHdOmTUODBg0gCIJW00Lu37+PBg0aYM6cOfDy8gIASKVS8e8CEdUsTl0gomqp6PJ0SkoK3N3dNf68\n8sorACBenu/fv78YCFUqFfz8/JCfn4/Y2FjxOC4uLmIwAf64FL9z5044Ozvj1q1bOH78OLZs2YLk\n5OQy4adbt24aZ9pKg1peXl6ZeuVyOQRBwGuvvabR/tprr8HExKRMiK6MWq3GpEmTxPft4eGB119/\nHTExMZg3b54YBp9+T6Xy8/Nx/vx59OvXT+OzadGiBdq3b49Tp04BAM6cOYMePXpoBPbu3bvD2dm5\nwrrOnDmDli1biiEXACwtLXHo0CGMGTOm3Of8/vvvcHNzg729vUZ4f/nll8VaYmNjYW5urvG+rKys\n0K9fv0o/p5YtW6JHjx748ccfxbYff/wRQ4YMgZmZGZo1a4YOHTpg3rx5CAsLw4EDB1BSUoLQ0FC4\nuLhUeuxn/fLLL0hPT8fAgQPx+PFjPH78GH5+flCpVBpB88yZMzAzMxNDLvDHL2i7d+8Wp1NUh4OD\nA77++mt4eXnh9u3bOHXqFHbu3IkzZ87obGoMEVWMZ3SJqFoaNWoEa2vrMvMMmzdvjqioKPHxqlWr\ncO3aNQBAVlYW1Gp1mVAJ/BEq7t+/Lz4uvaT9tK1bt2L9+vXIyspC06ZN0bVrV1hZWeHx48ca4ywt\nLTUel84fLi+cZ2dnAwCaNWum0W5iYoLGjRuL/VX1ySefiKsumJiYoGHDhnByciozThAEjfeYlZWF\nkpISbNy4ERs2bKhwbGZmJlq2bFnmePb29hXWlJmZiSZNmmj1PjIzM8VfWp6tRRAEFBQUIDs7u8wZ\n8ufVUmr48OFYvHgxsrKykJKSglu3bmlMc9m6dSvWrVuH//73v/jPf/4DExMTvPLKK/jkk09ga2tb\n5fexd+9eCIJQZpUNQRDw/fffY+rUqZBIJMjMzESjRo2qfFxt/PDDD1i2bBnu3buHhg0bokuXLrCy\nsqqR1yIiTQy6RFRtfn5+OH78uMZcS3Nzc41w9PT8XVtbWwiCgO3bt5cbZMsLhKX279+PiIgIhIaG\nYuTIkWIoef/993HhwoVqv4fSoJaenq7x+sXFxXj06JFWAVEQBLRt27ZMOKwKGxsbCIKAt99+G6+/\n/nqZ/tLw3rhx43Ln4z59Q96zbG1ty73x6ezZs7Czsyv3LKmtrS2kUinCwsKgVqvL9JuZmaFx48Z4\n9OgR1Gq1xhn0ymop9eqrr+LTTz/FTz/9hKSkJPEsbyl7e3ssWLAACxYsQGJiIo4cOYINGzagSZMm\nmD9//nOPDwAPHz7EiRMnMG7cOAwePLjMe1+2bBl++eUXDBgwALa2tuXWnZCQALVaLf7y8rTS9/zs\nVJ3c3Fzx69jYWISFhWHixIl45513xF8CvvjiC5w5c6ZK74OIqo9TF4io2t59910UFxdj3rx5KCoq\nKtOfn5+PlJQU8bFMJgMAZGRkaExtSE9Px/LlyysNSGfOnIGdnR0mTZokhtwnT54gLi6u3CBWVTKZ\nDGq1GgcOHNBoL71c7u3tXe1ja6NBgwbo0qULbty4ofHZdOjQAStXrhSnUPTs2RNnz57VOPt9/fp1\npKamVnhsHx8fpKamIikpSWwrKCjA9OnTxbPvJiYmGs+RSqW4ceMG2rRpo1HPvn37sGfPHkgkErz0\n0ktQqVT4+eefxecVFRXht99+e+77tbW1Rb9+/XDs2DEcOXJEnKsLAPHx8ejduzcuXrwI4I8pHjNm\nzICrq6tWKxVER0dDpVJhwoQJkEqlGn8mTpyIBg0aiDco+vj4oLi4GCdPntQ4RlhYmDhn+tnPyMbG\nBmq1GkqlUmxLTk7W+D6Oj4+HWq3GtGnTxJCrUqmq9BkR0YvjGV0iqjZXV1d8/vnnmDNnDkaNGoUx\nY8bA1dUVKpUKZ86cQVRUFB4+fCje5NWxY0cMHToU8+fPR1paGrp27Yrk5GQsX74crVq1Qrt27Sp8\nre7du+Obb75BREQE/Pz8oFQqsWXLFjx8+BB2dnbVfg8uLi4YOXIkVq5ciby8PEilUnHVhZdeekmr\ndW+1Cdzljf3ggw/w7rvvIiQkBEOHDoVKpcKWLVtw4cIFcZ5o6QoMgYGBmD59OoqLi7F8+XKYm5tX\n+FqjRo3Cjh07MGXKFEyfPh2NGzfGtm3bUFRUJN4gZ2tri4SEBCgUCnTv3h2TJk3C/v378fbbb+Od\nd95Bo0aN8OOPP2LPnj2YM2cOgD9Cd+/evTFv3jykp6fD2dkZO3bsQEZGBpo2bfrcz2D48OH45z//\niZKSEo2gW3pp/6OPPkJwcDCaNWuG3377DYmJieIUhMLCQiQkJKB58+YVrvCwd+9euLu7o3Xr1mX6\nLCwsMHjwYOzbtw9paWno378/PDw8EBYWhhkzZqBVq1aIjo7GjRs38OmnnwIA7OzsEB8fj99//x1d\nunTBSy+9BCsrK4SHh+Of//wncnJysGrVKo0pEKU3rn3yyScYPXo0MjMz8e9//xtXr14FAI2rIUSk\nezyjS0QvZNCgQdi/fz/8/PywZ88eBAcHY/r06Th69Chee+01/PjjjxprpoaHh2PSpEn49ttvERQU\nhA0bNuD111/Hli1bNC5/P7ts08iRIzFt2jQcPnwYkydPxurVqyGTybBo0SJkZWWJZyuruivX02M+\n++wzBAcH48CBA5g8eTJ2796NiRMnaqx+UF5NlR1Tm9cv1bt3b2zatAlKpRLvv/8+wsLCYGZmhq+/\n/loMTI0aNcK///1vtGrVCrNnz8a//vUvjBs3TuPGttLjl75GgwYNsGvXLnh4eGDJkiWYOXMm1Go1\nduzYId7EFhgYiPT0dAQFBeHSpUtwcHDA7t270bJlSyxcuBBTp07FxYsX8dlnnyEgIEB8nTVr1mDo\n0KFYtWoVPvjgAzg5OeHNN9+s0mfQr18/2NnZoXv37hqrd5ibm2PLli3o0KEDPvvsMwQFBeHYsWP4\n5JNPxHWZHzx4gDfffLPClQvOnz+P5OTkcqeBlBoxYgTUajW+++47SCQSbNq0CYMGDcLKlSsxbdo0\npKamYsuWLejatSuAP1bJMDU1xeTJk3Hy5EnY2Nhg1apVUKlUCA4OxqpVqxAcHIxu3bqJryGTybBg\nwQLEx8dj8uTJ4qohq1atAgDxBkxD3E2OyBgI6he55kdEREREZKB4RpeIiIiIjBKDLhEREREZJQZd\nIiIiIjJKDLpEREREZJS4vNhTfHx8UFhYWKVdfYiIiIio9j148ADm5uYa28ZXhEH3KQUFBWV2uCEi\nIiIiw1FcXFzldcsZdJ/i4OAAADh69KieKyEiIiKi8gwYMKDKYzlHl4iIiIiMEoMuERERERklBl0i\nIiIiMkoMukRERERklBh0iYiIiMgoMegSERERkVFi0CUiIiIio8SgS0RERERGiUGXiIiIiIwSgy4R\nERERGSUGXSIiIiIySgy6RERERGSUGHSJiIiIyCgx6BIRERGRUWLQJSIiIiKjxKBLREREREapTgTd\nyMhI9OzZE76+vvjiiy8qHbtkyRK4ubmhc+fO4n937dpVS5USERERkaEw1XcBz7NlyxYcPHgQa9eu\nRVFREUJCQtCsWTNMmjSp3PHJyckICQnByJEjxTYbG5vaKpeIiIiIDITBn9HdsWMHZsyYAS8vL8hk\nMoSEhGDnzp0Vjk9KSkKXLl3QtGlT8Y+FhUUtVkxEREREhsCgg+79+/dx9+5d+Pj4iG3e3t64c+cO\n0tPTy4zPycmBUqlE27Zta7FKIiIiIjJEBh10Hzx4AEEQ4ODgILY1a9YMarUa9+7dKzM+OTkZgiBg\n3bp16NevH4YPH47o6OjaLJmIiIiIDITe5+gWFBRAqVSW25ebmwsAMDc3F9tKvy4sLCwzPjk5GRKJ\nBC4uLggICIBcLsf8+fNhY2ODgQMH1kD1RERERGSo9B50z507hwkTJkAQhDJ9ISEhAP4Itc8GXCsr\nqzLjR4wYAX9/f9jZ2QEAXF1dcfPmTezevZtBl4iIiKie0XvQlclkSExMLLfv/v37iIyMRHp6Opyd\nnQH8NZ3B3t6+3OeUhtxS7du3R0xMjG6LJiIiIiKDZ9BzdB0cHODk5IS4uDixLTY2Fk5OTmjWrFmZ\n8StXriyz7FhCQgLatWtX47USERERkWHR+xnd53nrrbcQGRkJR0dHqNVqfPnllwgMDBT7MzIyYGlp\nCWtra/j5+WHDhg3YunUrBg4ciJMnT+KHH37Ajh079PgOiIiIiEgfDD7oBgUF4dGjR5g+fTokEgn+\n/ve/Y+LEiWL/mDFjMGrUKAQHB6Nbt25YuXIlVqxYgRUrVqBFixZYunQpunfvrsd3QERERET6IKjV\narW+izAUAwYMAAAcPXpUz5UQERERUXm0yWsGPUeXiIiIiKi6GHSJiIiIyCgx6BIRERGRUTL4m9GI\niIiIqPpiYy8hPPwwlEpLODrmIyxsCHx83PVdVq1g0CUiIiIyUrGxlzB69CmkpHwAQACghkKxCVFR\nqBdhl1MXiIiIiIxUePhhpKQE4Y+QCwACUlKCEBFxWJ9l1RoGXSIiIiIjpVRa4q+QW0r4s934MegS\nERERGSlHx3wAz26ZoP6z3fgx6BIREREZqbCwIWjdehP+CrtqtG69CaGhQ/RZVq3hzWhERERERsrH\nxx1RUUBExDIolRZwdMxHaChXXSAiIiIiI+Dj447vv68fwfZZnLpAREREREaJQZeIiIiIjBKDLhER\nEREZJQZdIiIiIjJKDLpEREREZJQYdImIiIjIKDHoEhEREZFRYtAlIiIiIqPEoEtERERERolBl4iI\niIiMEoMuERERERklBl0iIiIiMkoMukRERERklBh0iYiIiMgoMegSERERkVFi0CUiIiIio8SgS0RE\nRERGiUGXiIiIiIwSgy4RERERGSUGXSIiIiIySgy6RERERGSUGHSJiIiIyCgx6BIRERGRUWLQJSIi\nIiKjxKBLREREREaJQZeIiIiIjBKDLhEREREZJQZdIiIiIjJKDLpEREREZJTqVNANDAxEdHR0pWPS\n0tIwadIkeHl54fXXX8dvv/1WS9UZltjYSxgzZilefnkNxoxZitjYS/ouiYiIiKhW1Ymgq1arsXjx\nYpw6deq5Y6dNmwYHBwdERUVh2LBhCA4Oxr1792qhSsMRG3sJo0efQlTUB/j112mIivoAo0efYtgl\nIiKiesXgg65SqcTEiRPxyy+/wM7OrtKxp0+fRmpqKj755BO0b98ekydPhqenJ/bs2VNL1RqG8PDD\nSEkJAiD82SIgJSUIERGH9VkWERERUa0y+KB7+fJlODs7Y+/evWjQoEGlY8+fPw93d3dYWFiIbd7e\n3oiPj6/pMg2KUmmJv0JuKeHPdiIiIqL6wVTfBTyPn58f/Pz8qjT2wYMHcHBw0Ghr2rQplEplTZRm\nsBwd8wGooRl21X+2ExEREdUPeg+6BQUFFQZRe3t7WFlZVflYeXl5MDc312gzNzdHYWHhC9VY14SF\nDYFCsemp6QtqtG69CaGhQ/RdGhEREVGt0XvQPXfuHCZMmABBePZSO7B69WoMGDCgyseysLBAVlaW\nRlthYSEsLevXJXsfH3dERQEREcugVFrA0TEfoaFD4OPjru/SiIiIiGqN3oOuTCZDYmKiTo7l6OiI\n69eva7Slp6fD3t5eJ8evS3x83PH99wy2REREVH8Z/M1o2vDw8MDly5c1pirExcXB09NTj1URERER\nkT7U+aCbkZGB3NxcAH+cHXZyckJYWBiuX7+ODRs24MKFCxgzZoyeqyQiIiKi2langm5583jHjBmD\nLVu2AAAkEgnWrl2LBw8eYPTo0di/fz/WrFmD5s2b13apRERERKRnep+jq42jR4+WaTt27JjG41at\nWmHHjh21VRIRERERGag6dUaXiIiIiKiqGHSJiIiIyCgx6BIRERGRUWLQJSIiIiKjxKBLREREREaJ\nQZeIiIiIjBKDLhEREREZJQZdIiIiIjJKDLpEREREZJQYdImIiIjIKDHoEhEREZFRYtAlIiIiIqPE\noEtERERERolBl4iIiIiMEoMuERERERklBl0iIiIiMkoMukRERERklBh0iYiIiMgoMegSERERkVFi\n0CUiIiIio8SgS0RERER1wr1795Cbm1vl8aY1WAsRERER0QuLi4vD1q1bkZKSgsePH8Pa2rpKz+MZ\nXSIiIiIyaJaWlkhJSdH6eQy6RERERKRXKpWq0n43Nzf06tUL7733Hpo1a1bl43LqAhERERHVKrVa\njRs3bkAul0Mul8PJyQmzZs2qcLyJiQnCwsIAAEuXLq3y6zDoEhEREVGNKyoqwoULF8Rwm56eLvbd\nvn0bRUVFMDMz0+lrMugSERERUY2Sy+VYunQp8vLyNNolEgm6dOkCmUwGlUrFoEtEREREdUvLli3F\nkGttbQ1vb29IpVJ4e3vD1ta2xl6XQZeIiIiIqk2lUiEzMxNNmzatcIyzszPGjh0LNzc3uLu76/zM\nbUUYdImIiIhIK7m5uThz5gzkcjni4uLQqlUrhIeHV/qct956q5aq+wuDLhERERE9l1KphEKhgFwu\nx8WLF1FcXCz2JSYmIjs7G3Z2dnqssCwGXSIiIiKqlEKhwOLFi8u0N2nSBD4+PvD19YWVlZUeKqsc\ngy4REVENi429hPDww1AqLeHomI+wsCHw8XHXd1lEVda5c2eYmJhApVKhbdu2kMlk8PX1hYuLCyQS\nw91/jEGXiIioBsXGXsLo0aeQkvIBAAGAGgrFJkRFgWGXDMKjR4+gVCrh5uZW4RgbGxvMmjULHTp0\ngIODQy1W92IYdImIiGpQePjhp0IuAAhISQlCRMSX+P57Bl2qfWq1Grdu3RI3brh69SqaN2+O9evX\nQxCECp/Xq1evWqxSNxh0iYiIapBSaYm/Qm4p4c92otpRVFSES5cuieH2/v37Gv337t3D7du30bJl\nSz1VWDMYdImIiGqQo2M+ADU0w676z3ai2nHlyhUsWLBAo00ikcDNzQ2+vr6QSqVGF3IBBl0iIqIa\nFRY2BArFJqSkBKF0jm7r1psQGjpE36VRPdK5c2fY2tqiuLgYXl5e8PX1hbe3t8EtB6ZrDLpEREQ1\nyMfHHVFRQETEMiiVFnB0zEdoKFddIN1QqVS4cuUK7t+/j/79+1c4zsTEBJ999hmcnZ1rbVcyQ8Cg\nS0REVMN8fNx54xnpTG5uLuLj4yGXyxEbG4vs7GxYW1ujd+/elYbYNm3a1GKVhqFOBd3AwEAMHToU\nI0aMqHDMkiVLsHPnTgiCALVaDUEQMG/ePIwbN64WKyUiIiLSncePH+PkyZOIiYnBhQsXNHYlA4Di\n4mKkpqaiffv2eqrQMNWJoKtWq7FkyRKcOnUKQ4cOrXRscnIyQkJCMHLkSLHNxsampkskIiIiqjGP\nHz/GV199pdHWsGFDyGQySKVSeHp6wtKSK3k8y+CDrlKpxKxZs5CWllalCdNJSUkICgpC06ZNa6E6\nIiIioprn7OyMli1bwsTEBFKpFDKZDK6urga9K5khMPige/nyZTg7O2PlypUYNWpUpWNzcnKgVCrR\ntm3b2imOqI7hNqRERIYlMzMTsbGxuHv3LgICAiodGxkZCWtr61qqzDgYfND18/ODn59flcYmJydD\nEASsW7cOJ06cQKNGjTBp0qRK5/QS1RfchpSISP/UajVSU1PFjRuuXLkCtVoNiUSC4cOHV3r1miFX\ne3oPugUFBVAqleX22dvbw8rKqsrHSk5OhkQigYuLCwICAiCXyzF//nzY2Nhg4MCBuiqZqE7iNqRE\nRPrz6NEjREVFQS6X4969e2X6HRwcoFQqjX5d29qm96B77tw5TJgwody9lVevXo0BAwZU+VgjRoyA\nv7+/+E3i6uqKmzdvYvfu3Qy6VO9xG1IiIv0xMzPDwYMHoVKpAACCIKBTp07w9fWFTCZDy5Yty81C\n9GL0HnRlMhkSExN1drxnfxNq3749YmJidHZ8orqK25ASEemPjY0NvL29YWJiAplMBm9vbzRq1Ejf\nZRk9vQddXVq5ciXOnj2LrVu3im0JCQlo166dHqsiMgzchpSISLdUKhWuXbuGmJgY3Lp1C/Pnz6/0\nrOzcuXN51raW1fmgm5GRAUtLS1hbW8PPzw8bNmzA1q1bMXDgQJw8eRI//PADduzYoe8yifSO25AS\nEb24/Px8xMfHIyYmBrGxscjKyhL70tLS0KpVqwqfy5Bb++pU0C3vG2TMmDEYNWoUgoOD0a1bN6xc\nuRIrVqw1TBk9AAAgAElEQVTAihUr0KJFCyxduhTdu3fXQ7VEhofbkBIRVc+jR4+watUqnDt3DkVF\nRRp9pqam8PDwQGFhoZ6qo4rUqaB79OjRMm3Hjh3TeOzv7w9/f//aKomIiIjqATs7OyQmJooh187O\nTty4wdPTU6tVoqj21KmgS0RERFQTSkpKKt1lzMTEBK+++ipKSkoglUrRqVMnmJiY1GKFVB0MukRE\nRFQvZWdnQ6FQQC6X49q1a1i/fj3MzMwqHP+8ncvI8DDoEhERUb2gVqtx+/ZtxMTEQKFQIDExESUl\nJWL/5cuX4eHhoccKSdcYdImIiMjo5eTkICQkBHfu3CnT5+DgAF9fXzRp0kQPlVFNYtAlIiIio2dj\nYyOu3iQIAlxdXSGVSuHr64vWrVtz6S8jxaBLREREdd6jR4/QuHHjSse88cYbKC4uhlQqfe5YMg4M\nukRERFTnlJSU4Nq1a1AoFIiJiUFqaiq2b98OOzu7Cp/D5UfrHwZdIiIiqhMKCgoQHx8PuVwOhUKB\nzMxMjf64uDj4+fnpqToyRAy6REREZPAKCgowYcIE5OXlabSbmpqiW7dukMlk3AmVymDQJSIiIoNn\nYWGBDh064MKFC7C1tYWPjw98fX3h6ekJa2trfZdHBopBl4iIiPSqqKgIiYmJ6Nq1a6WrH4wdOxaC\nIHBXMqoyBl0iIiKqddnZ2YiLi4NcLseZM2eQl5eHtWvXomXLlhU+x93dvRYrJGPAoEtERES14s6d\nO4iJiYFcLkdCQoLGrmQAIJfLKw26RNpi0CUiIqIap1KpEBISgpycHI12e3t7yGQyyGQydO3aVU/V\nkbFi0CUiIqIaZ2JiAm9vbxw/fhwdO3YUw23btm25KxnVGAZdIiIieiEPHjyAQqHAoEGDYGpacbQY\nO3YsJk2ahCZNmtRidVSfMegSERGRVkpKSpCUlAS5XA65XI4bN24AAFq0aAEPD48Kn+fk5FRbJRIB\nYNAlIiKiKlCr1YiNjRV3JcvIyCgz5urVq5UGXaLaxqBLREREzyUIArZs2YLbt2+LbaampnB3d4ev\nry+kUikcHR31WCFRWQy6REREVCUymQw//fQTfHx8IJPJ4OXlhQYNGui7LKIKMegSERHVY8XFxbh0\n6RLkcjnefPNN2NnZVTj2zTffxIQJE7grGdUZDLpERET1TE5OjsauZE+ePAEAdOjQAX5+fhU+z9ra\nurZKJNIJBl0iIqJ64sCBAzh9+jQuXbpUZlcyS0tLZGZm6qkyoprBoEtERFRPnD59GhcuXBAfN2vW\nDFKpFDKZDN26dYO5ubkeqyPSPQZdIiKiekImkyEvL08Mt+3bt+euZGTUGHSJiIjqsPT0dCgUCsjl\ncgQGBqJly5YVjh02bBiGDx9ei9UR6ReDLhERUR2iVquRnJws7kqWlJQk9nXr1q3SoMuzt1TfMOgS\nERHVEdu2bcPx48eRnp5epq9Vq1Zc05boGQy6REREdUR6eroYciUSCbp27SrOt3VyctJzdUSGp0pB\nNzo6usoHHDFiRLWLISIiqq/UajWAyqcX9O7dG2q1GlKpFN7e3rCxsamt8ojqpCoF3bCwsCodTBAE\nBl0iIqIqUqlUuHz5MuRyOWJiYhAcHIzu3btXOP6ll17CSy+9VIsVEtVtVQq6iYmJNV0HERFRvfDk\nyROcOXMGcrkccXFxyMnJEfvkcnmlQZeItFPtObpJSUm4evUqzMzM4OLignbt2umyLiIiIqOzevVq\nHD16FCqVSqPdwsICnp6e6NKli54qIzJOWgfdgoICfPjhh/j555/FNkEQ4Ofnh+XLl3NXFSIiogpY\nW1uLIbdJkyaQyWSQSqXo3r07LCws9FwdkfHROuguW7YM58+fx5o1ayCTyVBSUgKFQoElS5Zg1apV\n+PDDD2uiTiIiIoNWUFAAQRAqPeHTt29fWFpaQiqVwsXFBRKJpBYrJKp/tA66Bw4cwOLFi+Hn5ye2\nDRw4ECYmJli0aBGDLhER1RsZGRnirmTnzp1DcHAw+vfvX+H4Dh06oEOHDrVXIFE9p3XQffLkCdq3\nb1+mvV27dsjIyNBJUURERIZIrVbj5s2biImJgUKhwLVr1zT65XJ5pUGXiGqX1kHX1dUVhw8fxrvv\nvqvRfujQId6QRkRERi0yMhInT54s096yZUtIpVL07NlTD1URUUW0DrpTpkzB1KlTkZCQgB49ekAQ\nBMTGxuKnn37C0qVLa6JGIiIig9CxY0ecPHkSEokEXbp0gUwmg0wmg7Ozs75LI6JyaB10+/fvj5Ur\nV2LDhg343//+B7VajU6dOmH58uUYNGhQTdRIRERU49LS0mBjY4NGjRpVOKZ3795o1KgRvL29YWtr\nW4vVEVF1VGsd3YEDB2LgwIG6rqVcjx8/Rnh4OP73v/+hpKQE/fv3x5w5cyr8AZOWlob58+cjPj4e\nLVq0wOzZs9G7d+9aqZWIiOoOlUqFxMREyOVyyOVy3L59G5MmTcLIkSMrfI69vT3n4BLVIVUKuqtX\nr0ZgYCCsrKywevXqSscGBwfrpLBSCxYsQFpaGjZu3AhBEPDxxx9j/vz5WL58ebnjp02bBjc3N0RF\nReHnn39GcHAwDh06hObNm+u0LiIiqntyc3Nx9uxZyOVyxMbG4vHjxxr9MTExlQZdIqpbqhR09+7d\ni3HjxsHKygp79+6tcJwgCDoNunl5efjpp5+we/ducbeYOXPmYPz48SgsLCyzVuHp06eRmpqK7777\nDhYWFpg8eTJOnz6NPXv26DyAExFR3bNu3TocP35co83c3Byenp6QyWTw8fHRU2VEVBOqFHSPHTtW\n7tc1TSKR4KuvvoKbm5vYplaroVKpkJubWybonj9/Hu7u7hq7y3h7eyM+Pr7WaiYiIsMllUpx/Phx\nNG7cGFKpFDKZDB4eHtyVjMhIVWuOLgCkp6ejqKgIarVao12Xd55aWFigT58+Gm3bt29Hp06dyr1Z\n4MGDB3BwcNBoa9q0KZRKpc5qIiIiw1NQUIDz58+jefPmaNWqVYXjfHx8EBkZiQ4dOnBXMqJ6QOug\ne+bMGcyePRspKSka7Wq1GoIgICEhQavjFRQUVBhE7e3tYWVlJT7euXMnjhw5gs2bN5c7Pi8vr8xZ\nXnNzcxQWFmpVExERGb5Hjx6Ju5LFx8ejsLAQw4cPR2BgYIXPsba2hquray1WSUT6pHXQXbJkCezt\n7TFr1izY2dm9cAHnzp3DhAkTIAhCmb7Vq1djwIABAIBdu3bh008/xdy5cytckNvCwgJZWVkabYWF\nhbC0tHzhOomISP/S0tJw6tQpyOVyXLt2rcxVxUuXLumpMiIyRFoH3WvXriE6OhouLi46KUAmkyEx\nMbHSMZs3b8YXX3yBsLAwjB8/vsJxjo6OuH79ukZbeno67O3tdVIrERHp13//+19ER0drtDk7O4sb\nN3Tu3FlPlRGRIdI66Do5OeHJkyc1UUu59u3bh8jISMydOxcBAQGVjvXw8MDGjRs1VmSIi4vjXbRE\nREZCJpPhhx9+gJubmxhuW7Zsqe+yiMhACepnr/s8x759+/Dtt99i0aJFaN++PczMzGqqNmRlZcHP\nzw+DBw/Ghx9+qNHXpEkTSCQSZGRkwNLSEtbW1igpKcHw4cPRsWNHTJ06FceOHcP69etx8ODBKq2j\nWzpN4ujRozXyfoiIqHx37tyBXC5Hu3bt4OHhUeE4lUqFJ0+e6GTqHBHVTdrkNa3P6K5btw537tzB\niBEjyu3X9ma0yvz222/Iy8tDdHS0eKmq9Ka3o0ePwtnZGWPGjMGoUaMQHBwMiUSCtWvXYs6cORg9\nejRat26NNWvWcLMIIiIDo1KpcOXKFfFmstTUVADAyy+/XGnQNTExYcgloirTOuhOmTKlJuoo19/+\n9jf87W9/q3TMs+v6tmrVCjt27KjJsoiIqJouXbqEn3/+GQqFAtnZ2WX6s7OzxRMaREQvSuugy60R\niYiouq5evapxudHMzAweHh6QyWSQSqVo2rSpHqsjImNTrQ0jjh49iqtXr0KlUolthYWFuHDhArZu\n3aqz4oiIyLj4+vpi79694q5knp6eXAKSiGqM1kE3MjISmzZtQrNmzfDw4UM4OjoiPT0dKpUKr732\nWk3USEREBqz0REdMTAw6duyIV155pcKxzs7O2LZtG3clI6JaoXXQ3b9/P+bMmYMJEyagX79++Pe/\n/w1ra2tMmzat0m0XiYjIeGRmZiI2NlbclSw/Px8AkJqaWmnQBcCQS0S1Ruug+/DhQ/j7+wMAOnXq\nhPPnz2PIkCGYOXMm5s6dixkzZui8SCIiMgxyuRx79uzBlStXyuxK1qBBAzg4OKCkpIRhlogMgtZB\n187ODrm5uQCA1q1bizuROTs7Q6lU6rY6IiIyKHl5eRq7WTZv3hy+vr6QSqXo0qULTE2rdesHEVGN\n0Ponkq+vLyIjI7F48WJ4eHhg/fr1GDt2LI4cOYImTZrURI1ERFRLnre0l7e3N7p06QKpVAqpVIpW\nrVpxKTAiMlhaB92PPvoIU6ZMwaFDhzB27Fhs3boVvXv3BgCEhYXpvEAiIqpZ9+7dg1wuh1wuR8eO\nHTFx4sQKx9rY2CA8PLwWqyMiqj6tg25RURGio6NRUFAAc3Nz7Nq1C7/++iscHR3RvXv3mqiRiIh0\nqKSkBFevXhXDbUpKith3//59TJgwAYIgIDb2EsLDD0OptISjYz7CwobAx8ddj5UTEWlH66A7btw4\nrFmzRgy1VlZWz73DloiIDMOvv/6K9evXIysrq0xf+/btIZPJUFxcjHPnrmL06FNISfkAgABADYVi\nE6KiwLBLRHWG1kHXzMyMNxsQEdVRDRs2FEOuqakpunfvLu5KZm9vL44LDz/8VMgFAAEpKUGIiPgS\n33/PoEtEdUO1tgAOCgrC8OHD0aZNmzI72owYMUJnxRERUdWp1Wrk5eXB2tq6wjFdunTB4MGD4eXl\nBU9PzwrHKpWW+CvklhL+bCciqhu0Drpr1qwBgHK3+hUEgUGXiKgWFRUV4cKFC+J8286dO2PWrFkV\njjcxMcG0adOee1xHx3wAamiGXfWf7UREdYPWQffp9ROJiKj2ZWdni7uSnT17Fnl5eWLfmTNnUFxc\n/MJTzMLChkCh2ISUlCCUztFt3XoTQkOHvFjxRES1qNo/Ce/cuYOkpCRIpVI8efIETZs21WVdRERU\njuPHj2PZsmUoKSnRaLe2toa3tzekUmmZHcuqw8fHHVFRQETEMiiVFnB0zEdoKFddIKK6ReugW1hY\niNDQUBw6dAgSiQRHjhxBREQEcnJysHr1atjY2NREnUREBKBDhw5iyHVwcICvry9kMhm6dOkCMzMz\nnb6Wj487bzwjojpN683I161bh8TERGzbtg0WFhYAgICAAKSkpCAyMlLnBRIR1Re5ubm4fft2pWNa\ntGiByZMnY9WqVdi4cSP+7//+Dx4eHjoPuURExkDroHvw4EHMnz8fvr6+Ypuvry8+/fRTHD16VKfF\nEREZu/v37+PAgQNYsGABxo8fL97wW5nXX38dbdq04da7RETPofXUBaVSidatW5dpd3JyKncBciIi\n+ktJSQmSkpIQExMDuVyOmzdvavRfvnwZ2dnZsLOz00+BRERGROug6+LigtOnT+ONN97QaD948CA6\ndOigs8KIiIzRqVOn8Pnnn5dpb9u2LWQyGXx9fXmvAxGRjmgddKdPn46ZM2fi+vXrUKlU2LdvH27c\nuIEjR45g2bJlNVEjEZHR8PT0hEQigUQiQbdu3SCVSiGTyeDg4KDv0oiIjI6grsY6NCdOnMD69etx\n+fJllJSUoGPHjvi///s/DB48uCZqrDUDBgwAAM41JiKtqdVq3Lp1C5mZmfD09Kx07Llz59CxY8dK\ndzAjIqLyaZPXqrWObt++fdG3b9/qPJWIqFyxsZcQHn4YSqUlHB3zERZm+Gu2FhUV4dKlS+KuZPfv\n34eTkxO++uqrSm8U8/DwqMUqiYjqL62CblJSElxcXAAAGzZsQGFhodjXvXt3hl8iqpbY2EsYPfoU\nUlI+QOkuXArFJkRFweDC7pMnT6BQKCCXy3HmzBnk5uZq9CuVSjx48IBTEYiIDECVg+6CBQvw/fff\n4/Dhw2jTpg3WrVsHOzs7mJiYIDc3F8XFxTh8+DCaNWtWk/USkREKDz/8VMgFAAEpKUGIiPjS4DYs\nSE5OxpdffqnRZmVlBS8vL/j6+sLb25srJhARGYgqBd3SgLtx40a0adNGbN+5cydatWqFrKwsDB06\nFLt378b06dNrrFgiMk5KpSX+CrmlhD/bDUvnzp3RoEEDWFtbQyaTQSaToWvXrtywgYjIAFUp6O7d\nuxczZsxAnz59xLan5581bNgQgYGB+M9//sOgS0Rac3TMB6CGZthV/9leO3JzcxEfH4+srCy8+uqr\nFY4zNTXFypUr0axZM27YQERk4KoUdK9evYrevXtrtD27WEOfPn2wfPly3VVGRPVGWNgQKBSbkJIS\nhNI5uq1bb0Jo6JAafd0HDx5AoVAgJiYGFy5cQHFxMRo0aIBXXnkFpqYV/3i0t7ev0bqIiEg3qhR0\nS0pKylyWO3LkiMZ8XHNzc5iYmOi2OiKqF3x83BEVBURELINSaQFHx3yEhtbMqgsPHz7EkSNHIJfL\nkZycXKbf1NQU9+7dQ8uWLXX+2kREVLuqFHSdnJxw9epVtGjRQmx79o7iixcv8h8GIqo2Hx/3Wrnx\nLD8/H998841GW5s2bcSNG1xdXSGRSGq8DiIiqnlVCrp+fn5Yv349+vbtW+5Z2+LiYmzevBmvvPKK\nzgskItKlFi1aoE2bNmjUqBFkMhmkUimaN2+u77LqhLq41jER1W9VCrrvvPMO/vOf/2DcuHGYNWsW\nevToId6Ecf78eURGRiIjIwMTJkyo0WKJiMqjVquRmpoKuVyOjIwMTJ48udLxy5cv51QrLdWltY6J\niEpVKeg2bdoUW7duRUhICMaNGwdLS0s0bNgQWVlZKCgoQIcOHbBx40bY2trWdL1ERAD+uJJUuiuZ\nQqHAvXv3AAASiQT/+Mc/Kv15xJCrvbq01jERUakqbxjRsWNHREdH4/fff4dCoUB6ejoaN24Mb29v\n9OnTh3PaiKhW3L9/H9u3b0dcXByePHmi0ScIAjp16oRHjx7xF28dq0trHRMRldJqC2BBENCzZ0/0\n7NmzpuohIqqUtbU1fv31V5SUlAAALC0t4eXlBZlMBh8fHzRs2FDPFRonQ1jrmIhIW1oFXSIifbOx\nscHLL78s7kzWrVs3mJub67sso6evtY6JiF4Egy4R6V1+fj7i4+MRExODu3fvIjw8vNLxH374YS1V\nRqVqc61jIiJdYdAlIr14+PAhFAoF5HI5zp07h6KiIrEvLS2N63IboNpa65iISFcYdImoVj148AD/\n+te/cP369TJ9dnZ2kEql4vKFREREL6JKQVehUFT5gFKptNrFEJHxa9y4Me7evSs+btWqlbhxQ6dO\nnbj0FxER6UyVgm5AQAAEQYBara50nCAISEhI0ElhpR4/fozw8HD873//Q0lJCfr37485c+ZUuHTQ\nkiVLsHPnTrFeQRAwb948jBs3Tqd1EVH5CgoKYGFhUWG/qakpRo0aBXNzc0ilUjg7O9didUREVJ9U\nKegePXq0puuo0IIFC5CWloaNGzdCEAR8/PHHmD9/PpYvX17u+OTkZISEhGDkyJFim42NTW2VS1Tv\nqNVq3L59GzExMVAoFEhNTcW2bdtgalrxj5c33nijFiskIqL6qkpBt0WLFlU6WEFBwQsV86y8vDz8\n9NNP2L17N7p06QIAmDNnDsaPH4/CwsJylxRKSkpCUFAQmjZtqtNaiOgvKpUKCQkJYri9c+eORv/l\ny5fRvXt3PVVXM2JjLyE8/DCUSks4OuYjLIwrDhARGTqtb0Z79OgRvvrqK1y9ehUqlQrAH2d0ioqK\ncP36dcTGxuqsOIlEgq+++gpubm5im1qthkqlQm5ubpmgm5OTA6VSibZt2+qsBtIdBgXj8OjRI0yb\nNg05OTka7YIgwNXVFTKZDE5OTnqqrmbExl7C6NGnntoCVw2FYhOiosDvYSIiA6Z10F20aBFOnz6N\n3r174/Dhw3jttdeQlJSEy5cv44MPPtBpcRYWFujTp49G2/bt29GpUyc0atSozPjk5GQIgoB169bh\nxIkTaNSoESZNmoQRI0botC7SHoOC8WjcuDEaNmyInJwcWFhYwNPTU9yVrHHjxvour0aEhx9+6nsX\nAASkpAQhIuJLLrdFRGTAtA66p0+fRkREBPr3748rV64gMDAQbm5umD9/frnLBT1PQUEBlEpluX32\n9vawsrISH+/cuRNHjhzB5s2byx2fnJwMiUQCFxcXBAQEQC6XY/78+bCxscHAgQO1ro10h0Ghbigp\nKUFaWhpat25d6biAgACYmZmhe/fuld54ZiyUSktobn0LAMKf7UREZKi0DrpPnjxBp06dAADt27dH\nYmIi3NzcMH78eEyePFnrAs6dO4cJEyaUu27m6tWrMWDAAADArl278Omnn2Lu3Lno2bNnuccaMWIE\n/P39YWdnBwBwdXXFzZs3sXv3bgZdPWNQMFwFBQWIj48XN2/Izs7Gzp07K72Js1evXrVYof45OuYD\nUEPze1j9ZzsRERkqrYOuo6Mjbt++DScnJ7Rt2xZXrlwBAFhZWSErK0vrAmQyGRITEysds3nzZnzx\nxRcICwvD+PHjKx1bGnJLtW/fHjExMVrXRbrFoGBYMjIyoFAooFAoEB8fj8LCQo3+uLg49OvXT0/V\nGZ6wsCFQKDYhJSUIpVNvWrfehNDQIfoujYiIKqF10B00aBBmz56N8PBw9OrVCzNnzoSHhwd+/vln\ntGnTRucF7tu3D5GRkZg7dy4CAgIqHbty5UqcPXsWW7duFdsSEhLQrl07nddF2mFQMBy5ubkIDAwU\nbyYtZWtrCx8fH8hkMnh5eempOsPk4+OOqCggImIZlEoLODrmIzSUN1MSERk6rYPuzJkzUVxcjDt3\n7mDo0KEYNGgQ3n//fdja2mLlypU6LS4rKwuLFy/GiBEj8OqrryI9PV3sa9KkCSQSCTIyMmBpaQlr\na2v4+flhw4YN2Lp1KwYOHIiTJ0/ihx9+wI4dO3RaF2mPQcFwWFtbo3Pnzrh48SJatGgBmUwGmUwG\nNzc37kpWCR8fd84nJyKqYwT187Y7q4LMzEzY2trq/B/JH3/8ER9++KFGW+luZ0ePHoWzszP8/f0x\natQoBAcHAwCOHTuGFStW4NatW2jRogVmzpxZ5fm5pfOB9blBBtGLePz4MS5cuPDcObTXrl2DlZUV\nWrZsWUuVERER6YY2eU3roKtQKCrtl0ql2hzOoDDoUl10+/ZtyOVyyOVyJCQkoKSkBGvXrmWIJSIi\no6RNXtN66kJAQAAEQcDT+VgQBAiCAIlEgosXL2p7SCLSQklJCRISEsRwe/v27TJjzp07x6BLRET1\nntZB99n0rFKpcOPGDaxYsQIhISE6K4yIyldSUoIlS5bgyZMnGu2urq6QSqWQyWTcHZCIiAjVCLot\nWrQo09a6dWvY2Nhg4cKF2L9/v04KI6LymZqawtvbG7///js8PT0hlUohlUrRpEkTfZdGRERkULQO\nuhVp3Lgxbt26pavDEdU7JSUlSEpKQlxcHMaMGQNT04r/ek6aNAnTp0+vF7uSERERVZfWQbe8m9Fy\ncnKwbds2dOzYUSdFEdUXBQUFOH/+PORyORQKBTIyMgAA7u7u6NatW4XPa9q0aW2VSAYoNvYSwsMP\nQ6m0hKNjPsLCuFQfEVF5dHIzGvDHlIbPP/9cZ4URGSuVSoVjx45BoVDg7NmzKCgo0Og3MTFBampq\npUGX6q/Y2EsYPfoUUlI+QOnmKwrFJkRFgWGXiOgZL3wzGgCYmZnBwcFBJwURGTuJRII9e/bg7t27\nYluDBg3EXcl69OiBBg0a6LFCMmTh4YefCrkAICAlJQgREV9yQwsiomdoHXRXr16NuXPnwsbGRqM9\nMzMTc+fOxZo1a3RWHJExEgQBMpkMcrlc3JWsc+fOlc7JJSqlVFrir5BbSviznYiInlalf1nj4uKQ\nmpoKAIiOjoa7u3uZoJuUlIRTp07pvkKiOiInJwdxcXFQKBR47733yvwdedqECRPwzjvvQBCeDSxE\nlXN0zAeghmbYVf/ZTkRET6tS0BUEAWFhYeLXS5YsKTPG2toagYGBuq2OyMDdvXtX3Ljh0qVLKCkp\nAfDHDoH9+vWr8HlmZma1VSIZmbCwIVAoNiElJQilc3Rbt96E0NAh+i6NiMjgVCno9ujRA4mJiQAA\nNzc3/Pbbb7zrm+ottVqNXbt24fTp0+KVjqc1a9YMRUVFeqiM6gMfH3dERQEREcugVFrA0TEfoaFc\ndYGIqDxaTwpMTEzEzZs3cffuXXTt2hUAsG3bNvTv3x9t2rTReYFEhkYQBFy6dEkj5Hbo0AEymQxS\nqRTt27fnlASqUT4+7rzxjIioCrQOuqdOncKUKVPw9ttvi0H34MGDWL58OTZu3AgfHx+dF0lkaHr3\n7g0rKysx3PIKBxERkeER1M8uiPsco0ePRp8+fTBz5kyN9i+//BJyuRzffPONTgusTQMGDABQ/hJq\nZNzUajWSk5PF+bYhISHlbndNRERE+qVNXtP6jG5SUhKWL19epv2NN97Ajh07tD0ckd4UFhbiwoUL\niImJQWxsLNLT08U+uVyOkSNH6rE6IiIielFaB90mTZogMTERrVq10mi/du0abG1tdVYYUU1asWIF\nfvvtN+Tnay7JJJFI4O7uDkdHRz1VRkRERLqiddAdMWIEFi5ciMzMTHh4eAAALly4gGXLlvEMGNUZ\nhYWFYsht0KABevToAZlMBm9v70rXvyUiIqK6Q+ugO3XqVGRkZOCTTz5BcXEx1Go1TE1NERAQgHff\nfbcmaiTSikqlAgCYmJhUOKZ///5o1KgRZDIZ3N3duSsZERGREdL6ZrRST548wY0bN2BqagpBEPDd\nd7GeHR0AACAASURBVN9h//79kMvluq6x1vBmtLrryZMnOHPmDORyOeLi4jBnzhxxVRAiIiIyHjV6\nM1opMzMzJCcn45tvvsHZs2chCAIGDhxY3cMRae3evXtQKBSQy+W4ePGieCYXAGJiYhh0iYiI6jmt\ng+7Nmzfx7bffYt++fcjMzIQgCBg1ahTee++9MjeoEdWUJUuWlHv1oEmTJpDJZPD19dVDVURERGRI\nqhR0i4uL8dNPP+Hbb79FTEwMTExM0KdPH7z22muYPXs2Jk2axJBLtcrJyUn8un379pDJZJDJZHBx\nceGuZERERASgikG3f//+yMnJga+vLxYvXoxXXnkFDRs2BAD8f3t3HldVnf9x/H2RWMLc2NTERE1w\nSSWQMv3VQ+iBW07kllpoFNlMqY2Kk+JO7tKio2NulZZZJGlWLmNhj8qcADOl0lTMwCjIXFE24f7+\ncLzjjcUl4F7OfT0fDx7C93zuOR/o3MO7w/ecM3HixGptEI7n999/l4eHh9zc3CqsCQsLU5MmTdSl\nSxd5e3vXYHcAAKC2uKage+7cOXl6eqpp06Zq0KCB3N3dq7svOBCz2axjx47pq6++UkpKio4cOaLx\n48frvvvuq/A1/v7+8vf3r8EuAQBAbXNNQXfXrl3asmWLkpKStH79enl4eCg8PFx9+vThz8S4IcXF\nxUpPT7c8cvfKp5JJUmpqaqVBFwAA4GquKejWrVtXgwcP1uDBg5WRkaENGzbogw8+0ObNm2UymfT6\n668rJiZGLVq0qOZ2YRSzZs3S3r17rcacnJzUrl07denShYvJAADAn3bD99EtKSnRp59+qo0bN+rT\nTz9VaWmp7rnnHq1ataqqe6wx3Ee35mzcuFGvvfaa3N3dFRwcrC5duig4OFj16tWzdWsAAMCO1ch9\ndOvUqaPw8HCFh4fr5MmTev/99/Xee+/d6OpgECUlJTp48KCaNGmiRo0aVVh37733qkWLFurQoYNu\nuummGuwQAAA4iip57mmjRo0UHR2t6OjoqlgdapkLFy5o7969SklJUVpams6dO6fHH39ckZGRFb7G\n09NTnp6eNdglAABwNFUSdOF4cnNzlZKSotTUVKWnp+vixYtWy7/++utKgy4AAEB1I+jihqxZs0af\nf/651VjDhg3VpUsXhYaGqlOnTjbqDAAA4BKCLm5IaGioPv/8c7Vo0cLyVLLWrVvLycnJ1q0BAABI\nIujiD06dOqXU1FTdfvvtlT6QITQ0VKtWrZKPj08NdgcAAHDtCLoOzmw266effrI8uOHQoUOSpMjI\nyEqDrru7O0/IAwAAdo2g66AOHDigzz//XCkpKcrNzS2zPDMz0wZdAQAAVB2CroP68ssv9eGHH1q+\ndnJyUmBgoGW+7a233mrD7gAAAP48gq6D6tKli/79738rKChIoaGhCgkJ4alkAADAUAi6BlJSUqIf\nfvhBqamp6tChg4KDgyusbd++vd58802eSgYAAAyLoFvL5efnWz2V7OzZs5Kk3377rdKgW6dOHdWp\nU6em2gQAAKhxBN1a6quvvtLWrVu1f//+Mk8lu+mmm2QymWzUGQAAgH0g6NZSP//8s77++mvL1/Xr\n17c8laxz585yc3OzYXcA/igt7TvNm7dNOTlu8vUt0MSJvRQS0t7WbQGAodl90D158qRmzJihL7/8\nUm5uboqMjNS4ceMqfALX8ePHNXXqVH3zzTe69dZbNWnSJHXr1q2Gu65+oaGhSk5OttwloU2bNjyV\nDLBTaWnfacCAL5WZOU6SSZJZqamrlJQkwi4AVCO7D7qxsbEymUxKTEzUqVOnFBsbq3r16mnkyJHl\n1j/zzDMKDAxUUlKSPv74Y40aNUpbt25V48aNa7jz63f69GmlpaUpJSVFnTt3Vp8+fSqsbdasmZYs\nWVKD3QG4UfPmbbsi5EqSSZmZMZo//0W9+y5BFwCqi10H3aKiInl5eWn06NHy8/OTJPXs2VN79uwp\nt3737t3KyspSYmKiXF1dNXLkSO3evVsbNmzQqFGjarL1a2I2m5WVlWV5KtkPP/wgs9ksSTp//nyl\nQRdA7ZGT46b/hdzLTP8dBwBUF7sOui4uLlqwYIHl68OHDys5OVlDhgwpt37//v1q3769XF1dLWPB\nwcH65ptvqr3X65WcnKy3335bv/76a5lljRs3VuvWrWU2m7moDDAAX98CSWZZh13zf8cBANXFroPu\nlaKioiz3hx02bFi5Nb/99pt8fHysxjw9PZWTk1MTLV4XJycnS8g1mUwKCAiwzLf18/Mj4AIGMnFi\nL6WmrlJmZowuz9Ft3nyVnnuul61bAwBDs3nQLSwsrDCIent7y93dXZI0ZcoUnT17VvHx8Ro7dqyW\nLVtWpj4/P18uLi5WYy4uLioqKqr6xq+ipKSk0vvUBgcH6+6777Y8laxBgwY12B2AmhQS0l5JSdL8\n+S8pJ8dVvr4Feu457roAANXN5kF33759Gj58eLlnMJcsWaLw8HBJUkBAgCRp7ty5GjhwoLKzs9W0\naVOreldXV505c8ZqrKioqEZutVVaWqpDhw5Z5tsGBwcrOjq6wvpbbrlFcXFx1d4XAPsQEtKeC88A\noIbZPOiGhobq4MGD5S7Ly8vTli1brC7Kat26tSTp1KlTZYKur6+vjhw5YjV24sQJeXt7V3HXlxQU\nFOibb75RSkqKUlNTrUJ2SUlJpUEXAAAA1cvmQbcyBQUFGjdunG699VZ16tRJkvTtt9/K2dlZLVq0\nKFPfqVMnrVy5UkVFRZYpDHv27FFISEiV97Zt2zatXLlSxcXFVuPOzs7q2LGjQkNDrzp9AQAAANXH\nroOul5eXIiIiFB8fr1mzZun8+fOaMmWKoqKi5OHhIenSAyXc3Nx08803KzQ0VE2aNNHEiRP19NNP\nKzk5Wenp6Zo3b16V99akSRNLyK1Xr55CQkIsTyW7+eabq3x7AAAAuD52HXQlac6cOZo7d64ef/xx\nSVJkZKTGjx9vWT5w4ED1799fo0aNkpOTk/71r38pLi5OAwYMUPPmzbV06dLrflhEcXGx8vLy1LBh\nwwpr2rdvr0GDBik4OFgBAQGcuQUAALAzJvPlJxRA4eHhOn36tFq3bq3Q0FCrQA0AAADbu3yjgk8+\n+eSqtU7V3UxtU1hYqPz8fKWlpenixYu2bgcAAAA3yO6nLtS0OnXq6IEHHlBoaCgPbQAAAKjFCLp/\n4OXlpZEjR9q6DQAAAPxJTF0AAACAIRF0AQAAYEgEXQAAABgSQRcAAACGRNAFAACAIRF0AQAAYEgE\nXQAAABgSQRcAAACGRNAFAACAIRF0AQAAYEgEXQAAABgSQRcAAACGRNAFAACAIRF0AQAAYEgEXQAA\nABgSQRcAAACGRNAFAACAIRF0AQAAYEgEXQAAABgSQRcAAACGRNAFAACAIRF0AQAAYEgEXQAAABgS\nQRcAAACGRNAFAACAIRF0AQAAYEgEXQAAABgSQRcAAACGRNAFAACAIRF0AQAAYEgEXQAAABgSQRcA\nAACGRNAFAACAIRF0AQAAYEgEXQAAABgSQRcAAACGRNAFAACAIdl90D158qTGjBmjkJAQde/eXQkJ\nCSotLa2wftasWQoMDFTbtm0t/65bt64GOwYAAIA9cLZ1A1cTGxsrk8mkxMREnTp1SrGxsapXr55G\njhxZbv3Ro0cVGxurhx56yDJWt27dmmoXAAAAdsKug25RUZG8vLw0evRo+fn5SZJ69uypPXv2VPia\njIwMxcTEyNPTs6baBAAAgB2y66kLLi4uWrBggSXkHj58WMnJybrrrrvKrc/Ly1NOTo5atGhRg10C\nAADAHtl10L1SVFSU+vXrp3r16mnYsGHl1hw9elQmk0nLli3TfffdpwcffFCbNm2q4U4BAABgD2w+\ndaGwsFA5OTnlLvP29pa7u7skacqUKTp79qzi4+M1duxYLVu2rEz90aNH5eTkpFatWikqKkopKSma\nOnWq6tatq/vvv79avw8AAADYF5sH3X379mn48OEymUxlli1ZskTh4eGSpICAAEnS3LlzNXDgQGVn\nZ6tp06ZW9ZGRkQoLC1O9evUkSW3atNGxY8e0fv16gi4AAICDsXnQDQ0N1cGDB8tdlpeXpy1btqhP\nnz6WsdatW0uSTp06VSboSrKE3Mtatmypr776qgo7BgAAQG1g13N0CwoKNG7cOO3bt88y9u2338rZ\n2bncC84WL16s6Ohoq7EDBw7I39+/ulsFAACAnbHroOvl5aWIiAjFx8frwIEDSktL05QpUxQVFSUP\nDw9Jlx4oceHCBUlSjx49lJqaqtdee01ZWVl66623tHnzZsXExNjy2wAAAIAN2HXQlaQ5c+YoMDBQ\njz/+uEaPHq0ePXpo/PjxluUDBw7Uq6++Kkm64447tHjxYm3atEn9+vXTunXr9MILL6hjx462ah8A\nAAA2YjKbzWZbN2EvLl/49sknn9i4EwAAAJTnevKa3Z/RBQAAAG4EQRcAAACGRNAFAACAIRF0AQAA\nYEgEXQAAABgSQRcAAACGRNAFAACAIRF0AQAAYEgEXQAAABgSQRcAAACGRNAFAACAIRF0AQAAYEgE\nXQAAABgSQRcAAACGRNAFAACAIRF0AQAAYEgEXQAAABgSQRcAAACGRNAFAACAIRF0AQAAYEgEXQAA\nABgSQRcAAACGRNAFAACAIRF0AQAAYEgEXQAAABgSQRcAAACGRNAFAACAIRF0AQAAYEgEXQAAABgS\nQRcAAACGRNAFAACAIRF0AQAAYEgEXQAAABgSQRcAAACGRNAFAACAIRF0AQAAYEgEXQAAABgSQRcA\nAACGRNAFAACAIRF0AQAAYEi1KujOmDFDUVFRldZ8//33Gjx4sDp37qxBgwbpu+++q6HuAAAAYE9q\nTdD9+uuv9c4778hkMlVYk5+fr5EjR6pLly5677331LlzZz311FMqKCiowU4BAABgD2pF0C0uLtb0\n6dMVFBRUad1HH30kd3d3TZgwQS1bttTkyZPl4eGhbdu21VCnAAAAsBe1IuguX75cAQEBuueeeyqt\n279/v4KDg63G7rzzTu3du7c62wMAAIAdsvugm5GRobfffltxcXFXrc3NzZWPj4/VmKenp3Jycqqr\nPQAAANgpZ1s3UFhYWGEQ9fb21vTp0/Xss8+qUaNGV11XQUGBXFxcrMZcXFxUVFRUJb0CjiQt7TvN\nm7dNOTlu8vUt0MSJvRQS0t7hegAcQXnvNUm8/1Dr2Tzo7tu3T8OHDy/3IrNx48aptLRUgwYNuqZ1\nubq6lgm1RUVFcnNzq5JeAUeRlvadBgz4UpmZ4ySZJJmVmrpKSUmqsV909tAD4AjKe6/t2vUvmc0n\nlZMzRbz/UJvZPOiGhobq4MGD5S4bPny4vv32W8tFaMXFxSotLdWdd96pLVu2qHHjxlb1vr6++u23\n36zGTpw4IW9v7+ppHjCoefO2XfFLT5JMysyM0fz5L+rdd2vml5w99AA4gvLea7/++rSkF8T7D7Wd\nzYNuZRISElRYWGj5es2aNUpPT1dCQkKZubiS1KlTJ61cudJqbO/evfrrX/9a7b0CRpKT46b//YK7\nzPTfccfpAXAEFb3XJPcyY7z/UNvY9cVoPj4+8vPzs3w0aNBArq6u8vPzk5PTpdZPnDhhCcM9e/bU\nuXPnNGfOHGVkZGjWrFm6cOGCevfubctvA6h1fH0LJJn/MGr+77jj9AA4gorea1J+mTHef6ht7Dro\nXovu3btr69atkqS6devqlVdeUVpamgYMGKD09HStXLmSObrAdZo4sZeaN1+l//3yM6t581V67rle\nDtUD4AjKe681bvwv+frmi/cfajuT2Wz+4//GOazw8HBJ0ieffGLjTgDbS0v7TvPnb1dOjqt8fQv0\n3HO2ueuCrXsAHEF57zVJvP9gl64nrxF0r0DQBQAAsG/Xk9dq/dQFAAAAoDwEXQAAABgSQRcAAACG\nRNAFAACAIRF0AQAAYEgEXQAAABgSQRcAAACGRNAFAACAIRF0AQAAYEgEXQAAABgSQRcAAACGRNAF\nAACAIRF0AQAAYEgEXQAAABgSQRcAAACGRNAFAACAIRF0AQAAYEgEXQAAABgSQRcAAACGRNAFAACA\nIRF0AQAAYEgEXQAAABgSQRcAAACGRNAFAACAIRF0AQAAYEgEXQAAABgSQRcAAACGRNAFAACAIRF0\nAQAAYEjOtm7AnuTm5qqkpETh4eG2bgUAAADl+OWXX1SnTp1rquWM7hVcXV3l7Ez2BwAAsFfOzs5y\ndXW9plqT2Ww2V3M/AAAAQI3jjC4AAAAMiaALAAAAQyLoAgAAwJAIugAAADAkgi4AAAAMiaALAAAA\nQyLoAgAAwJAIugAAADAkgi4AAAAMiaBbTU6ePKkxY8YoJCRE3bt3V0JCgkpLSyusP378uKKjoxUU\nFKQHHnhAu3btqsFu4ejOnTunyZMnq1u3buratasmTZqkc+fOVVg/a9YsBQYGqm3btpZ/161bV4Md\nw5Fd7/7K8RX24oknntCmTZsqreH4WrUIutUkNjZW58+fV2JiohYtWqSPPvpIq1atqrD+mWeekY+P\nj5KSkvSXv/xFo0aN0q+//lqDHcORTZs2TYcOHdLKlSv16quvKiMjQ1OnTq2w/ujRo4qNjdUXX3yh\nXbt26YsvvtDAgQNrsGM4suvdXzm+wtbMZrOef/55ffnll1et5fhatZxt3YARFRUVycvLS6NHj5af\nn58kqWfPntqzZ0+59bt371ZWVpYSExPl6uqqkSNHavfu3dqwYYNGjRpVk63DAeXn52vHjh1av369\n2rVrJ0mKi4vTo48+qqKiIrm4uJR5TUZGhmJiYuTp6VnT7cLBXe/+yvEVtpaTk6MJEybo+PHjqlev\n3lXrOb5WLc7oVgMXFxctWLDAEnIPHz6s5ORk3XXXXeXW79+/X+3bt5erq6tlLDg4WN98802N9AvH\n5uTkpFdeeUWBgYGWMbPZrJKSEl24cKFMfV5ennJyctSiRYsa7BK45Hr3V46vsLXvv/9eTZs21Xvv\nvScPD49Kazm+Vj3O6FazqKgopaamqkOHDho2bFi5Nb/99pt8fHysxjw9PZWTk1MTLcLBubq6qnv3\n7lZja9euVUBAgBo0aFCm/ujRozKZTFq2bJk+++wzNWjQQNHR0YqMjKypluHArnd/5fgKW+vRo4d6\n9OhxTbUcX6seQfcGFRYWVnig9Pb2lru7uyRpypQpOnv2rOLj4zV27FgtW7asTH1+fn6ZP7e5uLio\nqKio6huHQ7rW/VWS3nzzTW3fvl2rV68ut/7o0aNycnJSq1atFBUVpZSUFE2dOlV169bV/fffXy39\nw7FU5f7K8RXV7Xr216vh+Fr1CLo3aN++fRo+fLhMJlOZZUuWLFF4eLgkKSAgQJI0d+5cDRw4UNnZ\n2WratKlVvaurq86cOWM1VlRUJDc3t2rqHo7mWvfXdevWafbs2Zo8ebK6du1a7roiIyMVFhZmmWvW\npk0bHTt2TOvXr+dAjCpRlfsrx1dUt2vdX68Fx9eqR9C9QaGhoTp48GC5y/Ly8rRlyxb16dPHMta6\ndWtJ0qlTp8oEXV9fXx05csRq7MSJE/L29q7iruGoKttfL1u9erUWLlyoiRMn6tFHH6209o8XVLRs\n2VJfffXVn+4TkKp2f+X4iup2Lfvr9eD4WrW4GK0aFBQUaNy4cdq3b59l7Ntvv5Wzs3O5E8w7deqk\n77//3upPaXv27FHnzp1rol1AGzduVEJCgiZPnqzHHnus0trFixcrOjraauzAgQPy9/evxg6B/7me\n/ZXjK2oTjq9Vj6BbDby8vBQREaH4+HgdOHBAaWlpmjJliqKioixXXJ48edJyhXBoaKiaNGmiiRMn\n6siRI1qxYoXS09O5bx5qxJkzZ/T8888rMjJSvXv31okTJywflx9ycuX+2qNHD6Wmpuq1115TVlaW\n3nrrLW3evFkxMTG2/DbgIK53f+X4CnvH8bV6mcxms9nWTRhRXl6e5s6dq+TkZEmX5t2MHz9ezs6X\nZouEhYWpf//+lvs4ZmVlKS4uTvv371fz5s01efJk3X333TbrH45jy5YtGj9+vNWY2WyWyWTSJ598\noqZNm5bZX5OTk7Vo0SL99NNPuvXWWzV27Fjmj6FG3Mj+yvEV9iI8PFyjR4+2uosCx9fqRdAFAACA\nITF1AQAAAIZE0AUAAIAhEXQBAABgSARdAAAAGBJBFwAAAIZE0AUAAIAhEXQBAABgSARdAAAAGBJB\nFwAAAIZE0AXgMMLCwhQYGGj5aNu2rYKDgxUVFaW0tLQq315KSooCAwOVnZ0tSYqKitKkSZOu6bX5\n+flat27dn9r+zz//rMDAQKWmplZa9/vvv2vhwoXq06ePgoKCFBwcrKFDh+rdd9/9U9uvSmFhYVqy\nZMk11wcGBmrTpk3V2BGA2sDZ1g0AQE164okn9Pjjj0uSzGazTp8+rRdeeEFPPvmktm7dqsaNG1fp\n9kwmk+XzpUuXysnp2s4vrF69Whs3btQjjzxSZdsvz+HDhxUdHa1mzZppwoQJatOmjYqLi7Vr1y4t\nXLhQ6enpio+P/1M9VIWkpCS5ubnZug0AtQxBF4BDcXd3l6enp+VrLy8vzZw5U/fee6927NihqKio\natt2vXr1rrnWbDZXyTYrW4/ZbFZsbKyaNWumdevWqU6dOpZlLVq00G233aYnn3xSI0aMUKtWraqk\nnxvVsGFDm24fQO3E1AUADu9ywLt8xjAsLEzz589X37591bVrV8u0hpUrV+r+++9X586d9dBDD+mD\nDz6wWk9aWpoGDx6sTp06KTIyUgcPHrRa/sepC/v371d0dLSCgoLUrVs3zZgxQwUFBVqyZImWLl2q\nn3/+WW3btrVMfUhKSlKfPn3UqVMn9e3bV2vXrrUKsocPH9aIESMUFBSknj17avfu3ZWe0f3Pf/6j\nH374QRMmTLAKuZd1795d27Ztswq5O3fuVP/+/dWpUydFRERo0aJFKioqsiwPDAzUP//5T4WFhen/\n/u//lJmZqV9++UVjx47VPffcow4dOui+++5TQkKC5TUbN25URESE5d877rhD/fv319dff22p+ePU\nhU8//VQPP/ywgoKC1L17d82bN0+FhYUVfq8AHBNndAE4tJycHM2ZM0ceHh669957LeNvvfWWli9f\nrltuuUVt2rTRiy++qC1btmjatGny9/dXWlqaZs6cqby8PA0dOlRZWVl64okn1L9/f82fP19HjhzR\nlClTKtxuVlaWRowYoV69emnDhg06e/as/vGPf2jmzJmaNm2azp8/r23btikpKUkNGjTQO++8o5de\neknTp0/XHXfcoQMHDig+Pl65ubmKjY1VXl6eHnvsMQUHB2vDhg3Kzc3V5MmTK/3eU1NT5ebmpjvv\nvLPCmttuu83y+WeffaaxY8dq8uTJ6tq1qzIzM/X888/r2LFjeumllyx169ev16pVq3Tx4kU1b95c\nkZGR8vHx0euvv66bb75ZycnJmjNnjoKCghQeHi5Jys7O1jvvvKOEhAR5eHho+vTpmjRpkrZv316m\np48//lhjxozRs88+qwULFujo0aOaPn26jh8/fl3zeAEYH0EXgENZvny5Vq9eLUkqKSlRcXGxWrVq\npUWLFsnX19dSd9999+nuu++WdOnCsDVr1ujFF1+0hGE/Pz8dP35cq1at0tChQ5WYmChvb29NmzZN\nJpNJ/v7+ys7O1rx588rtIzExUQ0bNtTs2bMt83Znz56tvXv3yt3dXR4eHnJyclKjRo0kScuWLdPT\nTz+t3r17S5KaNWumc+fOaebMmRozZow+/PBD5efna+7cufLw8FCrVq0UFxen0aNHV/izOHHihOrX\nr2911jc3N1c9e/aUyWSynC3+29/+ppEjR2r58uV6+OGHNWjQIEsPM2bM0IgRIzRhwgQ1bdpUkvTg\ngw+qXbt2kqTCwkJFRkaqd+/elp/v8OHDtWLFCh06dMgSdEtKSjRz5kwFBARIkh577DGNHj1aJ06c\nkJeXl1XfK1asUEREhJ566ilJl8J4aWmpnnnmGWVkZNh8mgUA+0HQBeBQhgwZouHDh0uSnJycVL9+\nfdWtW7dM3ZVnMo8cOaLCwkLFxsZa1ZSWlqq4uFhFRUU6fPiw2rVrZxUag4KCKuzj8OHD6tChg9XF\naaGhoQoNDS1Te/LkSf3666968cUXrc6cms1mFRcX6/jx4zp8+LBatGghDw8Py/I777yz0jm6DRs2\n1JkzZ6zGvLy8tHnzZsvXjz76qGVqwvfff6/09HQlJiZavcbJyUkZGRmWoHvlz87V1VXDhg3T9u3b\ntW/fPmVmZuqHH37Q77//rpKSEqv1tGzZ0vL55fnMxcXFZfo+dOiQHnjgAauxyz+3Q4cOEXQBWBB0\nATiU+vXry8/P76p1rq6uls8vh8WXX37ZKoxddtNNN1nV/XG8PM7O1374vbzeuLg4de3atczyiu4U\ncbVtBAcHa8WKFdq/f786duwo6VJovfLnc+Xc3dLSUsXExOihhx4qsy5vb2/L51feHSE/P1+PPPKI\nioqK1KtXL4WEhKhjx44aNmxYmXWU9/MqL6ibzeYyc49LS0srXAcAx8XFaABwFS1btpSzs7Oys7Pl\n5+dn+di5c6dWr14tk8mktm3bKj09XRcvXrS8Lj09vcJ1tmrVSt99951VkNuxY4fCwsKsLu6SJE9P\nT3l6eiozM9Nq++np6ZYzvG3bttWPP/6o06dPW22/sovRunfvrtatWyshIcGq78vOnDmjCxcuWL6+\n/fbb9eOPP1r1kJ2drfnz5+v8+fPlbuOLL77QgQMHtHbtWo0aNUq9evXSzTffrBMnTlTY19UEBASU\nue9xamqqTCYTZ3MBWCHoAsBV1K1bV0OGDNHLL7+szZs3KysrSxs2bFBCQoJ8fHwkSUOHDlV+fr7i\n4uKUkZGhnTt3Vnph1COPPKLTp09r+vTpysjIUGpqqhYuXKhu3brJxcVFHh4eOnv2rI4dO6aLye+d\nUQAAAjdJREFUFy8qJiZGb7zxhtatW6esrCzt2LFDM2fOlLu7u2666Sb17dtXnp6eGj9+vA4ePKiU\nlBTNmTOn0u/LyclJL7/8so4fP64hQ4Zo69atysrKUkZGhtasWaN+/frp4sWLlrO9Tz75pLZv366l\nS5fq2LFj2r17tyZNmqS8vDyrW7Zd6fK83Pfff1/Z2dlKS0vTM888o5KSkjKB/o8qmnYRExOjHTt2\naNmyZTp27Jh27typWbNmqUePHvL39690nQAcC1MXADiMqz08obK6uLg4eXp6avHixcrNzVWTJk30\n97//3fLwCR8fH61Zs0azZ8/WgAED1KRJEz399NOaOXNmudvw8fHRq6++qoULF6p///6qX7+++vbt\nq7Fjx0qSIiIilJiYqAcffFBvvPGGoqOj5ebmpjfeeEPz5s2Tt7e3hgwZolGjRkm6dH/gtWvXKj4+\nXsOGDVODBg00ZsyYqz6JrVWrVnr//fe1du1aLV++XMePH1dJSYn8/f01aNAgDR061HIxWM+ePfXS\nSy9p+fLlWr58uerXr6/w8HCruct//Nl17NhREydO1Jo1aywX/PXp00dNmjSp9Iz3H9d15ecRERF6\n4YUX9Morr2jZsmVq1KiR+vXrZ3Xh3bX+twZgbCZzVd2VHAAAALAjTF0AAACAIRF0AQAAYEgEXQAA\nABgSQRcAAACGRNAFAACAIRF0AQAAYEgEXQAAABgSQRcAAACGRNAFAACAIRF0AQAAYEgEXQAAABjS\n/wPKOuhCL3DdzQAAAABJRU5ErkJggg==\n",
      "text/plain": [
       "<matplotlib.figure.Figure at 0x1137dae48>"
      ]
     },
     "metadata": {},
     "output_type": "display_data"
    },
    {
     "data": {
[truncated: 1,413,233 more chars]
