# Supplementary material for: Industrial brewing yeast engineered for the production of primary flavor determinants in hopped beer
Source: Nat Commun. 2018 Mar 20;9:965. doi: 10.1038/s41467-018-03293-x (PMC5861129; doi:10.1038/s41467-018-03293-x)
Supplement: Supplementary file 5 — Supplementary Data 2 [file 41467_2018_3293_MOESM5_ESM.csv]

	tHMG	ERG20-F96WN127W	LIS	GES
A1	13453.77972	26290.89553	3551.334545	3696.097995
A2	46294.30001	61749.70979	7402.688783	694.5932648
A4	16710.98006	30271.12122	1362.030618	2080.742051
A10	9571.76927	10945.52976	2142.470756	1906.866492
A11	6758.793097	9092.045856	1147.474052	417.5526718
B2	11020.56566	14877.56631	1391.894384	512.9852151
B3	9319.016448	14119.95045	1269.566406	438.466655
B11	15704.7786	8995.31057	1574.219919	377.2760531
C2	19389.67065	10879.19654	568.1858507	230.263698
C4	14127.2998	32855.92343	2958.890479	3091.250576
C6	8778.641185	22922.21885	2464.119638	402.7450337
C8	9743.994817	18081.90399	1503.450557	295.1521074
D7	5795.769732	9286.386221	336.3496859	1745.692511
D8	6356.994069	11020.33847	208.0941324	465.9210477
D9	5754.331226	9356.943327	365.6201749	237.9546528
E2	8227.666129	8338.383016	777.1018199	405.4190564
E7	2900.500737	23202.18842	3124.680202	2512.463913
F7	2983.83212	14838.11405	1185.394439	1718.829532
WLP	1417.478637	4186.033042	6.119839107	84.64256373
