# Supplementary material for: Industrial brewing yeast engineered for the production of primary flavor determinants in hopped beer
Source: Nat Commun. 2018 Mar 20;9:965. doi: 10.1038/s41467-018-03293-x (PMC5861129; doi:10.1038/s41467-018-03293-x)
Supplement: Supplementary file 6 — Supplementary Data 3 [file 41467_2018_3293_MOESM6_ESM.csv]

Line Name	Linalool	sd	Geraniol	sd	Promoter 1	Promoter tHMG1	Promoter 2	Promoter FPPS	Promoter 3	Promoter LIS	Promoter 4	Promoter GerS	Maltotriose	Maltose	Glucose	EtOH	tHMG1	FPPS	LIS	GerS	tHMG stdev	FPPS stdev	LIS stdev	GerS stdev
A1	0.1154562	0.0182066	0.2481113	0.06143174	TDH3	1	PGK1	3	HHF2	4	CCW12	2	0.2322987	0.7949072	0.004678012	23.00869	13453.77972	26290.89553	3551.334545	3696.097995	3344.851022	5092.427641	1027.970769	1305.504431
A2	3.842836	0.555608	0.5025367	0.08600805	TDH3	1	PGK1	3	HHF2	4	HTB2	8	6.618224	19.05686	0.004678012	14.34805	46294.30001	61749.70979	7402.688783	694.5932648	1831.522419	5975.193201	492.333582	200.683613
A4	0.161585	0.01226374	0.5431883	0.0618009	TDH3	1	PGK1	3	RPL18b	9	CCW12	2	2.853496	3.462555	0.1123724	26.65896	16710.98006	30271.12122	1362.030618	2080.742051	2934.052428	5101.67087	370.1273935	305.3016667
A10	0.1636209	0.02177122	0.2238032	0.0269634	TDH3	1	HHF1	7	HHF2	4	CCW12	2	0.5947764	1.026192	0.004678012	24.25984	9571.76927	10945.52976	2142.470756	1906.866492	1856.006208	2336.985917	694.6592052	541.8234378
A11	0.08885234	0.0195961	0.08268246	0.02103951	TDH3	1	HHF1	7	HHF2	4	HTB2	8	0.008966209	0.8403602	0.004678012	20.58256	6758.793097	9092.045856	1147.474052	417.5526718	173.8305241	718.5418141	129.8277761	45.44608768
B2	0.06506885	0.001651041	0.09386021	0.002361544	TDH3	1	HHF1	7	RPL18b	9	HTB2	8	1.201984	2.925139	0.004678012	25.09022	11020.56566	14877.56631	1391.894384	512.9852151	1469.666118	1976.95109	312.4849932	66.43679717
B3	0.05380055	0.01927504	0.07289692	0.03034492	TDH3	1	HHF1	7	RPL18b	9	RNR1	13	2.590974	2.890395	0.004678012	22.27441	9319.016448	14119.95045	1269.566406	438.466655	1603.907083	3555.540967	395.6268187	85.11368054
B11	0.05402032	0.004274919	0.08328772	0.01080447	TDH3	1	PAB1	11	RPL18b	9	HTB2	8	2.86864	2.790539	0.004678012	24.05957	15704.7786	8995.31057	1574.219919	377.2760531	1866.747601	1048.639362	179.5378061	45.0948798
C2	0.02060714	0.004622096	0.04752985	0.004573258	TDH3	1	PAB1	11	RNR2	15	HTB2	8	6.897938	19.58801	0.1329823	11.12549	19389.67065	10879.19654	568.1858507	230.263698	2870.163255	1977.073007	34.52393971	118.3679726
C4	0.3376448	0.02790933	0.4047944	0.03132207	TEF2	6	PGK1	3	HHF2	4	CCW12	2	7.338959	21.37196	0.01489156	10.6328	14127.2998	32855.92343	2958.890479	3091.250576	1087.408387	3865.052204	133.483504	194.9919321
C6	0.2938103	0.1323176	0.1012746	0.03839514	TEF2	6	PGK1	3	HHF2	4	RNR1	13	0.9052615	2.081275	0.01382301	23.17379	8778.641185	22922.21885	2464.119638	244.9117004	739.8519727	3754.585632	112.0407437	216.9167767
C8	0.1671474	0.0586067	0.1154367	0.04262511	TEF2	6	PGK1	3	RPL18B	9	HTB2	8	4.226584	5.019401	0.01254018	21.91025	9743.994817	18081.90399	1503.450557	155.7254407	1324.453159	3506.306691	230.5159351	139.1464809
D7	0.06695002	0.03171454	0.3803404	0.03974209	TEF2	6	HHF1	7	RNR2	15	CCW12	2	2.335227	2.841395	0.0359537	15.53429	5795.769732	9286.386221	336.3496859	1745.692511	515.1227053	583.8881497	79.01769371	306.6172131
D8	0	0	0.05162033	0.02500711	TEF2	6	HHF1	7	RNR2	15	HTB2	8	0.008966209	0.1692689	0.01478104	26.11846	6356.994069	11020.33847	208.0941324	292.2310477	556.8837822	1597.18941	21.89887165	253.2567633
D9	0	0	0.01115426	0.01931975	TEF2	6	HHF1	7	RNR2	15	RNR1	13	0.8145318	1.177153	0.110176	25.43626	5754.331226	9356.943327	365.6201749	237.9546528	1592.320492	2339.235597	82.11457728	132.0014452
E2	0.07608699	0.02708443	0	0	TEF2	6	PAB1	11	RPL18B	9	HTB2	8	1.882607	2.118358	0.004678012	22.02845	8227.666129	8338.383016	777.1018199	405.4190564	1485.264923	1620.883546	181.8448891	262.3048739
E7	0.3544389	0.02982593	0	0	ALD6	10	PGK1	3	HHF2	4	CCW12	2	0.008966209	1.071991	0.01772694	26.93123	2900.500737	23202.18842	3124.680202	2512.463913	722.5636223	6450.427363	883.7034781	784.2921132
F7	0.003546173	0.00092775	0.008335548	0.007788888	ALD6	10	HHF1	7	RPL18B	9	CCW12	2	3.684199	4.0906	0.01225695	22.96357	2983.83212	14838.11405	1185.394439	1718.829532	790.5064501	2758.515693	236.966917	455.2607922
WLP	0	0	0.01801887	0.0116492									0.008966209	1.454144	0.01290461	23.79541	1417.478637	4186.033042	6.119839107	84.64256373	145.5259659	441.7797625	10.59987227	146.6052209
